# Supplementary material for: Acetate Kinase Isozymes Confer Robustness in Acetate Metabolism
Source: PLoS One. 2014 Mar 17;9(3):e92256. doi: 10.1371/journal.pone.0092256 (PMC3956926; doi:10.1371/journal.pone.0092256)
Supplement: Table S4 — ACK entries in Uniprot. (a) Complete list downloaded from Uniprot, sorted in alphabetical order of organism names. (b) Identification of multiple ACKs existing in the same organism from the complete list. Criteria to distinguish isozymes from the same strain: 1. Sequence length lies between 350aa and 450aa, where the main cluster of ACK sequences have (≈95%). All reported ACKs in the literature also have length in this range. Ignore other outliers. 2. Exclude entries with the word ‘fragment’ in ‘protein name’ which can mean a fragment of the same protein represented by another entry, leading to false positive. 3. Exclude entries without a specific strain name in ‘organism’, which can be results from metagenomic studies, leading to possible false positive. (c) Entries identified as multiple ACKs existing in the same organism, sorted in alphabetical order of organism names. (d) Counting the number of different strains, species and genera and the number of ACKs in each strain. (XLSX) [file pone.0092256.s004.xlsx]

## Sheet: All ACKs
Table S4. ACK entries in Uniprot.
(a) Complete list downloaded from Uniprot, sorted in alphabetical order of organism names.								(b) Identification of multiple ACKs existing in the same organism from the complete list. Criteria to distinguish isozymes from the same strain: 1. Sequence length lies between 350aa and 450aa, where the main cluster of ACK sequences have (≈95%). All reported ACKs in the literature also have length in this range. Ignore other outliers. 2. Exclude entries with the word 'fragment' in 'protein name'…
Entry	Entry name	Status	Protein names	Gene names	Organism	Length		Fragment sequence	Same strain as above	Same strain as below	350<=Length<=450	Multiple ACKs	With strain name	Recognized as true multiple ACKs
B7ANP4	B7ANP4_9FIRM	unreviewed	Acetate kinase (EC 2.7.2.1) (Acetokinase)	ackA BACPEC_00298	[Bacteroides] pectinophilus ATCC 43243	399		FALSE	FALSE	FALSE	TRUE	FALSE	TRUE	FALSE
D4JF49	D4JF49_9FIRM	unreviewed	Acetate kinase (EC 2.7.2.1) (Acetokinase)	ackA EC1_14560	[Eubacterium] cylindroides T2-87	399		FALSE	FALSE	FALSE	TRUE	FALSE	TRUE	FALSE
B0CB11	ACKA_ACAM1	reviewed	Acetate kinase (EC 2.7.2.1) (Acetokinase)	ackA AM1_0445	Acaryochloris marina (strain MBIC 11017)	398		FALSE	FALSE	FALSE	TRUE	FALSE	TRUE	FALSE
C7RT87	C7RT87_ACCPU	unreviewed	Acetate kinase (EC 2.7.2.1) (Acetokinase)	ackA CAP2UW1_1515	Accumulibacter phosphatis (strain UW-1)	394		FALSE	FALSE	FALSE	TRUE	FALSE	TRUE	FALSE
C7K7Z6	C7K7Z6_ACEPA	unreviewed	Acetate kinase (EC 2.7.2.1) (Acetokinase)	ackA APA22_14700	Acetobacter pasteurianus (Acetobacter turbidans)	400		FALSE	FALSE	FALSE	TRUE	FALSE	TRUE	FALSE
C7JI06	C7JI06_ACEP3	unreviewed	Acetate kinase (EC 2.7.2.1) (Acetokinase)	ackA APA01_14700	Acetobacter pasteurianus (strain NBRC 3283 / LMG 1513 / CCTM 1153)	400		FALSE	FALSE	FALSE	TRUE	FALSE	TRUE	FALSE
C7KTB6	C7KTB6_ACEPA	unreviewed	Acetate kinase (EC 2.7.2.1) (Acetokinase)	ackA APA42C_14700	Acetobacter pasteurianus IFO 3283-01-42C	400		FALSE	FALSE	FALSE	TRUE	FALSE	TRUE	FALSE
C7JNI6	C7JNI6_ACEPA	unreviewed	Acetate kinase (EC 2.7.2.1) (Acetokinase)	ackA APA03_14700	Acetobacter pasteurianus IFO 3283-03	400		FALSE	FALSE	FALSE	TRUE	FALSE	TRUE	FALSE
C7JXQ2	C7JXQ2_ACEPA	unreviewed	Acetate kinase (EC 2.7.2.1) (Acetokinase)	ackA APA07_14700	Acetobacter pasteurianus IFO 3283-07	400		FALSE	FALSE	FALSE	TRUE	FALSE	TRUE	FALSE
C7L343	C7L343_ACEPA	unreviewed	Acetate kinase (EC 2.7.2.1) (Acetokinase)	ackA APA12_14700	Acetobacter pasteurianus IFO 3283-12	400		FALSE	FALSE	FALSE	TRUE	FALSE	TRUE	FALSE
C7KH65	C7KH65_ACEPA	unreviewed	Acetate kinase (EC 2.7.2.1) (Acetokinase)	ackA APA26_14700	Acetobacter pasteurianus IFO 3283-26	400		FALSE	FALSE	FALSE	TRUE	FALSE	TRUE	FALSE
C7KRH9	C7KRH9_ACEPA	unreviewed	Acetate kinase (EC 2.7.2.1) (Acetokinase)	ackA APA32_14700	Acetobacter pasteurianus IFO 3283-32	400		FALSE	FALSE	FALSE	TRUE	FALSE	TRUE	FALSE
H1UIR4	H1UIR4_ACEPA	unreviewed	Acetate kinase (EC 2.7.2.1) (Acetokinase)	ackA APT_2035	Acetobacter pasteurianus NBRC 101655	400		FALSE	FALSE	FALSE	TRUE	FALSE	TRUE	FALSE
H1USB7	H1USB7_ACEPA	unreviewed	Acetate kinase (EC 2.7.2.1) (Acetokinase)	ackA APS_2150	Acetobacter pasteurianus subsp. pasteurianus LMG 1262 = NBRC 106471	400		FALSE	FALSE	FALSE	TRUE	FALSE	TRUE	FALSE
F1YVY7	F1YVY7_9PROT	unreviewed	Acetate kinase (EC 2.7.2.1) (Acetokinase)	ackA APO_2393	Acetobacter pomorum DM001	402		FALSE	FALSE	FALSE	TRUE	FALSE	TRUE	FALSE
R5Y7T0	R5Y7T0_9PROT	unreviewed	Acetate kinase	BN575_01334	Acetobacter sp. CAG:267	384		FALSE	FALSE	TRUE	TRUE	TRUE	TRUE	TRUE
R5YP53	R5YP53_9PROT	unreviewed	Acetate kinase	BN575_00940	Acetobacter sp. CAG:267	394		FALSE	TRUE	FALSE	TRUE	TRUE	TRUE	TRUE
F7VCU6	F7VCU6_9PROT	unreviewed	Acetate kinase (EC 2.7.2.1) (Acetokinase)	ackA ATPR_1195	Acetobacter tropicalis NBRC 101654	409		FALSE	FALSE	FALSE	TRUE	FALSE	TRUE	FALSE
H6LBE7	H6LBE7_ACEWD	unreviewed	Acetate kinase (EC 2.7.2.1) (Acetokinase)	ackA Awo_c21260	Acetobacterium woodii (strain ATCC 29683 / DSM 1030 / JCM 2381 / KCTC 1655)	396		FALSE	FALSE	FALSE	TRUE	FALSE	TRUE	FALSE
D9QPU4	D9QPU4_ACEAZ	unreviewed	Acetate kinase (EC 2.7.2.1) (Acetokinase)	ackA Acear_1008	Acetohalobium arabaticum (strain ATCC 49924 / DSM 5501 / Z-7288)	398		FALSE	FALSE	TRUE	TRUE	TRUE	TRUE	TRUE
D9QPT9	D9QPT9_ACEAZ	unreviewed	Acetate kinase (EC 2.7.2.1) (Acetokinase)	ackA Acear_1003	Acetohalobium arabaticum (strain ATCC 49924 / DSM 5501 / Z-7288)	404		FALSE	TRUE	FALSE	TRUE	TRUE	TRUE	TRUE
F7NFM1	F7NFM1_9FIRM	unreviewed	Acetate kinase (EC 2.7.2.1) (Acetokinase)	ackA ALO_04251	Acetonema longum DSM 6540	400		FALSE	FALSE	FALSE	TRUE	FALSE	TRUE	FALSE
A9NFI4	ACKA_ACHLI	reviewed	Acetate kinase (EC 2.7.2.1) (Acetokinase)	ackA ACL_0496	Acholeplasma laidlawii (strain PG-8A)	393		FALSE	FALSE	FALSE	TRUE	FALSE	TRUE	FALSE
R5HC97	R5HC97_9MOLU	unreviewed	Acetate kinase	BN802_00012	Acholeplasma sp. CAG:878	392		FALSE	FALSE	FALSE	TRUE	FALSE	TRUE	FALSE
H0F7D9	H0F7D9_9BURK	unreviewed	Acetate kinase (EC 2.7.2.1) (Acetokinase)	ackA KYC_13427	Achromobacter arsenitoxydans SY8	394		FALSE	FALSE	FALSE	TRUE	FALSE	TRUE	FALSE
D4XHV1	D4XHV1_9BURK	unreviewed	Acetate kinase (EC 2.7.2.1) (Acetokinase)	ackA HMPREF0004_5048	Achromobacter piechaudii ATCC 43553	394		FALSE	FALSE	FALSE	TRUE	FALSE	TRUE	FALSE
J4QP77	J4QP77_9BURK	unreviewed	Acetate kinase (EC 2.7.2.1) (Acetokinase)	ackA QWC_20837	Achromobacter piechaudii HLE	377		FALSE	FALSE	TRUE	TRUE	TRUE	TRUE	TRUE
J4Z2G4	J4Z2G4_9BURK	unreviewed	Acetate kinase (EC 2.7.2.1) (Acetokinase)	ackA QWC_04118	Achromobacter piechaudii HLE	394		FALSE	TRUE	FALSE	TRUE	TRUE	TRUE	TRUE
E3HQB5	E3HQB5_ACHXA	unreviewed	Acetate kinase (EC 2.7.2.1) (Acetokinase)	ackA AXYL_05112	Achromobacter xylosoxidans (strain A8)	394		FALSE	FALSE	FALSE	TRUE	FALSE	TRUE	FALSE
F7SVW1	F7SVW1_ALCXX	unreviewed	Acetate kinase (EC 2.7.2.1) (Acetokinase)	ackA AXXA_04029	Achromobacter xylosoxidans AXX-A	394		FALSE	FALSE	FALSE	TRUE	FALSE	TRUE	FALSE
E5U4M9	E5U4M9_ALCXX	unreviewed	Acetate kinase (EC 2.7.2.1) (Acetokinase)	ackA HMPREF0005_02763	Achromobacter xylosoxidans C54	394		FALSE	FALSE	FALSE	TRUE	FALSE	TRUE	FALSE
R4XS63	R4XS63_ALCXX	unreviewed	Acetate kinase (EC 2.7.2.1)	NH44784_034451	Achromobacter xylosoxidans NH44784-1996	394		FALSE	FALSE	FALSE	TRUE	FALSE	TRUE	FALSE
D2RL08	D2RL08_ACIFV	unreviewed	Acetate kinase (EC 2.7.2.1) (Acetokinase)	ackA Acfer_1400	Acidaminococcus fermentans (strain ATCC 25085 / DSM 20731 / VR4)	398		FALSE	FALSE	FALSE	TRUE	FALSE	TRUE	FALSE
G4Q338	G4Q338_ACIIR	unreviewed	Acetate kinase (EC 2.7.2.1) (Acetokinase)	ackA Acin_1629	Acidaminococcus intestini (strain RyC-MR95)	398		FALSE	FALSE	FALSE	TRUE	FALSE	TRUE	FALSE
R6MGR0	R6MGR0_9FIRM	unreviewed	Acetate kinase	BN610_01930	Acidaminococcus intestini CAG:325	398		FALSE	FALSE	FALSE	TRUE	FALSE	TRUE	FALSE
R7LWF3	R7LWF3_9FIRM	unreviewed	Acetate kinase	BN701_01022	Acidaminococcus sp. CAG:542	398		FALSE	FALSE	FALSE	TRUE	FALSE	TRUE	FALSE
R7KAP8	R7KAP8_9FIRM	unreviewed	Acetate kinase	BN810_00429	Acidaminococcus sp. CAG:917	396		FALSE	FALSE	FALSE	TRUE	FALSE	TRUE	FALSE
C0WCW7	C0WCW7_9FIRM	unreviewed	Acetate kinase (EC 2.7.2.1) (Acetokinase)	ackA ACDG_01308	Acidaminococcus sp. D21	398		FALSE	FALSE	FALSE	TRUE	FALSE	TRUE	FALSE
F4B747	F4B747_ACIHW	unreviewed	Acetate kinase superfamily-DUF1464	Ahos_0643	Acidianus hospitalis (strain W1)	299		FALSE	FALSE	FALSE	FALSE	FALSE	TRUE	FALSE
A5G312	A5G312_ACICJ	unreviewed	Acetate kinase (EC 2.7.2.1) (Acetokinase)	ackA Acry_3055	Acidiphilium cryptum (strain JF-5)	392		FALSE	FALSE	FALSE	TRUE	FALSE	TRUE	FALSE
F0IXI3	F0IXI3_ACIMA	unreviewed	Acetate kinase (EC 2.7.2.1) (Acetokinase)	ackA ACMV_34010	Acidiphilium multivorum (strain DSM 11245 / JCM 8867 / AIU301)	392		FALSE	FALSE	FALSE	TRUE	FALSE	TRUE	FALSE
R7G3P1	R7G3P1_9PROT	unreviewed	Acetate kinase	BN767_01339	Acidiphilium sp. CAG:727	49		FALSE	FALSE	FALSE	FALSE	FALSE	TRUE	FALSE
F7S4V0	F7S4V0_9PROT	unreviewed	Acetate kinase (EC 2.7.2.1) (Acetokinase)	ackA APM_1351	Acidiphilium sp. PM	392		FALSE	FALSE	FALSE	TRUE	FALSE	TRUE	FALSE
F9ZN05	F9ZN05_ACICS	unreviewed	Acetate kinase (EC 2.7.2.1) (Acetokinase)	ackA Atc_1324	Acidithiobacillus caldus (strain SM-1)	392		FALSE	FALSE	FALSE	TRUE	FALSE	TRUE	FALSE
C6NW71	C6NW71_9GAMM	unreviewed	Acetate kinase (EC 2.7.2.1) (Acetokinase)	ackA ACA_0751	Acidithiobacillus caldus ATCC 51756	392		FALSE	FALSE	FALSE	TRUE	FALSE	TRUE	FALSE
G0JM82	G0JM82_9GAMM	unreviewed	Acetate kinase (EC 2.7.2.1) (Acetokinase)	ackA Acife_2012	Acidithiobacillus ferrivorans SS3	396		FALSE	FALSE	FALSE	TRUE	FALSE	TRUE	FALSE
B7JBR6	B7JBR6_ACIF2	unreviewed	Acetate kinase (EC 2.7.2.1) (Acetokinase)	ackA AFE_1810	Acidithiobacillus ferrooxidans (strain ATCC 23270 / DSM 14882 / NCIB 8455) (Ferrobacillus ferrooxidans (strain ATCC 23270))	394		FALSE	FALSE	FALSE	TRUE	FALSE	TRUE	FALSE
F8XTS5	F8XTS5_9GAMM	unreviewed	Acetate kinase (EC 2.7.2.1) (Acetokinase)	ackA GGI1_17198	Acidithiobacillus sp. GGI-221	201		FALSE	FALSE	FALSE	FALSE	FALSE	TRUE	FALSE
C1F9S4	C1F9S4_ACIC5	unreviewed	Acetate kinase (EC 2.7.2.1) (Acetokinase)	ackA ACP_2233	Acidobacterium capsulatum (strain ATCC 51196 / DSM 11244 / JCM 7670)	391		FALSE	FALSE	FALSE	TRUE	FALSE	TRUE	FALSE
E8X535	E8X535_ACISM	unreviewed	Acetate kinase (EC 2.7.2.1) (Acetokinase)	ackA AciX9_0152	Acidobacterium sp. (strain MP5ACTX9)	405		FALSE	FALSE	TRUE	TRUE	TRUE	TRUE	TRUE
E8WYB2	E8WYB2_ACISM	unreviewed	Acetate kinase (EC 2.7.2.1) (Acetokinase)	ackA AciX9_1690	Acidobacterium sp. (strain MP5ACTX9)	371		FALSE	TRUE	FALSE	TRUE	TRUE	TRUE	TRUE
K5YVC0	K5YVC0_9PROT	unreviewed	Acetate kinase (EC 2.7.2.1) (Acetokinase)	ackA MXAZACID_12632	Acidocella sp. MX-AZ02	396		FALSE	FALSE	FALSE	TRUE	FALSE	TRUE	FALSE
A0LS85	A0LS85_ACIC1	unreviewed	Acetate kinase (EC 2.7.2.1) (Acetokinase)	ackA Acel_0522	Acidothermus cellulolyticus (strain ATCC 43068 / 11B)	344		FALSE	FALSE	FALSE	FALSE	FALSE	TRUE	FALSE
C5T2Z8	C5T2Z8_ACIDE	unreviewed	Acetate kinase (EC 2.7.2.1) (Acetokinase)	ackA AcdelDRAFT_1278	Acidovorax delafieldii 2AN	421		FALSE	FALSE	TRUE	TRUE	FALSE	TRUE	FALSE
C5TC97	C5TC97_ACIDE	unreviewed	Acetate kinase (EC 2.7.2.1) (Acetokinase)	ackA AcdelDRAFT_4528	Acidovorax delafieldii 2AN	321		FALSE	TRUE	FALSE	FALSE	FALSE	TRUE	FALSE
B9MGT7	B9MGT7_ACIET	unreviewed	Acetate kinase (EC 2.7.2.1) (Acetokinase)	ackA Dtpsy_1295	Acidovorax ebreus (strain TPSY) (Diaphorobacter sp. (strain TPSY))	402		FALSE	FALSE	FALSE	TRUE	FALSE	TRUE	FALSE
A1W995	A1W995_ACISJ	unreviewed	Acetate kinase (EC 2.7.2.1) (Acetokinase)	ackA Ajs_2674	Acidovorax sp. (strain JS42)	381		FALSE	FALSE	FALSE	TRUE	FALSE	TRUE	FALSE
J0KF76	J0KF76_9BURK	unreviewed	Acetate kinase (EC 2.7.2.1) (Acetokinase)	ackA PMI14_02935	Acidovorax sp. CF316	374		FALSE	FALSE	FALSE	TRUE	FALSE	TRUE	FALSE
H0BZ02	H0BZ02_9BURK	unreviewed	Acetate kinase (EC 2.7.2.1) (Acetokinase)	ackA KYG_13161	Acidovorax sp. NO-1	391		FALSE	FALSE	FALSE	TRUE	FALSE	TRUE	FALSE
E8PBC0	E8PBC0_ACIB1	unreviewed	Acetate kinase (EC 2.7.2.1) (Acetokinase)	ackA ABK1_0525	Acinetobacter baumannii (strain 1656-2)	400		FALSE	FALSE	FALSE	TRUE	FALSE	TRUE	FALSE
B7I5E9	B7I5E9_ACIB5	unreviewed	Acetate kinase (EC 2.7.2.1) (Acetokinase)	ackA AB57_0586	Acinetobacter baumannii (strain AB0057)	420		FALSE	FALSE	FALSE	TRUE	FALSE	TRUE	FALSE
B7H087	B7H087_ACIB3	unreviewed	Acetate kinase (EC 2.7.2.1) (Acetokinase)	ackA ABBFA_003051	Acinetobacter baumannii (strain AB307-0294)	420		FALSE	FALSE	FALSE	TRUE	FALSE	TRUE	FALSE
B2I3C7	B2I3C7_ACIBC	unreviewed	Acetate kinase (EC 2.7.2.1) (Acetokinase)	ackA ACICU_00493	Acinetobacter baumannii (strain ACICU)	400		FALSE	FALSE	FALSE	TRUE	FALSE	TRUE	FALSE
A3M1Z3	A3M1Z3_ACIBT	unreviewed	Acetate kinase (EC 2.7.2.1) (Acetokinase)	ackA A1S_0482	Acinetobacter baumannii (strain ATCC 17978 / NCDC KC 755)	400		FALSE	FALSE	FALSE	TRUE	FALSE	TRUE	FALSE
B0V4T2	B0V4T2_ACIBY	unreviewed	Acetate kinase (EC 2.7.2.1) (Acetokinase)	ack ackA ABAYE3282	Acinetobacter baumannii (strain AYE)	400		FALSE	FALSE	FALSE	TRUE	FALSE	TRUE	FALSE
F0QNS0	F0QNS0_ACIBD	unreviewed	Acetate kinase (EC 2.7.2.1) (Acetokinase)	ackA ABTW07_0523	Acinetobacter baumannii (strain TCDC-AB0715)	400		FALSE	FALSE	FALSE	TRUE	FALSE	TRUE	FALSE
F5I612	F5I612_ACIBA	unreviewed	Acetate kinase (EC 2.7.2.1) (Acetokinase)	ackA HMPREF0020_00420	Acinetobacter baumannii 6013113	420		FALSE	FALSE	FALSE	TRUE	FALSE	TRUE	FALSE
F5HW03	F5HW03_ACIBA	unreviewed	Acetate kinase (EC 2.7.2.1) (Acetokinase)	ackA HMPREF0021_00876	Acinetobacter baumannii 6013150	420		FALSE	FALSE	FALSE	TRUE	FALSE	TRUE	FALSE
F5IIL0	F5IIL0_ACIBA	unreviewed	Acetate kinase (EC 2.7.2.1) (Acetokinase)	ackA HMPREF0022_00788	Acinetobacter baumannii 6014059	420		FALSE	FALSE	FALSE	TRUE	FALSE	TRUE	FALSE
L9N5E2	L9N5E2_ACIBA	unreviewed	Acetate kinase (EC 2.7.2.1) (Acetokinase)	ackA ACINAA014_0525	Acinetobacter baumannii AA-014	420		FALSE	FALSE	FALSE	TRUE	FALSE	TRUE	FALSE
K1JY23	K1JY23_ACIBA	unreviewed	Acetate kinase (EC 2.7.2.1) (Acetokinase)	ackA W9G_02951	Acinetobacter baumannii Ab11111	420		FALSE	FALSE	FALSE	TRUE	FALSE	TRUE	FALSE
F5JNV7	F5JNV7_ACIBA	unreviewed	Acetate kinase (EC 2.7.2.1) (Acetokinase)	ackA AB210_1280	Acinetobacter baumannii AB210	400		FALSE	FALSE	FALSE	TRUE	FALSE	TRUE	FALSE
K1JT92	K1JT92_ACIBA	unreviewed	Acetate kinase (EC 2.7.2.1) (Acetokinase)	ackA W9K_02316	Acinetobacter baumannii Ab33333	420		FALSE	FALSE	FALSE	TRUE	FALSE	TRUE	FALSE
K1KDE9	K1KDE9_ACIBA	unreviewed	Acetate kinase (EC 2.7.2.1) (Acetokinase)	ackA W9M_02683	Acinetobacter baumannii Ab44444	420		FALSE	FALSE	FALSE	TRUE	FALSE	TRUE	FALSE
F9ICY9	F9ICY9_ACIBA	unreviewed	Acetate kinase (EC 2.7.2.1) (Acetokinase)	ackA ABNIH1_13431	Acinetobacter baumannii ABNIH1	400		FALSE	FALSE	FALSE	TRUE	FALSE	TRUE	FALSE
M8FQD2	M8FQD2_ACIBA	unreviewed	Acetate kinase	ABNIH10_10181	Acinetobacter baumannii ABNIH10	400		FALSE	FALSE	FALSE	TRUE	FALSE	TRUE	FALSE
M8FDC3	M8FDC3_ACIBA	unreviewed	Acetate kinase (Fragment)	ABNIH11_07074	Acinetobacter baumannii ABNIH11	416		TRUE	FALSE	FALSE	TRUE	FALSE	TRUE	FALSE
M8FV78	M8FV78_ACIBA	unreviewed	Acetate kinase	ABNIH13_14148	Acinetobacter baumannii ABNIH13	400		FALSE	FALSE	FALSE	TRUE	FALSE	TRUE	FALSE
M8G3B5	M8G3B5_ACIBA	unreviewed	Acetate kinase	ABNIH14_14721	Acinetobacter baumannii ABNIH14	400		FALSE	FALSE	FALSE	TRUE	FALSE	TRUE	FALSE
M8GLL9	M8GLL9_ACIBA	unreviewed	Acetate kinase	ABNIH15_14021	Acinetobacter baumannii ABNIH15	400		FALSE	FALSE	FALSE	TRUE	FALSE	TRUE	FALSE
M8HKJ2	M8HKJ2_ACIBA	unreviewed	Acetate kinase	ABNIH16_15155	Acinetobacter baumannii ABNIH16	400		FALSE	FALSE	FALSE	TRUE	FALSE	TRUE	FALSE
M8IGM4	M8IGM4_ACIBA	unreviewed	Acetate kinase	ABNIH17_13013	Acinetobacter baumannii ABNIH17	400		FALSE	FALSE	FALSE	TRUE	FALSE	TRUE	FALSE
M8H297	M8H297_ACIBA	unreviewed	Acetate kinase	ABNIH18_15255	Acinetobacter baumannii ABNIH18	400		FALSE	FALSE	FALSE	TRUE	FALSE	TRUE	FALSE
M8HMB9	M8HMB9_ACIBA	unreviewed	Acetate kinase	ABNIH19_01616	Acinetobacter baumannii ABNIH19	400		FALSE	FALSE	FALSE	TRUE	FALSE	TRUE	FALSE
F9IQW2	F9IQW2_ACIBA	unreviewed	Acetate kinase (EC 2.7.2.1) (Acetokinase)	ackA ABNIH2_17116	Acinetobacter baumannii ABNIH2	400		FALSE	FALSE	FALSE	TRUE	FALSE	TRUE	FALSE
M8J2Y5	M8J2Y5_ACIBA	unreviewed	Acetate kinase	ABNIH20_14613	Acinetobacter baumannii ABNIH20	400		FALSE	FALSE	FALSE	TRUE	FALSE	TRUE	FALSE
M8I7N4	M8I7N4_ACIBA	unreviewed	Acetate kinase	ABNIH22_16299	Acinetobacter baumannii ABNIH22	400		FALSE	FALSE	FALSE	TRUE	FALSE	TRUE	FALSE
M8ICA9	M8ICA9_ACIBA	unreviewed	Acetate kinase	ABNIH23_16083	Acinetobacter baumannii ABNIH23	400		FALSE	FALSE	FALSE	TRUE	FALSE	TRUE	FALSE
M8J4F9	M8J4F9_ACIBA	unreviewed	Acetate kinase	ABNIH24_13212	Acinetobacter baumannii ABNIH24	400		FALSE	FALSE	FALSE	TRUE	FALSE	TRUE	FALSE
M8DYI9	M8DYI9_ACIBA	unreviewed	Acetate kinase	ABNIH25_11967	Acinetobacter baumannii ABNIH25	400		FALSE	FALSE	FALSE	TRUE	FALSE	TRUE	FALSE
M8ED65	M8ED65_ACIBA	unreviewed	Acetate kinase	ABNIH26_03878	Acinetobacter baumannii ABNIH26	400		FALSE	FALSE	FALSE	TRUE	FALSE	TRUE	FALSE
F9J1E0	F9J1E0_ACIBA	unreviewed	Acetate kinase (EC 2.7.2.1) (Acetokinase)	ackA ABNIH3_16571	Acinetobacter baumannii ABNIH3	400		FALSE	FALSE	FALSE	TRUE	FALSE	TRUE	FALSE
F9J7I2	F9J7I2_ACIBA	unreviewed	Acetate kinase (EC 2.7.2.1) (Acetokinase)	ackA ABNIH4_06890	Acinetobacter baumannii ABNIH4	400		FALSE	FALSE	FALSE	TRUE	FALSE	TRUE	FALSE
M8EHP7	M8EHP7_ACIBA	unreviewed	Acetate kinase	ABNIH5_04892	Acinetobacter baumannii ABNIH5	400		FALSE	FALSE	FALSE	TRUE	FALSE	TRUE	FALSE
M8FIT0	M8FIT0_ACIBA	unreviewed	Acetate kinase	ABNIH6_00960	Acinetobacter baumannii ABNIH6	400		FALSE	FALSE	FALSE	TRUE	FALSE	TRUE	FALSE
M8ER46	M8ER46_ACIBA	unreviewed	Acetate kinase	ABNIH7_16238	Acinetobacter baumannii ABNIH7	400		FALSE	FALSE	FALSE	TRUE	FALSE	TRUE	FALSE
J3ED35	J3ED35_ACIBA	unreviewed	Acetate kinase (EC 2.7.2.1) (Acetokinase)	ackA A478_0924	Acinetobacter baumannii AC12	420		FALSE	FALSE	FALSE	TRUE	FALSE	TRUE	FALSE
K6GTB6	K6GTB6_ACIBA	unreviewed	Acetate kinase (EC 2.7.2.1) (Acetokinase)	ackA B856_0415	Acinetobacter baumannii AC30	420		FALSE	FALSE	FALSE	TRUE	FALSE	TRUE	FALSE
N9KSE1	N9KSE1_ACIBA	unreviewed	Acetate kinase	F912_00517	Acinetobacter baumannii ANC 4097	420		FALSE	FALSE	FALSE	TRUE	FALSE	TRUE	FALSE
D0CAG5	D0CAG5_ACIBA	unreviewed	Acetate kinase (EC 2.7.2.1) (Acetokinase)	ackA F911_03415 HMPREF0010_01745	Acinetobacter baumannii ATCC 19606 = CIP 70.34	420		FALSE	FALSE	FALSE	TRUE	FALSE	TRUE	FALSE
K6NHW3	K6NHW3_ACIBA	unreviewed	Acetate kinase (EC 2.7.2.1) (Acetokinase)	ackA ACINCANBC1_0607	Acinetobacter baumannii Canada BC1	400		FALSE	FALSE	FALSE	TRUE	FALSE	TRUE	FALSE
J4ZX64	J4ZX64_ACIBA	unreviewed	Acetate kinase (EC 2.7.2.1) (Acetokinase)	ackA ACINBC5_A0765	Acinetobacter baumannii Canada BC-5	420		FALSE	FALSE	FALSE	TRUE	FALSE	TRUE	FALSE
M4QU09	M4QU09_ACIBA	unreviewed	Acetate kinase (EC 2.7.2.1)	ack ABD1_04550	Acinetobacter baumannii D1279779	420		FALSE	FALSE	FALSE	TRUE	FALSE	TRUE	FALSE
K1ED85	K1ED85_ACIBA	unreviewed	Acetate kinase (EC 2.7.2.1) (Acetokinase)	ackA ACINIS116_0539	Acinetobacter baumannii IS-116	420		FALSE	FALSE	FALSE	TRUE	FALSE	TRUE	FALSE
J5AHQ7	J5AHQ7_ACIBA	unreviewed	Acetate kinase (EC 2.7.2.1) (Acetokinase)	ackA ACINIS123_0598	Acinetobacter baumannii IS-123	420		FALSE	FALSE	FALSE	TRUE	FALSE	TRUE	FALSE
K1F546	K1F546_ACIBA	unreviewed	Acetate kinase (EC 2.7.2.1) (Acetokinase)	ackA ACINIS143_0545	Acinetobacter baumannii IS-143	420		FALSE	FALSE	FALSE	TRUE	FALSE	TRUE	FALSE
K5E1L9	K5E1L9_ACIBA	unreviewed	Acetate kinase (EC 2.7.2.1) (Acetokinase)	ackA ACINIS235_0545	Acinetobacter baumannii IS-235	420		FALSE	FALSE	FALSE	TRUE	FALSE	TRUE	FALSE
K5FC03	K5FC03_ACIBA	unreviewed	Acetate kinase (EC 2.7.2.1) (Acetokinase)	ackA ACINIS251_0482	Acinetobacter baumannii IS-251	420		FALSE	FALSE	FALSE	TRUE	FALSE	TRUE	FALSE
K1FFJ7	K1FFJ7_ACIBA	unreviewed	Acetate kinase (EC 2.7.2.1) (Acetokinase)	ackA ACINIS58_0547	Acinetobacter baumannii IS-58	420		FALSE	FALSE	FALSE	TRUE	FALSE	TRUE	FALSE
I1Y4M3	I1Y4M3_ACIBA	unreviewed	Acetate kinase (EC 2.7.2.1) (Acetokinase)	ackA ABTJ_03291	Acinetobacter baumannii MDR-TJ	420		FALSE	FALSE	FALSE	TRUE	FALSE	TRUE	FALSE
G2JFF1	G2JFF1_ACIBA	unreviewed	Acetate kinase (EC 2.7.2.1) (Acetokinase)	ackA ABZJ_00524	Acinetobacter baumannii MDR-ZJ06	420		FALSE	FALSE	FALSE	TRUE	FALSE	TRUE	FALSE
M2Z1N7	M2Z1N7_ACIBA	unreviewed	Acetate kinase (EC 2.7.2.1) (Acetokinase)	ackA G347_01710	Acinetobacter baumannii MSP4-16	400		FALSE	FALSE	FALSE	TRUE	FALSE	TRUE	FALSE
K9CGC1	K9CGC1_ACIBA	unreviewed	Acetate kinase (EC 2.7.2.1) (Acetokinase)	ackA ACINNAV113_0570	Acinetobacter baumannii Naval-113	420		FALSE	FALSE	FALSE	TRUE	FALSE	TRUE	FALSE
K5QLX4	K5QLX4_ACIBA	unreviewed	Acetate kinase (EC 2.7.2.1) (Acetokinase)	ackA ACINNAV13_0667	Acinetobacter baumannii Naval-13	400		FALSE	FALSE	FALSE	TRUE	FALSE	TRUE	FALSE
J1MW32	J1MW32_ACIBA	unreviewed	Acetate kinase (EC 2.7.2.1) (Acetokinase)	ackA ACINNAV7_A2364	Acinetobacter baumannii Naval-17	420		FALSE	FALSE	FALSE	TRUE	FALSE	TRUE	FALSE
J4KK88	J4KK88_ACIBA	unreviewed	Acetate kinase (EC 2.7.2.1) (Acetokinase)	ackA ACINNAV18_0678	Acinetobacter baumannii Naval-18	420		FALSE	FALSE	FALSE	TRUE	FALSE	TRUE	FALSE
K6LKG2	K6LKG2_ACIBA	unreviewed	Acetate kinase (EC 2.7.2.1) (Acetokinase)	ackA ACINNAV2_0521	Acinetobacter baumannii Naval-2	400		FALSE	FALSE	FALSE	TRUE	FALSE	TRUE	FALSE
K6LTW1	K6LTW1_ACIBA	unreviewed	Acetate kinase (EC 2.7.2.1) (Acetokinase)	ackA ACINNAV21_3307	Acinetobacter baumannii Naval-21	400		FALSE	FALSE	FALSE	TRUE	FALSE	TRUE	FALSE
L9P7K2	L9P7K2_ACIBA	unreviewed	Acetate kinase (EC 2.7.2.1) (Acetokinase)	ackA ACINNAV57_0511	Acinetobacter baumannii Naval-57	420		FALSE	FALSE	FALSE	TRUE	FALSE	TRUE	FALSE
K5D376	K5D376_ACIBA	unreviewed	Acetate kinase (EC 2.7.2.1) (Acetokinase)	ackA ACINNAV72_0554	Acinetobacter baumannii Naval-72	420		FALSE	FALSE	FALSE	TRUE	FALSE	TRUE	FALSE
L9N5C5	L9N5C5_ACIBA	unreviewed	Acetate kinase (EC 2.7.2.1) (Acetokinase)	ackA ACINNAV78_0536	Acinetobacter baumannii Naval-78	400		FALSE	FALSE	FALSE	TRUE	FALSE	TRUE	FALSE
K4YU76	K4YU76_ACIBA	unreviewed	Acetate kinase (EC 2.7.2.1) (Acetokinase)	ackA ACINNAV81_3328	Acinetobacter baumannii Naval-81	420		FALSE	FALSE	FALSE	TRUE	FALSE	TRUE	FALSE
K6LGM5	K6LGM5_ACIBA	unreviewed	Acetate kinase (EC 2.7.2.1) (Acetokinase)	ackA ACINNAV82_0472	Acinetobacter baumannii Naval-82	400		FALSE	FALSE	FALSE	TRUE	FALSE	TRUE	FALSE
K5QVI9	K5QVI9_ACIBA	unreviewed	Acetate kinase (EC 2.7.2.1) (Acetokinase)	ackA ACINNAV83_0571	Acinetobacter baumannii Naval-83	400		FALSE	FALSE	FALSE	TRUE	FALSE	TRUE	FALSE
N8T5W6	N8T5W6_ACIBA	unreviewed	Acetate kinase	F982_02459	Acinetobacter baumannii NIPH 1362	420		FALSE	FALSE	FALSE	TRUE	FALSE	TRUE	FALSE
N8U895	N8U895_ACIBA	unreviewed	Acetate kinase	F979_01028	Acinetobacter baumannii NIPH 146	420		FALSE	FALSE	FALSE	TRUE	FALSE	TRUE	FALSE
N8STD9	N8STD9_ACIBA	unreviewed	Acetate kinase	F983_03163	Acinetobacter baumannii NIPH 1669	420		FALSE	FALSE	FALSE	TRUE	FALSE	TRUE	FALSE
N8UZ40	N8UZ40_ACIBA	unreviewed	Acetate kinase	F976_03138	Acinetobacter baumannii NIPH 1734	420		FALSE	FALSE	FALSE	TRUE	FALSE	TRUE	FALSE
N8YTE0	N8YTE0_ACIBA	unreviewed	Acetate kinase	F962_03208	Acinetobacter baumannii NIPH 190	420		FALSE	FALSE	FALSE	TRUE	FALSE	TRUE	FALSE
N9HV47	N9HV47_ACIBA	unreviewed	Acetate kinase	F922_03257	Acinetobacter baumannii NIPH 201	420		FALSE	FALSE	FALSE	TRUE	FALSE	TRUE	FALSE
N8URL8	N8URL8_ACIBA	unreviewed	Acetate kinase	F977_00508	Acinetobacter baumannii NIPH 2061	420		FALSE	FALSE	FALSE	TRUE	FALSE	TRUE	FALSE
N8NB80	N8NB80_ACIBA	unreviewed	Acetate kinase	F996_03161	Acinetobacter baumannii NIPH 24	420		FALSE	FALSE	FALSE	TRUE	FALSE	TRUE	FALSE
N9IMM1	N9IMM1_ACIBA	unreviewed	Acetate kinase	F914_03253	Acinetobacter baumannii NIPH 290	420		FALSE	FALSE	FALSE	TRUE	FALSE	TRUE	FALSE
N9IJ11	N9IJ11_ACIBA	unreviewed	Acetate kinase	F919_03129	Acinetobacter baumannii NIPH 329	420		FALSE	FALSE	FALSE	TRUE	FALSE	TRUE	FALSE
N9IGM6	N9IGM6_ACIBA	unreviewed	Acetate kinase	F920_03262	Acinetobacter baumannii NIPH 335	420		FALSE	FALSE	FALSE	TRUE	FALSE	TRUE	FALSE
N9HRR0	N9HRR0_ACIBA	unreviewed	Acetate kinase	F921_03248	Acinetobacter baumannii NIPH 527	420		FALSE	FALSE	FALSE	TRUE	FALSE	TRUE	FALSE
N9JRG3	N9JRG3_ACIBA	unreviewed	Acetate kinase	F916_00515	Acinetobacter baumannii NIPH 528	420		FALSE	FALSE	FALSE	TRUE	FALSE	TRUE	FALSE
N8XWJ3	N8XWJ3_ACIBA	unreviewed	Acetate kinase	F961_02617	Acinetobacter baumannii NIPH 60	420		FALSE	FALSE	FALSE	TRUE	FALSE	TRUE	FALSE
N9J5L9	N9J5L9_ACIBA	unreviewed	Acetate kinase	F918_03096	Acinetobacter baumannii NIPH 601	420		FALSE	FALSE	FALSE	TRUE	FALSE	TRUE	FALSE
N8UII1	N8UII1_ACIBA	unreviewed	Acetate kinase	F978_01065	Acinetobacter baumannii NIPH 615	420		FALSE	FALSE	FALSE	TRUE	FALSE	TRUE	FALSE
N9HLF2	N9HLF2_ACIBA	unreviewed	Acetate kinase	F917_03238	Acinetobacter baumannii NIPH 67	420		FALSE	FALSE	FALSE	TRUE	FALSE	TRUE	FALSE
N9IID3	N9IID3_ACIBA	unreviewed	Acetate kinase	F915_03066	Acinetobacter baumannii NIPH 70	420		FALSE	FALSE	FALSE	TRUE	FALSE	TRUE	FALSE
N9KLD8	N9KLD8_ACIBA	unreviewed	Acetate kinase	F913_03658	Acinetobacter baumannii NIPH 80	420		FALSE	FALSE	FALSE	TRUE	FALSE	TRUE	FALSE
K5E5X8	K5E5X8_ACIBA	unreviewed	Acetate kinase (EC 2.7.2.1) (Acetokinase)	ackA ACIN5162_0471	Acinetobacter baumannii OIFC0162	400		FALSE	FALSE	FALSE	TRUE	FALSE	TRUE	FALSE
L9LUK2	L9LUK2_ACIBA	unreviewed	Acetate kinase (EC 2.7.2.1) (Acetokinase)	ackA ACIN5021_0536	Acinetobacter baumannii OIFC021	400		FALSE	FALSE	FALSE	TRUE	FALSE	TRUE	FALSE
J5I4V9	J5I4V9_ACIBA	unreviewed	Acetate kinase (EC 2.7.2.1) (Acetokinase)	ackA ACIN5032_0405	Acinetobacter baumannii OIFC032	420		FALSE	FALSE	FALSE	TRUE	FALSE	TRUE	FALSE
K6PD26	K6PD26_ACIBA	unreviewed	Acetate kinase (EC 2.7.2.1) (Acetokinase)	ackA ACIN5035_0506	Acinetobacter baumannii OIFC035	420		FALSE	FALSE	FALSE	TRUE	FALSE	TRUE	FALSE
L9NKK2	L9NKK2_ACIBA	unreviewed	Acetate kinase (EC 2.7.2.1) (Acetokinase)	ackA ACIN5047_0515	Acinetobacter baumannii OIFC047	420		FALSE	FALSE	FALSE	TRUE	FALSE	TRUE	FALSE
K6K1L7	K6K1L7_ACIBA	unreviewed	Acetate kinase (EC 2.7.2.1) (Acetokinase)	ackA ACIN5065_3222	Acinetobacter baumannii OIFC065	420		FALSE	FALSE	FALSE	TRUE	FALSE	TRUE	FALSE
K5Q7J7	K5Q7J7_ACIBA	unreviewed	Acetate kinase (EC 2.7.2.1) (Acetokinase)	ackA ACIN5074_3398	Acinetobacter baumannii OIFC074	420		FALSE	FALSE	FALSE	TRUE	FALSE	TRUE	FALSE
K6LNX5	K6LNX5_ACIBA	unreviewed	Acetate kinase (EC 2.7.2.1) (Acetokinase)	ackA ACIN5087_0521	Acinetobacter baumannii OIFC087	420		FALSE	FALSE	FALSE	TRUE	FALSE	TRUE	FALSE
K5Q117	K5Q117_ACIBA	unreviewed	Acetate kinase (EC 2.7.2.1) (Acetokinase)	ackA ACIN5098_0592	Acinetobacter baumannii OIFC098	420		FALSE	FALSE	FALSE	TRUE	FALSE	TRUE	FALSE
K6L933	K6L933_ACIBA	unreviewed	Acetate kinase (EC 2.7.2.1) (Acetokinase)	ackA ACIN5099_0535	Acinetobacter baumannii OIFC099	400		FALSE	FALSE	FALSE	TRUE	FALSE	TRUE	FALSE
J0TDV3	J0TDV3_ACIBA	unreviewed	Acetate kinase (EC 2.7.2.1) (Acetokinase)	ackA ACIN5109_1760	Acinetobacter baumannii OIFC109	420		FALSE	FALSE	FALSE	TRUE	FALSE	TRUE	FALSE
K5Q9A2	K5Q9A2_ACIBA	unreviewed	Acetate kinase (EC 2.7.2.1) (Acetokinase)	ackA ACIN5110_3310	Acinetobacter baumannii OIFC110	420		FALSE	FALSE	FALSE	TRUE	FALSE	TRUE	FALSE
K6M264	K6M264_ACIBA	unreviewed	Acetate kinase (EC 2.7.2.1) (Acetokinase)	ackA ACIN5111_0516	Acinetobacter baumannii OIFC111	400		FALSE	FALSE	FALSE	TRUE	FALSE	TRUE	FALSE
J1LFS9	J1LFS9_ACIBA	unreviewed	Acetate kinase (EC 2.7.2.1) (Acetokinase)	ackA ACIN3137_A3265	Acinetobacter baumannii OIFC137	420		FALSE	FALSE	FALSE	TRUE	FALSE	TRUE	FALSE
J1LWX4	J1LWX4_ACIBA	unreviewed	Acetate kinase (EC 2.7.2.1) (Acetokinase)	ackA ACIN5143_A1156	Acinetobacter baumannii OIFC143	420		FALSE	FALSE	FALSE	TRUE	FALSE	TRUE	FALSE
K5PZB3	K5PZB3_ACIBA	unreviewed	Acetate kinase (EC 2.7.2.1) (Acetokinase)	ackA ACIN5180_0581	Acinetobacter baumannii OIFC180	420		FALSE	FALSE	FALSE	TRUE	FALSE	TRUE	FALSE
J1LWK3	J1LWK3_ACIBA	unreviewed	Acetate kinase (EC 2.7.2.1) (Acetokinase)	ackA ACIN5189_A3284	Acinetobacter baumannii OIFC189	420		FALSE	FALSE	FALSE	TRUE	FALSE	TRUE	FALSE
L9NUS5	L9NUS5_ACIBA	unreviewed	Acetate kinase (EC 2.7.2.1) (Acetokinase)	ackA ACIN7338_0577	Acinetobacter baumannii OIFC338	400		FALSE	FALSE	FALSE	TRUE	FALSE	TRUE	FALSE
K0HBI3	K0HBI3_ACIBA	unreviewed	Acetate kinase (EC 2.7.2.1) (Acetokinase)	ackA M3Q_738	Acinetobacter baumannii TYTH-1	420		FALSE	FALSE	FALSE	TRUE	FALSE	TRUE	FALSE
K9CWD4	K9CWD4_ACIBA	unreviewed	Acetate kinase (EC 2.7.2.1) (Acetokinase)	ackA ACINWC136_0544	Acinetobacter baumannii WC-136	400		FALSE	FALSE	FALSE	TRUE	FALSE	TRUE	FALSE
K8ZX49	K8ZX49_ACIBA	unreviewed	Acetate kinase (EC 2.7.2.1) (Acetokinase)	ackA ACINWC141_0516	Acinetobacter baumannii WC-141	400		FALSE	FALSE	FALSE	TRUE	FALSE	TRUE	FALSE
K9BTJ9	K9BTJ9_ACIBA	unreviewed	Acetate kinase (EC 2.7.2.1) (Acetokinase)	ackA ACINWC323_0554	Acinetobacter baumannii WC-323	391		FALSE	FALSE	FALSE	TRUE	FALSE	TRUE	FALSE
K9BL64	K9BL64_ACIBA	unreviewed	Acetate kinase (EC 2.7.2.1) (Acetokinase)	ackA ACINWC348_0574	Acinetobacter baumannii WC-348	420		FALSE	FALSE	FALSE	TRUE	FALSE	TRUE	FALSE
K9BNB1	K9BNB1_ACIBA	unreviewed	Acetate kinase (EC 2.7.2.1) (Acetokinase)	ackA ACINWC487_0511	Acinetobacter baumannii WC-487	400		FALSE	FALSE	FALSE	TRUE	FALSE	TRUE	FALSE
K1F0H9	K1F0H9_ACIBA	unreviewed	Acetate kinase (EC 2.7.2.1) (Acetokinase)	ackA ACINWC692_0539	Acinetobacter baumannii WC-692	420		FALSE	FALSE	FALSE	TRUE	FALSE	TRUE	FALSE
K6N8B6	K6N8B6_ACIBA	unreviewed	Acetate kinase (EC 2.7.2.1) (Acetokinase)	ackA ACINWCA694_0543	Acinetobacter baumannii WC-A-694	420		FALSE	FALSE	FALSE	TRUE	FALSE	TRUE	FALSE
L9MB70	L9MB70_ACIBA	unreviewed	Acetate kinase (EC 2.7.2.1) (Acetokinase)	ackA ACINWCA92_0557	Acinetobacter baumannii WC-A-92	400		FALSE	FALSE	FALSE	TRUE	FALSE	TRUE	FALSE
K2I8E8	K2I8E8_ACIBA	unreviewed	Acetate kinase (EC 2.7.2.1) (Acetokinase)	ackA B825_03141	Acinetobacter baumannii ZWS1122	400		FALSE	FALSE	FALSE	TRUE	FALSE	TRUE	FALSE
K2ITZ0	K2ITZ0_ACIBA	unreviewed	Acetate kinase (EC 2.7.2.1) (Acetokinase)	ackA B837_02768	Acinetobacter baumannii ZWS1219	400		FALSE	FALSE	FALSE	TRUE	FALSE	TRUE	FALSE
N8ZV83	N8ZV83_ACIBI	unreviewed	Acetate kinase	F952_03069	Acinetobacter baylyi DSM 14961 = CIP 107474	401		FALSE	FALSE	FALSE	TRUE	FALSE	TRUE	FALSE
N9FRE5	N9FRE5_9GAMM	unreviewed	Acetate kinase	F934_00514	Acinetobacter beijerinckii ANC 3835	391		FALSE	FALSE	FALSE	TRUE	FALSE	TRUE	FALSE
N9E9D8	N9E9D8_9GAMM	unreviewed	Acetate kinase	F933_01303	Acinetobacter beijerinckii CIP 110307	391		FALSE	FALSE	FALSE	TRUE	FALSE	TRUE	FALSE
N9CZW9	N9CZW9_ACIGA	unreviewed	Acetate kinase	F938_03436	Acinetobacter bereziniae CIP 70.12	405		FALSE	FALSE	FALSE	TRUE	FALSE	TRUE	FALSE
N8XD29	N8XD29_ACIGA	unreviewed	Acetate kinase	F963_01736	Acinetobacter bereziniae NIPH 3	405		FALSE	FALSE	FALSE	TRUE	FALSE	TRUE	FALSE
N9DN55	N9DN55_9GAMM	unreviewed	Acetate kinase	F941_00478	Acinetobacter bouvetii DSM 14964 = CIP 107468	405		FALSE	FALSE	FALSE	TRUE	FALSE	TRUE	FALSE
N9AQP7	N9AQP7_9GAMM	unreviewed	Acetate kinase	F954_02337	Acinetobacter brisouii ANC 4119	410		FALSE	FALSE	FALSE	TRUE	FALSE	TRUE	FALSE
F0KMM8	F0KMM8_ACICP	unreviewed	Acetate kinase (EC 2.7.2.1) (Acetokinase)	ackA BDGL_003395	Acinetobacter calcoaceticus (strain PHEA-2)	400		FALSE	FALSE	FALSE	TRUE	FALSE	TRUE	FALSE
N9ESH8	N9ESH8_ACICA	unreviewed	Acetate kinase	F937_00409	Acinetobacter calcoaceticus ANC 3680	400		FALSE	FALSE	FALSE	TRUE	FALSE	TRUE	FALSE
R8XYC9	R8XYC9_ACICA	unreviewed	Acetate kinase	F935_02596	Acinetobacter calcoaceticus ANC 3811	400		FALSE	FALSE	FALSE	TRUE	FALSE	TRUE	FALSE
N9DTH7	N9DTH7_ACICA	unreviewed	Acetate kinase	F936_00649	Acinetobacter calcoaceticus DSM 30006 = CIP 81.8	400		FALSE	FALSE	FALSE	TRUE	FALSE	TRUE	FALSE
N8N7N3	N8N7N3_ACICA	unreviewed	Acetate kinase	F997_01335	Acinetobacter calcoaceticus NIPH 13	400		FALSE	FALSE	FALSE	TRUE	FALSE	TRUE	FALSE
D0S5F6	D0S5F6_ACICA	unreviewed	Acetate kinase (EC 2.7.2.1) (Acetokinase)	ackA HMPREF0012_02859	Acinetobacter calcoaceticus RUH2202	400		FALSE	FALSE	FALSE	TRUE	FALSE	TRUE	FALSE
N8ZN60	N8ZN60_9GAMM	unreviewed	Acetate kinase	F960_00482	Acinetobacter gerneri DSM 14967 = CIP 107464	405		FALSE	FALSE	FALSE	TRUE	FALSE	TRUE	FALSE
N8TQW3	N8TQW3_ACIGB	unreviewed	Acetate kinase	F981_00051	Acinetobacter guillouiae CIP 63.46	417		FALSE	FALSE	FALSE	TRUE	FALSE	TRUE	FALSE
N8X1B1	N8X1B1_ACIGB	unreviewed	Acetate kinase	F964_01496	Acinetobacter guillouiae NIPH 991	417		FALSE	FALSE	FALSE	TRUE	FALSE	TRUE	FALSE
D4XTL9	D4XTL9_ACIHA	unreviewed	Acetate kinase (EC 2.7.2.1) (Acetokinase)	ackA HMP0015_3061	Acinetobacter haemolyticus ATCC 19194	391		FALSE	FALSE	FALSE	TRUE	FALSE	TRUE	FALSE
N9GM89	N9GM89_ACIHA	unreviewed	Acetate kinase	F927_00476	Acinetobacter haemolyticus CIP 64.3	391		FALSE	FALSE	FALSE	TRUE	FALSE	TRUE	FALSE
N9FHP7	N9FHP7_ACIHA	unreviewed	Acetate kinase	F926_00314	Acinetobacter haemolyticus NIPH 261	391		FALSE	FALSE	FALSE	TRUE	FALSE	TRUE	FALSE
N9BL09	N9BL09_ACIJO	unreviewed	Acetate kinase	F946_00778	Acinetobacter johnsonii ANC 3681	405		FALSE	FALSE	FALSE	TRUE	FALSE	TRUE	FALSE
N8QRM4	N8QRM4_ACIJO	unreviewed	Acetate kinase	F986_00135	Acinetobacter johnsonii CIP 64.6	405		FALSE	FALSE	FALSE	TRUE	FALSE	TRUE	FALSE
D0SCY6	D0SCY6_ACIJO	unreviewed	Acetate kinase (EC 2.7.2.1) (Acetokinase)	ackA HMPREF0016_01709	Acinetobacter johnsonii SH046	405		FALSE	FALSE	FALSE	TRUE	FALSE	TRUE	FALSE
N9B6R3	N9B6R3_ACIJU	unreviewed	Acetate kinase	F953_00952	Acinetobacter junii CIP 107470	391		FALSE	FALSE	FALSE	TRUE	FALSE	TRUE	FALSE
N9AX91	N9AX91_ACIJU	unreviewed	Acetate kinase	F948_02484	Acinetobacter junii CIP 64.5	391		FALSE	FALSE	FALSE	TRUE	FALSE	TRUE	FALSE
N9C7U2	N9C7U2_ACIJU	unreviewed	Acetate kinase	F949_00889	Acinetobacter junii NIPH 182	391		FALSE	FALSE	FALSE	TRUE	FALSE	TRUE	FALSE
D0SMX2	D0SMX2_ACIJU	unreviewed	Acetate kinase (EC 2.7.2.1) (Acetokinase)	ackA HMPREF0026_01832	Acinetobacter junii SH205	391		FALSE	FALSE	FALSE	TRUE	FALSE	TRUE	FALSE
N9G4X4	N9G4X4_ACILW	unreviewed	Acetate kinase	F924_00435	Acinetobacter lwoffii CIP 70.31	406		FALSE	FALSE	FALSE	TRUE	FALSE	TRUE	FALSE
N9FSX1	N9FSX1_ACILW	unreviewed	Acetate kinase	F925_01147	Acinetobacter lwoffii NCTC 5866 = CIP 64.10	406		FALSE	FALSE	FALSE	TRUE	FALSE	TRUE	FALSE
N9G427	N9G427_ACILW	unreviewed	Acetate kinase	F923_02156	Acinetobacter lwoffii NIPH 478	406		FALSE	FALSE	FALSE	TRUE	FALSE	TRUE	FALSE
N8SKE0	N8SKE0_ACILW	unreviewed	Acetate kinase	F980_00643	Acinetobacter lwoffii NIPH 715	406		FALSE	FALSE	FALSE	TRUE	FALSE	TRUE	FALSE
D0SSC0	D0SSC0_ACILW	unreviewed	Acetate kinase (EC 2.7.2.1) (Acetokinase)	ackA HMPREF0017_00130	Acinetobacter lwoffii SH145	391		FALSE	FALSE	FALSE	TRUE	FALSE	TRUE	FALSE
K2P9Z6	K2P9Z6_9GAMM	unreviewed	Acetate kinase (EC 2.7.2.1) (Acetokinase)	ackA W9I_00340	Acinetobacter nosocomialis Ab22222	420		FALSE	FALSE	FALSE	TRUE	FALSE	TRUE	FALSE
N8SKD8	N8SKD8_9GAMM	unreviewed	Acetate kinase	F984_02398	Acinetobacter nosocomialis NIPH 2119	420		FALSE	FALSE	FALSE	TRUE	FALSE	TRUE	FALSE
N9AFP1	N9AFP1_9GAMM	unreviewed	Acetate kinase	F958_00220	Acinetobacter nosocomialis NIPH 386	420		FALSE	FALSE	FALSE	TRUE	FALSE	TRUE	FALSE
N8RIV5	N8RIV5_9GAMM	unreviewed	Acetate kinase	F988_02404	Acinetobacter parvus DSM 16617 = CIP 108168	391		FALSE	FALSE	FALSE	TRUE	FALSE	TRUE	FALSE
N8RE46	N8RE46_9GAMM	unreviewed	Acetate kinase	F989_01308	Acinetobacter parvus NIPH 1103	391		FALSE	FALSE	FALSE	TRUE	FALSE	TRUE	FALSE
N9EUV3	N9EUV3_ACIG3	unreviewed	Acetate kinase	F930_00405	Acinetobacter pittii ANC 3678	400		FALSE	FALSE	FALSE	TRUE	FALSE	TRUE	FALSE
R8YDH5	R8YDH5_ACIG3	unreviewed	Acetate kinase	F931_02391	Acinetobacter pittii ANC 4050	400		FALSE	FALSE	FALSE	TRUE	FALSE	TRUE	FALSE
R8Z1H5	R8Z1H5_ACIG3	unreviewed	Acetate kinase	F929_01393	Acinetobacter pittii ANC 4052	400		FALSE	FALSE	FALSE	TRUE	FALSE	TRUE	FALSE
N9EVW7	N9EVW7_ACIG3	unreviewed	Acetate kinase	F928_01453	Acinetobacter pittii CIP 70.29	400		FALSE	FALSE	FALSE	TRUE	FALSE	TRUE	FALSE
K6UWI9	K6UWI9_ACIRA	unreviewed	Acetate kinase (EC 2.7.2.1) (Acetokinase)	ackA ACRAD_05_00590 F939_00331	Acinetobacter radioresistens DSM 6976 = NBRC 102413 = CIP 103788	404		FALSE	FALSE	FALSE	TRUE	FALSE	TRUE	FALSE
N9DX67	N9DX67_ACIRA	unreviewed	Acetate kinase	F940_01203	Acinetobacter radioresistens NIPH 2130	404		FALSE	FALSE	FALSE	TRUE	FALSE	TRUE	FALSE
D0T6R2	D0T6R2_ACIRA	unreviewed	Acetate kinase (EC 2.7.2.1) (Acetokinase)	ackA HMPREF0018_02102	Acinetobacter radioresistens SH164	404		FALSE	FALSE	FALSE	TRUE	FALSE	TRUE	FALSE
C6RT07	C6RT07_ACIRA	unreviewed	Acetate kinase (EC 2.7.2.1) (Acetokinase)	ackA ACIRA0001_1401	Acinetobacter radioresistens SK82	404		FALSE	FALSE	FALSE	TRUE	FALSE	TRUE	FALSE
J4PPY5	J4PPY5_ACIRA	unreviewed	Acetate kinase (EC 2.7.2.1) (Acetokinase)	ackA ACINWCA157_2085	Acinetobacter radioresistens WC-A-157	404		FALSE	FALSE	FALSE	TRUE	FALSE	TRUE	FALSE
N9ANS4	N9ANS4_9GAMM	unreviewed	Acetate kinase	F955_00377	Acinetobacter schindleri CIP 107287	407		FALSE	FALSE	FALSE	TRUE	FALSE	TRUE	FALSE
N8WP27	N8WP27_9GAMM	unreviewed	Acetate kinase	F965_00814	Acinetobacter schindleri NIPH 900	407		FALSE	FALSE	FALSE	TRUE	FALSE	TRUE	FALSE
N9BR33	N9BR33_9GAMM	unreviewed	Acetate kinase	F951_00311	Acinetobacter soli CIP 110264	401		FALSE	FALSE	FALSE	TRUE	FALSE	TRUE	FALSE
N9BYA0	N9BYA0_9GAMM	unreviewed	Acetate kinase	F950_00410	Acinetobacter soli NIPH 2899	401		FALSE	FALSE	FALSE	TRUE	FALSE	TRUE	FALSE
Q6FEP1	Q6FEP1_ACIAD	unreviewed	Acetate kinase (EC 2.7.2.1) (Acetokinase)	ack ackA ACIAD0541	Acinetobacter sp. (strain ADP1)	401		FALSE	FALSE	FALSE	TRUE	FALSE	TRUE	FALSE
D8JGV5	D8JGV5_ACISD	unreviewed	Acetate kinase (EC 2.7.2.1) (Acetokinase)	ackA AOLE_17000	Acinetobacter sp. (strain JCM 1667 / KCTC 23045 / DR1)	400		FALSE	FALSE	FALSE	TRUE	FALSE	TRUE	FALSE
N8V9H6	N8V9H6_9GAMM	unreviewed	Acetate kinase	F975_02376	Acinetobacter sp. ANC 3789	410		FALSE	FALSE	FALSE	TRUE	FALSE	TRUE	FALSE
N9N6B3	N9N6B3_9GAMM	unreviewed	Acetate kinase	F900_03715	Acinetobacter sp. ANC 3862	391		FALSE	FALSE	FALSE	TRUE	FALSE	TRUE	FALSE
N9RB01	N9RB01_9GAMM	unreviewed	Acetate kinase	F885_04108	Acinetobacter sp. ANC 3880	391		FALSE	FALSE	FALSE	TRUE	FALSE	TRUE	FALSE
N9M052	N9M052_9GAMM	unreviewed	Acetate kinase	F909_00400	Acinetobacter sp. ANC 3929	391		FALSE	FALSE	FALSE	TRUE	FALSE	TRUE	FALSE
N8QB57	N8QB57_9GAMM	unreviewed	Acetate kinase	F994_03114	Acinetobacter sp. ANC 3994	405		FALSE	FALSE	FALSE	TRUE	FALSE	TRUE	FALSE
N9MXY5	N9MXY5_9GAMM	unreviewed	Acetate kinase	F904_00705	Acinetobacter sp. ANC 4105	391		FALSE	FALSE	FALSE	TRUE	FALSE	TRUE	FALSE
C0VNR4	C0VNR4_9GAMM	unreviewed	Acetate kinase (EC 2.7.2.1) (Acetokinase)	ackA HMPREF0023_2783	Acinetobacter sp. ATCC 27244	391		FALSE	FALSE	FALSE	TRUE	FALSE	TRUE	FALSE
N9M3P7	N9M3P7_9GAMM	unreviewed	Acetate kinase	F899_00745	Acinetobacter sp. CIP 101934	407		FALSE	FALSE	FALSE	TRUE	FALSE	TRUE	FALSE
N9QSA8	N9QSA8_9GAMM	unreviewed	Acetate kinase	F891_00516	Acinetobacter sp. CIP 101966	406		FALSE	FALSE	FALSE	TRUE	FALSE	TRUE	FALSE
N8WKX1	N8WKX1_9GAMM	unreviewed	Acetate kinase	F970_01569	Acinetobacter sp. CIP 102082	391		FALSE	FALSE	FALSE	TRUE	FALSE	TRUE	FALSE
N8UHL4	N8UHL4_9GAMM	unreviewed	Acetate kinase	F973_01147	Acinetobacter sp. CIP 102129	389		FALSE	FALSE	FALSE	TRUE	FALSE	TRUE	FALSE
N9QC60	N9QC60_9GAMM	unreviewed	Acetate kinase	F893_01098	Acinetobacter sp. CIP 102136	406		FALSE	FALSE	FALSE	TRUE	FALSE	TRUE	FALSE
N9TSS1	N9TSS1_9GAMM	unreviewed	Acetate kinase	F884_00322	Acinetobacter sp. CIP 102143	391		FALSE	FALSE	FALSE	TRUE	FALSE	TRUE	FALSE
N8U7J3	N8U7J3_9GAMM	unreviewed	Acetate kinase	F974_01467	Acinetobacter sp. CIP 102159	391		FALSE	FALSE	FALSE	TRUE	FALSE	TRUE	FALSE
N8VYV1	N8VYV1_9GAMM	unreviewed	Acetate kinase	F972_02322	Acinetobacter sp. CIP 102529	391		FALSE	FALSE	FALSE	TRUE	FALSE	TRUE	FALSE
N8XK78	N8XK78_9GAMM	unreviewed	Acetate kinase	F967_00039	Acinetobacter sp. CIP 102637	391		FALSE	FALSE	FALSE	TRUE	FALSE	TRUE	FALSE
R9B8D0	R9B8D0_9GAMM	unreviewed	Acetate kinase	F896_00080	Acinetobacter sp. CIP 110321	391		FALSE	FALSE	FALSE	TRUE	FALSE	TRUE	FALSE
N9N4D0	N9N4D0_9GAMM	unreviewed	Acetate kinase	F894_00660	Acinetobacter sp. CIP 51.11	406		FALSE	FALSE	FALSE	TRUE	FALSE	TRUE	FALSE
N9KY35	N9KY35_9GAMM	unreviewed	Acetate kinase	F905_01915	Acinetobacter sp. CIP 53.82	406		FALSE	FALSE	FALSE	TRUE	FALSE	TRUE	FALSE
N8WD81	N8WD81_9GAMM	unreviewed	Acetate kinase	F966_01692	Acinetobacter sp. CIP 56.2	391		FALSE	FALSE	FALSE	TRUE	FALSE	TRUE	FALSE
N9PT95	N9PT95_9GAMM	unreviewed	Acetate kinase	F895_00494	Acinetobacter sp. CIP 64.2	391		FALSE	FALSE	FALSE	TRUE	FALSE	TRUE	FALSE
N9QKS8	N9QKS8_9GAMM	unreviewed	Acetate kinase	F890_02988	Acinetobacter sp. CIP 64.7	406		FALSE	FALSE	FALSE	TRUE	FALSE	TRUE	FALSE
N9T1M0	N9T1M0_9GAMM	unreviewed	Acetate kinase	F902_00704	Acinetobacter sp. CIP 70.18	391		FALSE	FALSE	FALSE	TRUE	FALSE	TRUE	FALSE
N8Q332	N8Q332_9GAMM	unreviewed	Acetate kinase	F995_02895	Acinetobacter sp. CIP A162	391		FALSE	FALSE	FALSE	TRUE	FALSE	TRUE	FALSE
N8PSG3	N8PSG3_9GAMM	unreviewed	Acetate kinase	F991_02932	Acinetobacter sp. CIP-A165	398		FALSE	FALSE	FALSE	TRUE	FALSE	TRUE	FALSE
I4ZWS6	I4ZWS6_9GAMM	unreviewed	Acetate kinase (EC 2.7.2.1) (Acetokinase)	ackA HADU_00394	Acinetobacter sp. HA	407		FALSE	FALSE	FALSE	TRUE	FALSE	TRUE	FALSE
G7GAM2	G7GAM2_9GAMM	unreviewed	Acetate kinase (EC 2.7.2.1) (Acetokinase)	ackA ACT4_007_00340	Acinetobacter sp. NBRC 100985	393		FALSE	FALSE	FALSE	TRUE	FALSE	TRUE	FALSE
N9MLF0	N9MLF0_9GAMM	unreviewed	Acetate kinase	F898_00682	Acinetobacter sp. NIPH 1847	391		FALSE	FALSE	FALSE	TRUE	FALSE	TRUE	FALSE
N9PIQ8	N9PIQ8_9GAMM	unreviewed	Acetate kinase	F889_03301	Acinetobacter sp. NIPH 1859	391		FALSE	FALSE	FALSE	TRUE	FALSE	TRUE	FALSE
N9RC99	N9RC99_9GAMM	unreviewed	Acetate kinase	F901_00534	Acinetobacter sp. NIPH 1867	391		FALSE	FALSE	FALSE	TRUE	FALSE	TRUE	FALSE
N9RKS1	N9RKS1_9GAMM	unreviewed	Acetate kinase	F887_03167	Acinetobacter sp. NIPH 2100	391		FALSE	FALSE	FALSE	TRUE	FALSE	TRUE	FALSE
N9PZX6	N9PZX6_9GAMM	unreviewed	Acetate kinase	F892_03256	Acinetobacter sp. NIPH 2168	391		FALSE	FALSE	FALSE	TRUE	FALSE	TRUE	FALSE
N9MTA3	N9MTA3_9GAMM	unreviewed	Acetate kinase	F897_00119	Acinetobacter sp. NIPH 2171	407		FALSE	FALSE	FALSE	TRUE	FALSE	TRUE	FALSE
N8R0T3	N8R0T3_9GAMM	unreviewed	Acetate kinase	F992_01044	Acinetobacter sp. NIPH 236	391		FALSE	FALSE	FALSE	TRUE	FALSE	TRUE	FALSE
N9KLR2	N9KLR2_9GAMM	unreviewed	Acetate kinase	F908_00223	Acinetobacter sp. NIPH 284	391		FALSE	FALSE	FALSE	TRUE	FALSE	TRUE	FALSE
N9LPI2	N9LPI2_9GAMM	unreviewed	Acetate kinase	F903_00016	Acinetobacter sp. NIPH 298	391		FALSE	FALSE	FALSE	TRUE	FALSE	TRUE	FALSE
N9RB09	N9RB09_9GAMM	unreviewed	Acetate kinase	F888_01008	Acinetobacter sp. NIPH 3623	391		FALSE	FALSE	FALSE	TRUE	FALSE	TRUE	FALSE
N9QMW4	N9QMW4_9GAMM	unreviewed	Acetate kinase	F886_01001	Acinetobacter sp. NIPH 542	400		FALSE	FALSE	FALSE	TRUE	FALSE	TRUE	FALSE
N9LYQ6	N9LYQ6_9GAMM	unreviewed	Acetate kinase	F906_02258	Acinetobacter sp. NIPH 713	406		FALSE	FALSE	FALSE	TRUE	FALSE	TRUE	FALSE
N8V0W4	N8V0W4_9GAMM	unreviewed	Acetate kinase	F971_00966	Acinetobacter sp. NIPH 758	391		FALSE	FALSE	FALSE	TRUE	FALSE	TRUE	FALSE
N8P539	N8P539_9GAMM	unreviewed	Acetate kinase	F993_03991	Acinetobacter sp. NIPH 809	391		FALSE	FALSE	FALSE	TRUE	FALSE	TRUE	FALSE
N8X2J4	N8X2J4_9GAMM	unreviewed	Acetate kinase	F968_03328	Acinetobacter sp. NIPH 817	400		FALSE	FALSE	FALSE	TRUE	FALSE	TRUE	FALSE
N8VJW2	N8VJW2_9GAMM	unreviewed	Acetate kinase	F969_01207	Acinetobacter sp. NIPH 899	407		FALSE	FALSE	FALSE	TRUE	FALSE	TRUE	FALSE
N8QZR6	N8QZR6_9GAMM	unreviewed	Acetate kinase	F985_01190	Acinetobacter sp. NIPH 973	424		FALSE	FALSE	FALSE	TRUE	FALSE	TRUE	FALSE
D0BW16	D0BW16_9GAMM	unreviewed	Acetate kinase (EC 2.7.2.1) (Acetokinase)	ackA HMPREF0014_00327	Acinetobacter sp. RUH2624	420		FALSE	FALSE	FALSE	TRUE	FALSE	TRUE	FALSE
D6JVP6	D6JVP6_ACIG3	unreviewed	Acetate kinase (EC 2.7.2.1) (Acetokinase)	ackA HMPREF0013_02432	Acinetobacter sp. SH024	400		FALSE	FALSE	FALSE	TRUE	FALSE	TRUE	FALSE
L9MDS8	L9MDS8_9GAMM	unreviewed	Acetate kinase (EC 2.7.2.1) (Acetokinase)	ackA ACINWC743_0399	Acinetobacter sp. WC-743	405		FALSE	FALSE	FALSE	TRUE	FALSE	TRUE	FALSE
R9ASC0	R9ASC0_9GAMM	unreviewed	Acetate kinase	I593_03205	Acinetobacter tandoii DSM 14970 = CIP 107469	407		FALSE	FALSE	FALSE	TRUE	FALSE	TRUE	FALSE
N9B6E4	N9B6E4_9GAMM	unreviewed	Acetate kinase	F947_01961	Acinetobacter towneri DSM 14962 = CIP 107472	404		FALSE	FALSE	FALSE	TRUE	FALSE	TRUE	FALSE
N9C350	N9C350_9GAMM	unreviewed	Acetate kinase	F942_00999	Acinetobacter ursingii ANC 3649	399		FALSE	FALSE	FALSE	TRUE	FALSE	TRUE	FALSE
N9BMX8	N9BMX8_9GAMM	unreviewed	Acetate kinase	F944_02853	Acinetobacter ursingii DSM 16037 = CIP 107286	399		FALSE	FALSE	FALSE	TRUE	FALSE	TRUE	FALSE
N9SFJ6	N9SFJ6_9GAMM	unreviewed	Acetate kinase	F943_00707	Acinetobacter ursingii NIPH 706	399		FALSE	FALSE	FALSE	TRUE	FALSE	TRUE	FALSE
N8YND8	N8YND8_9GAMM	unreviewed	Acetate kinase	F959_00649	Acinetobacter venetianus RAG-1 = CIP 110063	393		FALSE	FALSE	FALSE	TRUE	FALSE	TRUE	FALSE
C8KXS3	C8KXS3_9PAST	unreviewed	Acetate kinase (EC 2.7.2.1) (Acetokinase)	ackA AM202_00210	Actinobacillus minor 202	402		FALSE	FALSE	FALSE	TRUE	FALSE	TRUE	FALSE
C5S235	C5S235_9PAST	unreviewed	Acetate kinase (EC 2.7.2.1) (Acetokinase)	ackA AM305_09671	Actinobacillus minor NM305	402		FALSE	FALSE	FALSE	TRUE	FALSE	TRUE	FALSE
B0BNS1	ACKA_ACTPJ	reviewed	Acetate kinase (EC 2.7.2.1) (Acetokinase)	ackA APJL_0636	Actinobacillus pleuropneumoniae serotype 3 (strain JL03)	402		FALSE	FALSE	FALSE	TRUE	FALSE	TRUE	FALSE
A3N011	ACKA_ACTP2	reviewed	Acetate kinase (EC 2.7.2.1) (Acetokinase)	ackA APL_0645	Actinobacillus pleuropneumoniae serotype 5b (strain L20)	402		FALSE	FALSE	FALSE	TRUE	FALSE	TRUE	FALSE
B3H169	ACKA_ACTP7	reviewed	Acetate kinase (EC 2.7.2.1) (Acetokinase)	ackA APP7_0686	Actinobacillus pleuropneumoniae serotype 7 (strain AP76)	402		FALSE	FALSE	FALSE	TRUE	FALSE	TRUE	FALSE
E0E7C6	E0E7C6_ACTPL	unreviewed	Acetate kinase (EC 2.7.2.1) (Acetokinase)	ackA appser1_7050	Actinobacillus pleuropneumoniae serovar 1 str. 4074	402		FALSE	FALSE	FALSE	TRUE	FALSE	TRUE	FALSE
E0F3E9	E0F3E9_ACTPL	unreviewed	Acetate kinase (EC 2.7.2.1) (Acetokinase)	ackA appser10_6700	Actinobacillus pleuropneumoniae serovar 10 str. D13039	402		FALSE	FALSE	FALSE	TRUE	FALSE	TRUE	FALSE
E0F9P8	E0F9P8_ACTPL	unreviewed	Acetate kinase (EC 2.7.2.1) (Acetokinase)	ackA appser11_7110	Actinobacillus pleuropneumoniae serovar 11 str. 56153	402		FALSE	FALSE	FALSE	TRUE	FALSE	TRUE	FALSE
E0FFT5	E0FFT5_ACTPL	unreviewed	Acetate kinase (EC 2.7.2.1) (Acetokinase)	ackA appser12_6670	Actinobacillus pleuropneumoniae serovar 12 str. 1096	402		FALSE	FALSE	FALSE	TRUE	FALSE	TRUE	FALSE
E0FLU6	E0FLU6_ACTPL	unreviewed	Acetate kinase (EC 2.7.2.1) (Acetokinase)	ackA appser13_7020	Actinobacillus pleuropneumoniae serovar 13 str. N273	402		FALSE	FALSE	FALSE	TRUE	FALSE	TRUE	FALSE
D9P894	D9P894_ACTPL	unreviewed	Acetate kinase (EC 2.7.2.1) (Acetokinase)	ackA APP2_0892	Actinobacillus pleuropneumoniae serovar 2 str. 4226	402		FALSE	FALSE	FALSE	TRUE	FALSE	TRUE	FALSE
E0EDB1	E0EDB1_ACTPL	unreviewed	Acetate kinase (EC 2.7.2.1) (Acetokinase)	ackA appser2_6090	Actinobacillus pleuropneumoniae serovar 2 str. S1536	402		FALSE	FALSE	FALSE	TRUE	FALSE	TRUE	FALSE
E0EJH3	E0EJH3_ACTPL	unreviewed	Acetate kinase (EC 2.7.2.1) (Acetokinase)	ackA appser4_6440	Actinobacillus pleuropneumoniae serovar 4 str. M62	402		FALSE	FALSE	FALSE	TRUE	FALSE	TRUE	FALSE
D9P916	D9P916_ACTPL	unreviewed	Acetate kinase (EC 2.7.2.1) (Acetokinase)	ackA APP6_1048 appser6_7130	Actinobacillus pleuropneumoniae serovar 6 str. Femo	402		FALSE	FALSE	FALSE	TRUE	FALSE	TRUE	FALSE
E0EX95	E0EX95_ACTPL	unreviewed	Acetate kinase (EC 2.7.2.1) (Acetokinase)	ackA appser9_7020	Actinobacillus pleuropneumoniae serovar 9 str. CVJ13261	402		FALSE	FALSE	FALSE	TRUE	FALSE	TRUE	FALSE
A6VPW6	A6VPW6_ACTSZ	unreviewed	Acetate kinase (EC 2.7.2.1) (Acetokinase)	ackA Asuc_1661	Actinobacillus succinogenes (strain ATCC 55618 / 130Z)	404		FALSE	FALSE	FALSE	TRUE	FALSE	TRUE	FALSE
K0G426	K0G426_ACTSU	unreviewed	Acetate kinase (EC 2.7.2.1) (Acetokinase)	ackA ASU2_03825	Actinobacillus suis H91-0380	402		FALSE	FALSE	FALSE	TRUE	FALSE	TRUE	FALSE
E8KH85	E8KH85_9PAST	unreviewed	Acetate kinase (EC 2.7.2.1) (Acetokinase)	ackA HMPREF0027_1202	Actinobacillus ureae ATCC 25976	419		FALSE	FALSE	FALSE	TRUE	FALSE	TRUE	FALSE
K9EE14	K9EE14_9ACTO	unreviewed	Acetate kinase (EC 2.7.2.1) (Acetokinase)	ackA HMPREF9233_01337	Actinobaculum massiliae ACS-171-V-Col2	395		FALSE	FALSE	FALSE	TRUE	FALSE	TRUE	FALSE
N6XC31	N6XC31_9ACTO	unreviewed	Acetate kinase (EC 2.7.2.1)	ackA HMPREF9004_0413	Actinomyces cardiffensis F0333	398		FALSE	FALSE	FALSE	TRUE	FALSE	TRUE	FALSE
C0W0X0	C0W0X0_9ACTO	unreviewed	Acetate kinase (EC 2.7.2.1) (Acetokinase)	ackA HMPREF0044_0713	Actinomyces coleocanis DSM 15436	406		FALSE	FALSE	FALSE	TRUE	FALSE	TRUE	FALSE
J1HJQ4	J1HJQ4_9ACTO	unreviewed	Acetate kinase (EC 2.7.2.1) (Acetokinase)	ackA HMPREF1317_1498	Actinomyces georgiae F0490	399		FALSE	FALSE	FALSE	TRUE	FALSE	TRUE	FALSE
G9PH80	G9PH80_9ACTO	unreviewed	Acetate kinase (EC 2.7.2.1) (Acetokinase)	ackA HMPREF0045_01604	Actinomyces graevenitzii C83	394		FALSE	FALSE	FALSE	TRUE	FALSE	TRUE	FALSE
J1HG80	J1HG80_9ACTO	unreviewed	Acetate kinase (EC 2.7.2.1) (Acetokinase)	ackA HMPREF1318_1222	Actinomyces massiliensis F0489	394		FALSE	FALSE	FALSE	TRUE	FALSE	TRUE	FALSE
J3JIS5	J3JIS5_ACTNA	unreviewed	Acetate kinase (EC 2.7.2.1) (Acetokinase)	ackA HMPREF1129_1313	Actinomyces naeslundii str. Howell 279	394		FALSE	FALSE	FALSE	TRUE	FALSE	TRUE	FALSE
K0Z4Y3	K0Z4Y3_9ACTO	unreviewed	Acetate kinase (EC 2.7.2.1) (Acetokinase)	ackA HMPREF9240_00523	Actinomyces neuii BVS029A5	395		FALSE	FALSE	FALSE	TRUE	FALSE	TRUE	FALSE
A7B9E7	A7B9E7_9ACTO	unreviewed	Acetate kinase (EC 2.7.2.1) (Acetokinase)	ackA ACTODO_00249	Actinomyces odontolyticus ATCC 17982	399		FALSE	FALSE	FALSE	TRUE	FALSE	TRUE	FALSE
D4TYF8	D4TYF8_9ACTO	unreviewed	Acetate kinase (EC 2.7.2.1) (Acetokinase)	ackA HMPREF0970_00983	Actinomyces odontolyticus F0309	399		FALSE	FALSE	FALSE	TRUE	FALSE	TRUE	FALSE
J2YP56	J2YP56_9ACTO	unreviewed	Acetate kinase (EC 2.7.2.1) (Acetokinase)	ackA HMPREF1137_1376	Actinomyces sp. ICM39	399		FALSE	FALSE	FALSE	TRUE	FALSE	TRUE	FALSE
J0STG3	J0STG3_9ACTO	unreviewed	Acetate kinase (EC 2.7.2.1) (Acetokinase)	ackA HMPREF1136_0530	Actinomyces sp. ICM47	399		FALSE	FALSE	FALSE	TRUE	FALSE	TRUE	FALSE
F3P8M0	F3P8M0_9ACTO	unreviewed	Acetate kinase (EC 2.7.2.1) (Acetokinase)	ackA HMPREF9056_01390	Actinomyces sp. oral taxon 170 str. F0386	394		FALSE	FALSE	FALSE	TRUE	FALSE	TRUE	FALSE
E7NAR9	E7NAR9_9ACTO	unreviewed	Acetate kinase (EC 2.7.2.1) (Acetokinase)	ackA HMPREF9057_01889	Actinomyces sp. oral taxon 171 str. F0337	394		FALSE	FALSE	FALSE	TRUE	FALSE	TRUE	FALSE
F9PIE9	F9PIE9_9ACTO	unreviewed	Acetate kinase (EC 2.7.2.1) (Acetokinase)	ackA HMPREF9058_1702	Actinomyces sp. oral taxon 175 str. F0384	394		FALSE	FALSE	FALSE	TRUE	FALSE	TRUE	FALSE
E8JH27	E8JH27_9ACTO	unreviewed	Acetate kinase (EC 2.7.2.1) (Acetokinase)	ackA HMPREF9005_0846	Actinomyces sp. oral taxon 178 str. F0338	399		FALSE	FALSE	FALSE	TRUE	FALSE	TRUE	FALSE
E6KUE6	E6KUE6_9ACTO	unreviewed	Acetate kinase (EC 2.7.2.1) (Acetokinase)	ackA HMPREF9006_1848	Actinomyces sp. oral taxon 180 str. F0310	404		FALSE	FALSE	FALSE	TRUE	FALSE	TRUE	FALSE
L1PI50	L1PI50_9ACTO	unreviewed	Acetate kinase (EC 2.7.2.1) (Acetokinase)	ackA HMPREF9061_00960	Actinomyces sp. oral taxon 181 str. F0379	397		FALSE	FALSE	FALSE	TRUE	FALSE	TRUE	FALSE
F9EF44	F9EF44_9ACTO	unreviewed	Acetate kinase (EC 2.7.2.1) (Acetokinase)	ackA HMPREF9062_1066	Actinomyces sp. oral taxon 448 str. F0400	394		FALSE	FALSE	FALSE	TRUE	FALSE	TRUE	FALSE
D0WNZ0	D0WNZ0_9ACTO	unreviewed	Acetate kinase (EC 2.7.2.1) (Acetokinase)	ackA HMPREF0972_01511	Actinomyces sp. oral taxon 848 str. F0332	392		FALSE	FALSE	FALSE	TRUE	FALSE	TRUE	FALSE
G9PLS6	G9PLS6_9ACTO	unreviewed	Acetate kinase (EC 2.7.2.1) (Acetokinase)	ackA HMPREF0975_01347	Actinomyces sp. oral taxon 849 str. F0330	402		FALSE	FALSE	FALSE	TRUE	FALSE	TRUE	FALSE
K0YQF9	K0YQF9_9ACTO	unreviewed	Acetate kinase (EC 2.7.2.1) (Acetokinase)	ackA HMPREF9241_01227	Actinomyces turicensis ACS-279-V-Col4	398		FALSE	FALSE	FALSE	TRUE	FALSE	TRUE	FALSE
C0W6I9	C0W6I9_9ACTO	unreviewed	Acetate kinase (EC 2.7.2.1) (Acetokinase)	ackA HMPREF0058_1483	Actinomyces urogenitalis DSM 15434	394		FALSE	FALSE	FALSE	TRUE	FALSE	TRUE	FALSE
F2V192	F2V192_ACTVI	unreviewed	Acetate kinase (EC 2.7.2.1) (Acetokinase)	ackA HMPREF0059_02453	Actinomyces viscosus C505	394		FALSE	FALSE	FALSE	TRUE	FALSE	TRUE	FALSE
I0HHL4	I0HHL4_ACTM4	unreviewed	Acetate kinase (EC 2.7.2.1) (Acetokinase)	ackA AMIS_72810	Actinoplanes missouriensis (strain ATCC 14538 / DSM 43046 / CBS 188.64 / JCM 3121 / NCIMB 12654 / NBRC 102363 / 431)	375		FALSE	FALSE	FALSE	TRUE	FALSE	TRUE	FALSE
G8S0C0	G8S0C0_ACTS5	unreviewed	Acetate kinase (EC 2.7.2.1) (Acetokinase)	ackA ACPL_7548	Actinoplanes sp. (strain ATCC 31044 / CBS 674.73 / SE50/110)	371		FALSE	FALSE	FALSE	TRUE	FALSE	TRUE	FALSE
R4LYC5	R4LYC5_9ACTO	unreviewed	Acetate kinase	ackA L083_7199	Actinoplanes sp. N902-109	372		FALSE	FALSE	FALSE	TRUE	FALSE	TRUE	FALSE
C6W9Q2	C6W9Q2_ACTMD	unreviewed	Acetate kinase (EC 2.7.2.1) (Acetokinase)	ackA Amir_3369	Actinosynnema mirum (strain ATCC 29888 / DSM 43827 / NBRC 14064 / IMRU 3971)	363		FALSE	FALSE	TRUE	TRUE	TRUE	TRUE	TRUE
C6WFD2	C6WFD2_ACTMD	unreviewed	Acetate kinase (EC 2.7.2.1) (Acetokinase)	ackA Amir_1919	Actinosynnema mirum (strain ATCC 29888 / DSM 43827 / NBRC 14064 / IMRU 3971)	361		FALSE	TRUE	FALSE	TRUE	TRUE	TRUE	TRUE
F2I4J5	F2I4J5_AERUA	unreviewed	Acetate kinase (EC 2.7.2.1) (Acetokinase)	ackA HMPREF9243_0953	Aerococcus urinae (strain ACS-120-V-Col10a)	396		FALSE	FALSE	FALSE	TRUE	FALSE	TRUE	FALSE
D4YE06	D4YE06_9LACT	unreviewed	Acetate kinase (EC 2.7.2.1) (Acetokinase)	ackA HMPREF0061_0095	Aerococcus viridans ATCC 11563	400		FALSE	FALSE	FALSE	TRUE	FALSE	TRUE	FALSE
N9U514	N9U514_9GAMM	unreviewed	Acetate kinase A	G114_02879	Aeromonas diversa 2478-85	400		FALSE	FALSE	TRUE	TRUE	TRUE	TRUE	TRUE
N9VNW4	N9VNW4_9GAMM	unreviewed	Acetate kinase A and propionate kinase 2	G114_03703	Aeromonas diversa 2478-85	399		FALSE	TRUE	FALSE	TRUE	TRUE	TRUE	TRUE
R4VQJ1	R4VQJ1_AERHY	unreviewed	Acetate kinase	AHML_04515	Aeromonas hydrophila ML09-119	400		FALSE	FALSE	TRUE	TRUE	TRUE	TRUE	TRUE
R4VHI4	R4VHI4_AERHY	unreviewed	Acetate kinase	AHML_18970	Aeromonas hydrophila ML09-119	399		FALSE	TRUE	FALSE	TRUE	TRUE	TRUE	TRUE
K1JHV3	K1JHV3_AERHY	unreviewed	Acetate kinase (EC 2.7.2.1) (Acetokinase)	ackA HMPREF1171_02656	Aeromonas hydrophila SSU	400		FALSE	FALSE	TRUE	TRUE	TRUE	TRUE	TRUE
K1JL74	K1JL74_AERHY	unreviewed	Acetate kinase (EC 2.7.2.1) (Acetokinase)	ackA HMPREF1171_02796	Aeromonas hydrophila SSU	399		FALSE	TRUE	FALSE	TRUE	TRUE	TRUE	TRUE
A0KP55	A0KP55_AERHH	unreviewed	Acetate kinase (EC 2.7.2.1) (Acetokinase)	ackA-2 ackA AHA_3586	Aeromonas hydrophila subsp. hydrophila (strain ATCC 7966 / NCIB 9240)	399		FALSE	FALSE	TRUE	TRUE	TRUE	TRUE	TRUE
A0KGN8	A0KGN8_AERHH	unreviewed	Acetate kinase (EC 2.7.2.1) (Acetokinase)	ackA-1 ackA AHA_0891	Aeromonas hydrophila subsp. hydrophila (strain ATCC 7966 / NCIB 9240)	400		FALSE	TRUE	FALSE	TRUE	TRUE	TRUE	TRUE
K2I7X1	K2I7X1_AERME	unreviewed	Acetate kinase (EC 2.7.2.1) (Acetokinase)	ackA B224_002048	Aeromonas media WS	400		FALSE	FALSE	TRUE	TRUE	TRUE	TRUE	TRUE
K2I1S8	K2I1S8_AERME	unreviewed	Acetate kinase (EC 2.7.2.1) (Acetokinase)	ackA B224_002143	Aeromonas media WS	405		FALSE	TRUE	FALSE	TRUE	TRUE	TRUE	TRUE
R1GPC4	R1GPC4_9GAMM	unreviewed	Acetate kinase	G113_19094	Aeromonas molluscorum 848	399		FALSE	FALSE	TRUE	TRUE	TRUE	TRUE	TRUE
R1FA99	R1FA99_9GAMM	unreviewed	Acetate kinase	G113_02254	Aeromonas molluscorum 848	400		FALSE	TRUE	FALSE	TRUE	TRUE	TRUE	TRUE
A4SRJ5	A4SRJ5_AERS4	unreviewed	Acetate kinase (EC 2.7.2.1) (Acetokinase)	ackA ASA_3549	Aeromonas salmonicida (strain A449)	399		FALSE	FALSE	TRUE	TRUE	TRUE	TRUE	TRUE
A4SR54	A4SR54_AERS4	unreviewed	Acetate kinase (EC 2.7.2.1) (Acetokinase)	ackA ASA_3401	Aeromonas salmonicida (strain A449)	400		FALSE	TRUE	FALSE	TRUE	TRUE	TRUE	TRUE
G7CYB9	G7CYB9_AERSA	unreviewed	Acetate kinase (EC 2.7.2.1) (Acetokinase)	ackA IYQ_17824	Aeromonas salmonicida subsp. salmonicida 01-B526	399		FALSE	FALSE	TRUE	TRUE	TRUE	TRUE	TRUE
G7CR89	G7CR89_AERSA	unreviewed	Acetate kinase (EC 2.7.2.1) (Acetokinase)	ackA IYQ_04573	Aeromonas salmonicida subsp. salmonicida 01-B526	400		FALSE	TRUE	FALSE	TRUE	TRUE	TRUE	TRUE
F4DDL9	F4DDL9_AERVB	unreviewed	Acetate kinase (EC 2.7.2.1) (Acetokinase)	ackA B565_1141	Aeromonas veronii (strain B565)	402		FALSE	FALSE	TRUE	TRUE	TRUE	TRUE	TRUE
F4DA59	F4DA59_AERVB	unreviewed	Acetate kinase (EC 2.7.2.1) (Acetokinase)	ackA B565_0712	Aeromonas veronii (strain B565)	399		FALSE	TRUE	TRUE	TRUE	TRUE	TRUE	TRUE
F4DBF7	F4DBF7_AERVB	unreviewed	Acetate kinase (EC 2.7.2.1) (Acetokinase)	ackA B565_3347	Aeromonas veronii (strain B565)	400		FALSE	TRUE	FALSE	TRUE	TRUE	TRUE	TRUE
K1I755	K1I755_9GAMM	unreviewed	Acetate kinase (EC 2.7.2.1) (Acetokinase)	ackA HMPREF1167_01209	Aeromonas veronii AER39	399		FALSE	FALSE	TRUE	TRUE	TRUE	TRUE	TRUE
K1IBQ6	K1IBQ6_9GAMM	unreviewed	Acetate kinase (EC 2.7.2.1) (Acetokinase)	ackA HMPREF1167_03035	Aeromonas veronii AER39	400		FALSE	TRUE	TRUE	TRUE	TRUE	TRUE	TRUE
K1ILW6	K1ILW6_9GAMM	unreviewed	Acetate kinase (EC 2.7.2.1) (Acetokinase)	ackA HMPREF1167_00768	Aeromonas veronii AER39	402		FALSE	TRUE	FALSE	TRUE	TRUE	TRUE	TRUE
K1ILV3	K1ILV3_9GAMM	unreviewed	Acetate kinase (EC 2.7.2.1) (Acetokinase)	ackA HMPREF1169_00380	Aeromonas veronii AER397	400		FALSE	FALSE	TRUE	TRUE	TRUE	TRUE	TRUE
K1J1D5	K1J1D5_9GAMM	unreviewed	Acetate kinase (EC 2.7.2.1) (Acetokinase)	ackA HMPREF1169_02545	Aeromonas veronii AER397	402		FALSE	TRUE	TRUE	TRUE	TRUE	TRUE	TRUE
K1I5S4	K1I5S4_9GAMM	unreviewed	Acetate kinase (EC 2.7.2.1) (Acetokinase)	ackA HMPREF1169_02972	Aeromonas veronii AER397	399		FALSE	TRUE	FALSE	TRUE	TRUE	TRUE	TRUE
K1J0M2	K1J0M2_9GAMM	unreviewed	Acetate kinase (EC 2.7.2.1) (Acetokinase)	ackA HMPREF1168_00126	Aeromonas veronii AMC34	400		FALSE	FALSE	TRUE	TRUE	TRUE	TRUE	TRUE
K1IP97	K1IP97_9GAMM	unreviewed	Acetate kinase (EC 2.7.2.1) (Acetokinase)	ackA HMPREF1168_01984	Aeromonas veronii AMC34	402		FALSE	TRUE	TRUE	TRUE	TRUE	TRUE	TRUE
K1JNV4	K1JNV4_9GAMM	unreviewed	Acetate kinase (EC 2.7.2.1) (Acetokinase)	ackA HMPREF1168_01580	Aeromonas veronii AMC34	399		FALSE	TRUE	FALSE	TRUE	TRUE	TRUE	TRUE
K1IXW9	K1IXW9_9GAMM	unreviewed	Acetate kinase (EC 2.7.2.1) (Acetokinase)	ackA HMPREF1170_03338	Aeromonas veronii AMC35	402		FALSE	FALSE	TRUE	TRUE	TRUE	TRUE	TRUE
K1IUA5	K1IUA5_9GAMM	unreviewed	Acetate kinase (EC 2.7.2.1) (Acetokinase)	ackA HMPREF1170_03767	Aeromonas veronii AMC35	399		FALSE	TRUE	TRUE	TRUE	TRUE	TRUE	TRUE
K1JBP0	K1JBP0_9GAMM	unreviewed	Acetate kinase (EC 2.7.2.1) (Acetokinase)	ackA HMPREF1170_01127	Aeromonas veronii AMC35	400		FALSE	TRUE	FALSE	TRUE	TRUE	TRUE	TRUE
K8PG96	K8PG96_9BRAD	unreviewed	Acetate kinase (EC 2.7.2.1) (Acetokinase)	ackA HMPREF9695_03816	Afipia broomeae ATCC 49717	396		FALSE	FALSE	FALSE	TRUE	FALSE	TRUE	FALSE
K8NMU2	K8NMU2_AFIFE	unreviewed	Acetate kinase (EC 2.7.2.1) (Acetokinase)	ackA HMPREF9697_02247	Afipia felis ATCC 53690	401		FALSE	FALSE	FALSE	TRUE	FALSE	TRUE	FALSE
D6V3Y9	D6V3Y9_9BRAD	unreviewed	Acetate kinase (EC 2.7.2.1) (Acetokinase)	ackA AfiDRAFT_0656	Afipia sp. 1NLS2	400		FALSE	FALSE	FALSE	TRUE	FALSE	TRUE	FALSE
R9PRA4	R9PRA4_AGAAL	unreviewed	Acetate kinase (EC 2.7.2.1)	AALB_4007	Agarivorans albus MKT 106	400		FALSE	FALSE	FALSE	TRUE	FALSE	TRUE	FALSE
G8MS72	G8MS72_AGGAC	unreviewed	Acetate kinase (EC 2.7.2.1) (Acetokinase)	ackA ANH9381_1569	Aggregatibacter actinomycetemcomitans ANH9381	400		FALSE	FALSE	FALSE	TRUE	FALSE	TRUE	FALSE
G3ZHI3	G3ZHI3_AGGAC	unreviewed	Acetate kinase (EC 2.7.2.1) (Acetokinase)	ackA D17P2_1011	Aggregatibacter actinomycetemcomitans D17P-2	400		FALSE	FALSE	FALSE	TRUE	FALSE	TRUE	FALSE
G3ZCB6	G3ZCB6_AGGAC	unreviewed	Acetate kinase (EC 2.7.2.1) (Acetokinase)	ackA D17P3_1715	Aggregatibacter actinomycetemcomitans D17P-3	400		FALSE	FALSE	FALSE	TRUE	FALSE	TRUE	FALSE
I1XP65	I1XP65_AGGAC	unreviewed	Acetate kinase (EC 2.7.2.1) (Acetokinase)	ackA D7S_00323	Aggregatibacter actinomycetemcomitans D7S-1	399		FALSE	FALSE	FALSE	TRUE	FALSE	TRUE	FALSE
H0KGV1	H0KGV1_AGGAC	unreviewed	Acetate kinase (EC 2.7.2.1) (Acetokinase)	ackA RHAA1_08548	Aggregatibacter actinomycetemcomitans RhAA1	400		FALSE	FALSE	FALSE	TRUE	FALSE	TRUE	FALSE
L8UFQ2	L8UFQ2_AGGAC	unreviewed	Acetate kinase (EC 2.7.2.1) (Acetokinase)	ackA A160_0883	Aggregatibacter actinomycetemcomitans serotype a str. A160	400		FALSE	FALSE	FALSE	TRUE	FALSE	TRUE	FALSE
G3ZTV1	G3ZTV1_AGGAC	unreviewed	Acetate kinase (EC 2.7.2.1) (Acetokinase)	ackA H5P1_0597	Aggregatibacter actinomycetemcomitans serotype a str. H5P1	400		FALSE	FALSE	FALSE	TRUE	FALSE	TRUE	FALSE
G4AYR2	G4AYR2_AGGAC	unreviewed	Acetate kinase (EC 2.7.2.1) (Acetokinase)	ackA I23C_0611	Aggregatibacter actinomycetemcomitans serotype b str. I23C	296		FALSE	FALSE	FALSE	FALSE	FALSE	TRUE	FALSE
L8UDQ1	L8UDQ1_AGGAC	unreviewed	Acetate kinase (EC 2.7.2.1) (Acetokinase)	ackA S23A_0777	Aggregatibacter actinomycetemcomitans serotype b str. S23A	410		FALSE	FALSE	FALSE	TRUE	FALSE	TRUE	FALSE
G4ASZ7	G4ASZ7_AGGAC	unreviewed	Acetate kinase (EC 2.7.2.1) (Acetokinase)	ackA SCC1398_0659	Aggregatibacter actinomycetemcomitans serotype b str. SCC1398	400		FALSE	FALSE	FALSE	TRUE	FALSE	TRUE	FALSE
L8U3Q0	L8U3Q0_AGGAC	unreviewed	Acetate kinase (EC 2.7.2.1) (Acetokinase)	ackA SCC4092_1387	Aggregatibacter actinomycetemcomitans serotype b str. SCC4092	296		FALSE	FALSE	FALSE	FALSE	FALSE	TRUE	FALSE
C9R474	C9R474_AGGAD	unreviewed	Acetate kinase (EC 2.7.2.1) (Acetokinase)	ackA D11S_1228	Aggregatibacter actinomycetemcomitans serotype C (strain D11S-1) (Actinobacillus actinomycetemcomitans)	400		FALSE	FALSE	FALSE	TRUE	FALSE	TRUE	FALSE
L8TY47	L8TY47_AGGAC	unreviewed	Acetate kinase (EC 2.7.2.1) (Acetokinase)	ackA AAS4A_1474	Aggregatibacter actinomycetemcomitans serotype c str. AAS4A	400		FALSE	FALSE	FALSE	TRUE	FALSE	TRUE	FALSE
G4B9J9	G4B9J9_AGGAC	unreviewed	Acetate kinase (EC 2.7.2.1) (Acetokinase)	ackA SCC2302_1802	Aggregatibacter actinomycetemcomitans serotype c str. SCC2302	400		FALSE	FALSE	FALSE	TRUE	FALSE	TRUE	FALSE
G4A0U8	G4A0U8_AGGAC	unreviewed	Acetate kinase (EC 2.7.2.1) (Acetokinase)	ackA I63B_0751	Aggregatibacter actinomycetemcomitans serotype d str. I63B	400		FALSE	FALSE	FALSE	TRUE	FALSE	TRUE	FALSE
G4A7F4	G4A7F4_AGGAC	unreviewed	Acetate kinase (EC 2.7.2.1) (Acetokinase)	ackA SC1083_0750	Aggregatibacter actinomycetemcomitans serotype e str. SC1083	400		FALSE	FALSE	FALSE	TRUE	FALSE	TRUE	FALSE
G4AHY6	G4AHY6_AGGAC	unreviewed	Acetate kinase (EC 2.7.2.1) (Acetokinase)	ackA SCC393_2288	Aggregatibacter actinomycetemcomitans serotype e str. SCC393	400		FALSE	FALSE	FALSE	TRUE	FALSE	TRUE	FALSE
G4AP17	G4AP17_AGGAC	unreviewed	Acetate kinase (EC 2.7.2.1) (Acetokinase)	ackA D18P1_1539	Aggregatibacter actinomycetemcomitans serotype f str. D18P1	400		FALSE	FALSE	FALSE	TRUE	FALSE	TRUE	FALSE
L1N3W8	L1N3W8_AGGAC	unreviewed	Acetate kinase (EC 2.7.2.1) (Acetokinase)	ackA HMPREF9996_00592	Aggregatibacter actinomycetemcomitans Y4	400		FALSE	FALSE	FALSE	TRUE	FALSE	TRUE	FALSE
C6ANB4	C6ANB4_AGGAN	unreviewed	Acetate kinase (EC 2.7.2.1) (Acetokinase)	ackA NT05HA_0948	Aggregatibacter aphrophilus (strain NJ8700) (Haemophilus aphrophilus)	444		FALSE	FALSE	FALSE	TRUE	FALSE	TRUE	FALSE
G4BFB1	G4BFB1_HAEAP	unreviewed	Acetate kinase (EC 2.7.2.1) (Acetokinase)	ackA ATCC33389_1423	Aggregatibacter aphrophilus ATCC 33389	444		FALSE	FALSE	FALSE	TRUE	FALSE	TRUE	FALSE
G5G434	G5G434_HAEAP	unreviewed	Acetate kinase (EC 2.7.2.1) (Acetokinase)	ackA HMPREF9335_00394	Aggregatibacter aphrophilus F0387	444		FALSE	FALSE	FALSE	TRUE	FALSE	TRUE	FALSE
E6KXA6	E6KXA6_9PAST	unreviewed	Acetate kinase (EC 2.7.2.1) (Acetokinase)	ackA HMPREF9064_0800	Aggregatibacter segnis ATCC 33393	400		FALSE	FALSE	FALSE	TRUE	FALSE	TRUE	FALSE
K2PDE8	K2PDE8_9RHIZ	unreviewed	Acetate kinase (EC 2.7.2.1) (Acetokinase)	ackA QWE_15217	Agrobacterium albertimagni AOL15	391		FALSE	FALSE	FALSE	TRUE	FALSE	TRUE	FALSE
B9JNA8	B9JNA8_AGRRK	unreviewed	Acetate kinase (EC 2.7.2.1) (Acetokinase)	ackA Arad_7571	Agrobacterium radiobacter (strain K84 / ATCC BAA-868)	394		FALSE	FALSE	FALSE	TRUE	FALSE	TRUE	FALSE
H0HDV3	H0HDV3_RHIRD	unreviewed	Acetate kinase (EC 2.7.2.1) (Acetokinase)	ackA AT5A_19266	Agrobacterium tumefaciens 5A	394		FALSE	FALSE	FALSE	TRUE	FALSE	TRUE	FALSE
C0NW27	C0NW27_AJECG	unreviewed	Probable acetate kinase (EC 2.7.2.1) (Acetokinase)	HCBG_07357	Ajellomyces capsulata (strain G186AR / H82 / ATCC MYA-2454 / RMSCC 2432) (Darling's disease fungus) (Histoplasma capsulatum)	428		FALSE	FALSE	FALSE	TRUE	FALSE	TRUE	FALSE
C6HC84	C6HC84_AJECH	unreviewed	Probable acetate kinase (EC 2.7.2.1) (Acetokinase)	HCDG_03633	Ajellomyces capsulata (strain H143) (Darling's disease fungus) (Histoplasma capsulatum)	428		FALSE	FALSE	FALSE	TRUE	FALSE	TRUE	FALSE
F0UAL3	F0UAL3_AJEC8	unreviewed	Acetate kinase	HCEG_02937	Ajellomyces capsulata (strain H88) (Darling's disease fungus) (Histoplasma capsulatum)	275		FALSE	FALSE	FALSE	FALSE	FALSE	TRUE	FALSE
A6R8H4	A6R8H4_AJECN	unreviewed	Probable acetate kinase (EC 2.7.2.1) (Acetokinase)	HCAG_06615	Ajellomyces capsulata (strain NAm1 / WU24) (Darling's disease fungus) (Histoplasma capsulatum)	428		FALSE	FALSE	FALSE	TRUE	FALSE	TRUE	FALSE
C5G7S4	C5G7S4_AJEDR	unreviewed	Acetate kinase	BDCG_01111	Ajellomyces dermatitidis (strain ER-3 / ATCC MYA-2586) (Blastomyces dermatitidis)	284		FALSE	FALSE	FALSE	FALSE	FALSE	TRUE	FALSE
C5JK59	C5JK59_AJEDS	unreviewed	Acetate kinase	BDBG_02912	Ajellomyces dermatitidis (strain SLH14081) (Blastomyces dermatitidis)	281		FALSE	FALSE	FALSE	FALSE	FALSE	TRUE	FALSE
F0WAA4	F0WAA4_9STRA	unreviewed	Probable acetate kinase (EC 2.7.2.1) (Acetokinase)	AlNc14C44G3633 ALNC14_042170	Albugo laibachii Nc14	418		FALSE	FALSE	FALSE	TRUE	FALSE	TRUE	FALSE
J0UQ69	J0UQ69_ALCFA	unreviewed	Acetate kinase (EC 2.7.2.1) (Acetokinase)	ackA QWA_08486	Alcaligenes faecalis subsp. faecalis NCIB 8687	395		FALSE	FALSE	FALSE	TRUE	FALSE	TRUE	FALSE
M5J1Z0	M5J1Z0_9BURK	unreviewed	Acetate kinase A/propionate kinase 2 (EC 2.7.2.1)	C660_02796	Alcaligenes sp. HPC1271	395		FALSE	FALSE	FALSE	TRUE	FALSE	TRUE	FALSE
F4G8K1	F4G8K1_ALIDK	unreviewed	Acetate kinase (EC 2.7.2.1) (Acetokinase)	ackA Alide2_4421	Alicycliphilus denitrificans (strain DSM 14773 / CIP 107495 / K601)	396		FALSE	FALSE	TRUE	TRUE	TRUE	TRUE	TRUE
F4GFP9	F4GFP9_ALIDK	unreviewed	Acetate kinase (EC 2.7.2.1) (Acetokinase)	ackA Alide2_2712	Alicycliphilus denitrificans (strain DSM 14773 / CIP 107495 / K601)	421		FALSE	TRUE	FALSE	TRUE	TRUE	TRUE	TRUE
E8TVC8	E8TVC8_ALIDB	unreviewed	Acetate kinase (EC 2.7.2.1) (Acetokinase)	ackA Alide_4069	Alicycliphilus denitrificans (strain JCM 14587 / BC)	396		FALSE	FALSE	TRUE	TRUE	TRUE	TRUE	TRUE
E8TV58	E8TV58_ALIDB	unreviewed	Acetate kinase (EC 2.7.2.1) (Acetokinase)	ackA Alide_2859	Alicycliphilus denitrificans (strain JCM 14587 / BC)	402		FALSE	TRUE	FALSE	TRUE	TRUE	TRUE	TRUE
B6EI59	B6EI59_ALISL	unreviewed	Acetate kinase (EC 2.7.2.1) (Acetokinase)	ackA VSAL_I2112	Aliivibrio salmonicida (strain LFI1238) (Vibrio salmonicida (strain LFI1238))	398		FALSE	FALSE	TRUE	TRUE	TRUE	TRUE	TRUE
B6ESI8	B6ESI8_ALISL	unreviewed	Acetate kinase (EC 2.7.2.1) (Acetokinase)	ackA VSAL_II0923	Aliivibrio salmonicida (strain LFI1238) (Vibrio salmonicida (strain LFI1238))	421		FALSE	TRUE	FALSE	TRUE	TRUE	TRUE	TRUE
I3YHR6	I3YHR6_ALIFI	unreviewed	Acetate kinase (EC 2.7.2.1) (Acetokinase)	ackA Alfi_0121	Alistipes finegoldii (strain DSM 17242 / JCM 16770 / AHN 2437 / CCUG 46020 / CIP 107999)	400		FALSE	FALSE	FALSE	TRUE	FALSE	TRUE	FALSE
R5UH78	R5UH78_9BACT	unreviewed	Acetate kinase	BN754_00637	Alistipes finegoldii CAG:68	400		FALSE	FALSE	FALSE	TRUE	FALSE	TRUE	FALSE
G5HB58	G5HB58_9BACT	unreviewed	Acetate kinase (EC 2.7.2.1) (Acetokinase)	ackA HMPREF9450_01873	Alistipes indistinctus YIT 12060	405		FALSE	FALSE	FALSE	TRUE	FALSE	TRUE	FALSE
R7JKN2	R7JKN2_9BACT	unreviewed	Acetate kinase	BN752_00772	Alistipes putredinis CAG:67	401		FALSE	FALSE	FALSE	TRUE	FALSE	TRUE	FALSE
B0MTQ6	B0MTQ6_9BACT	unreviewed	Acetate kinase (EC 2.7.2.1) (Acetokinase)	ackA ALIPUT_00116	Alistipes putredinis DSM 17216	401		FALSE	FALSE	FALSE	TRUE	FALSE	TRUE	FALSE
D4ILQ0	D4ILQ0_9BACT	unreviewed	Acetate kinase (EC 2.7.2.1) (Acetokinase)	ackA AL1_14100	Alistipes shahii WAL 8301	400		FALSE	FALSE	FALSE	TRUE	FALSE	TRUE	FALSE
R5WS26	R5WS26_9BACT	unreviewed	Acetate kinase	BN505_01675	Alistipes sp. CAG:157	404		FALSE	FALSE	FALSE	TRUE	FALSE	TRUE	FALSE
R6VIS3	R6VIS3_9BACT	unreviewed	Acetate kinase	BN576_01985	Alistipes sp. CAG:268	400		FALSE	FALSE	FALSE	TRUE	FALSE	TRUE	FALSE
R6XT81	R6XT81_9BACT	unreviewed	Acetate kinase	BN590_01877	Alistipes sp. CAG:29	400		FALSE	FALSE	FALSE	TRUE	FALSE	TRUE	FALSE
R6XMI2	R6XMI2_9BACT	unreviewed	Acetate kinase	BN655_00865	Alistipes sp. CAG:435	404		FALSE	FALSE	FALSE	TRUE	FALSE	TRUE	FALSE
R5BIR0	R5BIR0_9BACT	unreviewed	Acetate kinase	BN689_01237	Alistipes sp. CAG:514	134		FALSE	FALSE	TRUE	FALSE	FALSE	TRUE	FALSE
R5BER9	R5BER9_9BACT	unreviewed	Acetate kinase	BN689_01238	Alistipes sp. CAG:514	276		FALSE	TRUE	FALSE	FALSE	FALSE	TRUE	FALSE
R5W081	R5W081_9BACT	unreviewed	Acetate kinase	BN696_01102	Alistipes sp. CAG:53	49		FALSE	FALSE	FALSE	FALSE	FALSE	TRUE	FALSE
R5IDZ0	R5IDZ0_9BACT	unreviewed	Acetate kinase	BN796_01804	Alistipes sp. CAG:831	402		FALSE	FALSE	FALSE	TRUE	FALSE	TRUE	FALSE
E4MEY5	E4MEY5_9BACT	unreviewed	Acetate kinase (EC 2.7.2.1) (Acetokinase)	ackA HMPREF9720_1791	Alistipes sp. HGB5	400		FALSE	FALSE	FALSE	TRUE	FALSE	TRUE	FALSE
Q0A620	Q0A620_ALHEH	unreviewed	Acetate kinase (EC 2.7.2.1) (Acetokinase)	ackA Mlg_2377	Alkalilimnicola ehrlichei (strain MLHE-1)	393		FALSE	FALSE	FALSE	TRUE	FALSE	TRUE	FALSE
A6TRU6	ACKA_ALKMQ	reviewed	Acetate kinase (EC 2.7.2.1) (Acetokinase)	ackA Amet_2763	Alkaliphilus metalliredigens (strain QYMF)	396		FALSE	FALSE	FALSE	TRUE	FALSE	TRUE	FALSE
A8MHA4	A8MHA4_ALKOO	unreviewed	Acetate kinase (EC 2.7.2.1) (Acetokinase)	ackA Clos_1447	Alkaliphilus oremlandii (strain OhILAs) (Clostridium oremlandii (strain OhILAs))	397		FALSE	FALSE	FALSE	TRUE	FALSE	TRUE	FALSE
D3RPH8	D3RPH8_ALLVD	unreviewed	Acetate kinase (EC 2.7.2.1) (Acetokinase)	ackA Alvin_0610	Allochromatium vinosum (strain ATCC 17899 / DSM 180 / NBRC 103801 / D) (Chromatium vinosum)	404		FALSE	FALSE	FALSE	TRUE	FALSE	TRUE	FALSE
K9ECC3	K9ECC3_9LACT	unreviewed	Acetate kinase (EC 2.7.2.1) (Acetokinase)	ackA HMPREF9698_00151	Alloiococcus otitis ATCC 51267	397		FALSE	FALSE	FALSE	TRUE	FALSE	TRUE	FALSE
G5GBS3	G5GBS3_9BACT	unreviewed	Acetate kinase (EC 2.7.2.1) (Acetokinase)	ackA HMPREF9332_01024	Alloprevotella rava F0323	399		FALSE	FALSE	FALSE	TRUE	FALSE	TRUE	FALSE
A0XZK3	A0XZK3_9GAMM	unreviewed	Acetate kinase (EC 2.7.2.1) (Acetokinase)	ackA ATW7_07529	Alteromonadales bacterium TW-7	404		FALSE	FALSE	FALSE	TRUE	FALSE	TRUE	FALSE
K0E918	K0E918_ALTMB	unreviewed	Acetate kinase (EC 2.7.2.1) (Acetokinase)	ackA AMBAS45_07055	Alteromonas macleodii (strain Balearic Sea AD45)	393		FALSE	FALSE	FALSE	TRUE	FALSE	TRUE	FALSE
K0CWM1	K0CWM1_ALTMS	unreviewed	Acetate kinase (EC 2.7.2.1) (Acetokinase)	ackA AMBLS11_06740	Alteromonas macleodii (strain Black Sea 11)	393		FALSE	FALSE	FALSE	TRUE	FALSE	TRUE	FALSE
F2G6M9	F2G6M9_ALTMD	unreviewed	Acetate kinase (EC 2.7.2.1) (Acetokinase)	ackA MADE_1007120	Alteromonas macleodii (strain DSM 17117 / Deep ecotype)	393		FALSE	FALSE	FALSE	TRUE	FALSE	TRUE	FALSE
K0CKJ9	K0CKJ9_ALTME	unreviewed	Acetate kinase (EC 2.7.2.1) (Acetokinase)	ackA AMEC673_06770	Alteromonas macleodii (strain English Channel 673)	393		FALSE	FALSE	FALSE	TRUE	FALSE	TRUE	FALSE
K7RBL5	K7RBL5_ALTMA	unreviewed	Acetate kinase (EC 2.7.2.1) (Acetokinase)	ackA amad1_07565	Alteromonas macleodii AltDE1	393		FALSE	FALSE	TRUE	TRUE	TRUE	TRUE	TRUE
K7RGA6	K7RGA6_ALTMA	unreviewed	Acetate kinase (EC 2.7.2.1) (Acetokinase)	ackA amad1_16780	Alteromonas macleodii AltDE1	425		FALSE	TRUE	TRUE	TRUE	TRUE	TRUE	TRUE
K7SBZ3	K7SBZ3_ALTMA	unreviewed	Acetate kinase (EC 2.7.2.1) (Acetokinase)	ackA amad1_16660	Alteromonas macleodii AltDE1	369		FALSE	TRUE	FALSE	TRUE	TRUE	TRUE	TRUE
J9Y6P3	J9Y6P3_ALTMA	unreviewed	Acetate kinase (EC 2.7.2.1) (Acetokinase)	ackA MASE_06725	Alteromonas macleodii ATCC 27126	393		FALSE	FALSE	FALSE	TRUE	FALSE	TRUE	FALSE
F5ZD45	F5ZD45_ALTSS	unreviewed	Acetate kinase (EC 2.7.2.1) (Acetokinase)	ackA ambt_11430	Alteromonas sp. (strain SN2)	393		FALSE	FALSE	FALSE	TRUE	FALSE	TRUE	FALSE
D5EF63	D5EF63_AMICL	unreviewed	Acetate kinase (EC 2.7.2.1) (Acetokinase)	ackA Amico_1071	Aminobacterium colombiense (strain DSM 12261 / ALA-1)	398		FALSE	FALSE	FALSE	TRUE	FALSE	TRUE	FALSE
E3CYC0	E3CYC0_9BACT	unreviewed	Acetate kinase (EC 2.7.2.1) (Acetokinase)	ackA Apau_1227	Aminomonas paucivorans DSM 12260	398		FALSE	FALSE	FALSE	TRUE	FALSE	TRUE	FALSE
K0J1Q9	K0J1Q9_AMPXN	unreviewed	Acetate kinase (EC 2.7.2.1) (Acetokinase)	ackA AXY_09200	Amphibacillus xylanus (strain ATCC 51415 / DSM 6626 / JCM 7361 / LMG 17667 / NBRC 15112 / Ep01)	397		FALSE	FALSE	FALSE	TRUE	FALSE	TRUE	FALSE
M2Y0T3	M2Y0T3_9PSEU	unreviewed	Acetate kinase (EC 2.7.2.1) (Acetokinase)	ackA H074_26392	Amycolatopsis decaplanina DSM 44594	360		FALSE	FALSE	FALSE	TRUE	FALSE	TRUE	FALSE
D8I060	D8I060_AMYMU	unreviewed	Acetate kinase (EC 2.7.2.1) (Acetokinase)	ackA AMED_6574	Amycolatopsis mediterranei (strain U-32)	361		FALSE	FALSE	TRUE	TRUE	TRUE	TRUE	TRUE
D8I4Q5	D8I4Q5_AMYMU	unreviewed	Acetate kinase (EC 2.7.2.1) (Acetokinase)	ackA AMED_5469	Amycolatopsis mediterranei (strain U-32)	361		FALSE	TRUE	FALSE	TRUE	TRUE	TRUE	TRUE
G0FYD7	G0FYD7_AMYMD	unreviewed	Acetate kinase (EC 2.7.2.1) (Acetokinase)	ackA AMES_5404 RAM_27880	Amycolatopsis mediterranei S699	361		FALSE	FALSE	TRUE	TRUE	TRUE	TRUE	TRUE
G0FTZ2	G0FTZ2_AMYMD	unreviewed	Acetate kinase (EC 2.7.2.1) (Acetokinase)	ackA AMES_6477 RAM_33725	Amycolatopsis mediterranei S699	361		FALSE	TRUE	FALSE	TRUE	TRUE	TRUE	TRUE
R4SZH3	R4SZH3_AMYOR	unreviewed	Acetate kinase	ackA AORI_2980	Amycolatopsis orientalis HCCB10007	366		FALSE	FALSE	TRUE	TRUE	TRUE	TRUE	TRUE
R4SXE3	R4SXE3_AMYOR	unreviewed	Acetate kinase	ackA AORI_4631	Amycolatopsis orientalis HCCB10007	360		FALSE	TRUE	FALSE	TRUE	TRUE	TRUE	TRUE
R1GGE1	R1GGE1_9PSEU	unreviewed	Acetate kinase	H480_01939	Amycolatopsis vancoresmycina DSM 44592	358		FALSE	FALSE	FALSE	TRUE	FALSE	TRUE	FALSE
F6EIR1	F6EIR1_AMYSD	unreviewed	Acetate kinase (EC 2.7.2.1) (Acetokinase)	ackA AS9A_0531	Amycolicicoccus subflavus (strain DSM 45089 / DQS3-9A1)	396		FALSE	FALSE	FALSE	TRUE	FALSE	TRUE	FALSE
K9ZG50	K9ZG50_ANACC	unreviewed	Acetate kinase (EC 2.7.2.1) (Acetokinase)	ackA Anacy_2088	Anabaena cylindrica (strain ATCC 27899 / PCC 7122)	405		FALSE	FALSE	FALSE	TRUE	FALSE	TRUE	FALSE
K7W3L5	K7W3L5_9NOST	unreviewed	Acetate kinase (EC 2.7.2.1) (Acetokinase)	ackA ANA_C11613	Anabaena sp. 90	404		FALSE	FALSE	FALSE	TRUE	FALSE	TRUE	FALSE
Q3MFX2	ACKA_ANAVT	reviewed	Acetate kinase (EC 2.7.2.1) (Acetokinase)	ackA Ava_0490	Anabaena variabilis (strain ATCC 29413 / PCC 7937)	405		FALSE	FALSE	FALSE	TRUE	FALSE	TRUE	FALSE
D3L2L6	D3L2L6_9BACT	unreviewed	Acetate kinase (EC 2.7.2.1) (Acetokinase)	ackA HMPREF1705_01169	Anaerobaculum hydrogeniformans ATCC BAA-1850	382		FALSE	FALSE	FALSE	TRUE	FALSE	TRUE	FALSE
I4BVF4	I4BVF4_ANAMD	unreviewed	Acetate kinase (EC 2.7.2.1) (Acetokinase)	ackA Anamo_0610	Anaerobaculum mobile (strain ATCC BAA-54 / DSM 13181 / NGA)	402		FALSE	FALSE	FALSE	TRUE	FALSE	TRUE	FALSE
F0H280	F0H280_9FIRM	unreviewed	Acetate kinase (EC 2.7.2.1) (Acetokinase)	ackA HMPREF9246_0239	Anaerococcus hydrogenalis ACS-025-V-Sch4	395		FALSE	FALSE	FALSE	TRUE	FALSE	TRUE	FALSE
B6W6L8	B6W6L8_9FIRM	unreviewed	Acetate kinase (EC 2.7.2.1) (Acetokinase)	ackA ANHYDRO_00198	Anaerococcus hydrogenalis DSM 7454	395		FALSE	FALSE	FALSE	TRUE	FALSE	TRUE	FALSE
C2BCH8	C2BCH8_9FIRM	unreviewed	Acetate kinase (EC 2.7.2.1) (Acetokinase)	ackA HMPREF0072_0048	Anaerococcus lactolyticus ATCC 51172	397		FALSE	FALSE	FALSE	TRUE	FALSE	TRUE	FALSE
C7RGT3	C7RGT3_ANAPD	unreviewed	Acetate kinase (EC 2.7.2.1) (Acetokinase)	ackA Apre_0655	Anaerococcus prevotii (strain ATCC 9321 / DSM 20548 / JCM 6508 / PC1) (Peptostreptococcus prevotii) (Peptococcus prevotii)	397		FALSE	FALSE	FALSE	TRUE	FALSE	TRUE	FALSE
F0GWK1	F0GWK1_9FIRM	unreviewed	Acetate kinase (EC 2.7.2.1) (Acetokinase)	ackA HMPREF9290_0192	Anaerococcus prevotii ACS-065-V-Col13	397		FALSE	FALSE	FALSE	TRUE	FALSE	TRUE	FALSE
C2CH48	C2CH48_9FIRM	unreviewed	Acetate kinase (EC 2.7.2.1) (Acetokinase)	ackA HMPREF0077_0808	Anaerococcus tetradius ATCC 35098	404		FALSE	FALSE	FALSE	TRUE	FALSE	TRUE	FALSE
C7HTC6	C7HTC6_9FIRM	unreviewed	Acetate kinase (EC 2.7.2.1) (Acetokinase)	ackA HMPREF0078_0527	Anaerococcus vaginalis ATCC 51170	395		FALSE	FALSE	FALSE	TRUE	FALSE	TRUE	FALSE
B1C6B6	B1C6B6_9FIRM	unreviewed	Acetate kinase (EC 2.7.2.1) (Acetokinase)	ackA ANASTE_00256	Anaerofustis stercorihominis DSM 17244	398		FALSE	FALSE	FALSE	TRUE	FALSE	TRUE	FALSE
G9YIE7	G9YIE7_9FIRM	unreviewed	Acetate kinase (EC 2.7.2.1) (Acetokinase)	ackA HMPREF0080_01439	Anaeroglobus geminatus F0357	397		FALSE	FALSE	FALSE	TRUE	FALSE	TRUE	FALSE
B8JG20	B8JG20_ANAD2	unreviewed	Acetate kinase (EC 2.7.2.1) (Acetokinase)	ackA A2cp1_3088	Anaeromyxobacter dehalogenans (strain 2CP-1 / ATCC BAA-258)	425		FALSE	FALSE	TRUE	TRUE	TRUE	TRUE	TRUE
B8J9I1	B8J9I1_ANAD2	unreviewed	Acetate kinase (EC 2.7.2.1) (Acetokinase)	ackA A2cp1_4051	Anaeromyxobacter dehalogenans (strain 2CP-1 / ATCC BAA-258)	411		FALSE	TRUE	TRUE	TRUE	TRUE	TRUE	TRUE
B8JHD2	B8JHD2_ANAD2	unreviewed	Acetate kinase	A2cp1_3310	Anaeromyxobacter dehalogenans (strain 2CP-1 / ATCC BAA-258)	1230		FALSE	TRUE	FALSE	FALSE	FALSE	TRUE	FALSE
Q2IE78	Q2IE78_ANADE	unreviewed	Acetate kinase (EC 2.7.2.1)	Adeh_3116	Anaeromyxobacter dehalogenans (strain 2CP-C)	1228		FALSE	FALSE	TRUE	FALSE	FALSE	TRUE	FALSE
Q2IGG8	Q2IGG8_ANADE	unreviewed	Acetate kinase (EC 2.7.2.1) (Acetokinase)	ackA Adeh_3910	Anaeromyxobacter dehalogenans (strain 2CP-C)	411		FALSE	TRUE	TRUE	TRUE	FALSE	TRUE	FALSE
Q2IDK5	Q2IDK5_ANADE	unreviewed	Acetate kinase (EC 2.7.2.1) (Acetokinase)	ackA Adeh_2897	Anaeromyxobacter dehalogenans (strain 2CP-C)	415		FALSE	TRUE	FALSE	TRUE	TRUE	TRUE	TRUE
A7HC95	A7HC95_ANADF	unreviewed	Acetate kinase	Anae109_2138	Anaeromyxobacter sp. (strain Fw109-5)	1305		FALSE	FALSE	TRUE	FALSE	FALSE	TRUE	FALSE
A7HEZ9	A7HEZ9_ANADF	unreviewed	Acetate kinase (EC 2.7.2.1) (Acetokinase)	ackA Anae109_3099	Anaeromyxobacter sp. (strain Fw109-5)	398		FALSE	TRUE	TRUE	TRUE	FALSE	TRUE	FALSE
A7HAP9	A7HAP9_ANADF	unreviewed	Acetate kinase (EC 2.7.2.1) (Acetokinase)	ackA Anae109_1591	Anaeromyxobacter sp. (strain Fw109-5)	396		FALSE	TRUE	FALSE	TRUE	TRUE	TRUE	TRUE
B4UM11	B4UM11_ANASK	unreviewed	Acetate kinase	AnaeK_3225	Anaeromyxobacter sp. (strain K)	1230		FALSE	FALSE	TRUE	FALSE	FALSE	TRUE	FALSE
B4UGD2	B4UGD2_ANASK	unreviewed	Acetate kinase (EC 2.7.2.1) (Acetokinase)	ackA AnaeK_4009	Anaeromyxobacter sp. (strain K)	411		FALSE	TRUE	TRUE	TRUE	FALSE	TRUE	FALSE
B4UK67	B4UK67_ANASK	unreviewed	Acetate kinase (EC 2.7.2.1) (Acetokinase)	ackA AnaeK_2983	Anaeromyxobacter sp. (strain K)	425		FALSE	TRUE	FALSE	TRUE	TRUE	TRUE	TRUE
B0M9X0	B0M9X0_9FIRM	unreviewed	Acetate kinase (EC 2.7.2.1) (Acetokinase)	ackA ANACAC_00343	Anaerostipes caccae DSM 14662	399		FALSE	FALSE	FALSE	TRUE	FALSE	TRUE	FALSE
L1QAZ5	L1QAZ5_9FIRM	unreviewed	Acetate kinase (EC 2.7.2.1) (Acetokinase)	ackA HMPREF0369_00422	Anaerostipes hadrus DSM 3319	396		FALSE	FALSE	FALSE	TRUE	FALSE	TRUE	FALSE
E5VWN4	E5VWN4_9FIRM	unreviewed	Acetate kinase (EC 2.7.2.1) (Acetokinase)	ackA HMPREF1011_02409	Anaerostipes sp. 3_2_56FAA	397		FALSE	FALSE	FALSE	TRUE	FALSE	TRUE	FALSE
R6QF20	R6QF20_9FIRM	unreviewed	Acetate kinase	BN583_00636	Anaerostipes sp. CAG:276	397		FALSE	FALSE	FALSE	TRUE	FALSE	TRUE	FALSE
B0P7A9	B0P7A9_9FIRM	unreviewed	Acetate kinase (EC 2.7.2.1) (Acetokinase)	ackA ANACOL_00639	Anaerotruncus colihominis DSM 17241	400		FALSE	FALSE	TRUE	TRUE	TRUE	TRUE	TRUE
B0PCN7	B0PCN7_9FIRM	unreviewed	Acetate kinase (EC 2.7.2.1) (Acetokinase)	ackA ANACOL_02550	Anaerotruncus colihominis DSM 17241	400		FALSE	TRUE	FALSE	TRUE	TRUE	TRUE	TRUE
R7ES45	R7ES45_9FIRM	unreviewed	Acetate kinase	BN640_01420	Anaerotruncus sp. CAG:390	411		FALSE	FALSE	FALSE	TRUE	FALSE	TRUE	FALSE
R5XC49	R5XC49_9FIRM	unreviewed	Acetate kinase	BN695_00769	Anaerotruncus sp. CAG:528	407		FALSE	FALSE	FALSE	TRUE	FALSE	TRUE	FALSE
R9LX51	R9LX51_9FIRM	unreviewed	Acetate kinase	C814_00951	Anaerotruncus sp. G3(2012)	397		FALSE	FALSE	TRUE	TRUE	TRUE	TRUE	TRUE
R9LA91	R9LA91_9FIRM	unreviewed	Acetate kinase	C814_03227	Anaerotruncus sp. G3(2012)	398		FALSE	TRUE	FALSE	TRUE	TRUE	TRUE	TRUE
B7GGR2	ACKA_ANOFW	reviewed	Acetate kinase (EC 2.7.2.1) (Acetokinase)	ackA Aflv_0480	Anoxybacillus flavithermus (strain DSM 21510 / WK1)	397		FALSE	FALSE	FALSE	TRUE	FALSE	TRUE	FALSE
M8DLY0	M8DLY0_9BACI	unreviewed	Acetate kinase A/propionate kinase 2 (EC 2.7.2.1)	H919_10188	Anoxybacillus flavithermus AK1	397		FALSE	FALSE	FALSE	TRUE	FALSE	TRUE	FALSE
R4FDW5	R4FDW5_9BACI	unreviewed	Acetate kinase	KN10_1446	Anoxybacillus flavithermus NBRC 109594	405		FALSE	FALSE	FALSE	TRUE	FALSE	TRUE	FALSE
M5JCP5	M5JCP5_9BACI	unreviewed	Acetate kinase (EC 2.7.2.1)	ackA AF6_0492	Anoxybacillus flavithermus TNO-09.006	396		FALSE	FALSE	FALSE	TRUE	FALSE	TRUE	FALSE
M5QVB7	M5QVB7_9BACI	unreviewed	Acetate kinase (EC 2.7.2.1)	F510_1097	Anoxybacillus sp. DT3-1	397		FALSE	FALSE	FALSE	TRUE	FALSE	TRUE	FALSE
D7BK39	D7BK39_ARCHD	unreviewed	Acetate kinase (EC 2.7.2.1) (Acetokinase)	ackA Arch_1316	Arcanobacterium haemolyticum (strain ATCC 9345 / DSM 20595 / NBRC 15585 / NCTC 8452 / 11018)	390		FALSE	FALSE	FALSE	TRUE	FALSE	TRUE	FALSE
A8ES43	A8ES43_ARCB4	unreviewed	Acetate kinase (EC 2.7.2.1) (Acetokinase)	ackA ackA1 Abu_0492	Arcobacter butzleri (strain RM4018)	404		FALSE	FALSE	TRUE	TRUE	TRUE	TRUE	TRUE
A8ES47	A8ES47_ARCB4	unreviewed	Acetate kinase (EC 2.7.2.1) (Acetokinase)	ackA ackA3 Abu_0496	Arcobacter butzleri (strain RM4018)	396		FALSE	TRUE	TRUE	TRUE	TRUE	TRUE	TRUE
A8ES45	A8ES45_ARCB4	unreviewed	Acetate kinase (EC 2.7.2.1) (Acetokinase)	ackA ackA2 Abu_0494	Arcobacter butzleri (strain RM4018)	396		FALSE	TRUE	FALSE	TRUE	TRUE	TRUE	TRUE
G2HLG5	G2HLG5_9PROT	unreviewed	Acetate kinase (EC 2.7.2.1) (Acetokinase)	ackA ABED_0471	Arcobacter butzleri ED-1	396		FALSE	FALSE	TRUE	TRUE	TRUE	TRUE	TRUE
G2HLG1	G2HLG1_9PROT	unreviewed	Acetate kinase (EC 2.7.2.1) (Acetokinase)	ackA ABED_0467	Arcobacter butzleri ED-1	404		FALSE	TRUE	TRUE	TRUE	TRUE	TRUE	TRUE
G2HLG3	G2HLG3_9PROT	unreviewed	Acetate kinase (EC 2.7.2.1) (Acetokinase)	ackA ABED_0469	Arcobacter butzleri ED-1	396		FALSE	TRUE	FALSE	TRUE	TRUE	TRUE	TRUE
E6L2C8	E6L2C8_9PROT	unreviewed	Acetate kinase (EC 2.7.2.1) (Acetokinase)	ackA HMPREF9401_0604	Arcobacter butzleri JV22	396		FALSE	FALSE	TRUE	TRUE	TRUE	TRUE	TRUE
E6L2D0	E6L2D0_9PROT	unreviewed	Acetate kinase (EC 2.7.2.1) (Acetokinase)	ackA HMPREF9401_0606	Arcobacter butzleri JV22	396		FALSE	TRUE	TRUE	TRUE	TRUE	TRUE	TRUE
E6L2C6	E6L2C6_9PROT	unreviewed	Acetate kinase (EC 2.7.2.1) (Acetokinase)	ackA HMPREF9401_0602	Arcobacter butzleri JV22	404		FALSE	TRUE	FALSE	TRUE	TRUE	TRUE	TRUE
D5V2J0	D5V2J0_ARCNC	unreviewed	Acetate kinase (EC 2.7.2.1) (Acetokinase)	ackA Arnit_0758	Arcobacter nitrofigilis (strain ATCC 33309 / DSM 7299 / LMG 7604 / NCTC 12251 / CI) (Campylobacter nitrofigilis)	398		FALSE	FALSE	TRUE	TRUE	TRUE	TRUE	TRUE
D5V2I6	D5V2I6_ARCNC	unreviewed	Acetate kinase (EC 2.7.2.1) (Acetokinase)	ackA Arnit_0754	Arcobacter nitrofigilis (strain ATCC 33309 / DSM 7299 / LMG 7604 / NCTC 12251 / CI) (Campylobacter nitrofigilis)	399		FALSE	TRUE	FALSE	TRUE	TRUE	TRUE	TRUE
G2HTQ3	G2HTQ3_9PROT	unreviewed	Acetate kinase (EC 2.7.2.1) (Acetokinase)	ackA ABLL_0631	Arcobacter sp. L	402		FALSE	FALSE	TRUE	TRUE	TRUE	TRUE	TRUE
G2HTQ5	G2HTQ5_9PROT	unreviewed	Acetate kinase (EC 2.7.2.1) (Acetokinase)	ackA ABLL_0633	Arcobacter sp. L	397		FALSE	TRUE	TRUE	TRUE	TRUE	TRUE	TRUE
G2HTQ6	G2HTQ6_9PROT	unreviewed	Acetate kinase (EC 2.7.2.1) (Acetokinase)	ackA ABLL_0634	Arcobacter sp. L	396		FALSE	TRUE	FALSE	TRUE	TRUE	TRUE	TRUE
R9H221	R9H221_9SPHI	unreviewed	Acetate kinase (EC 2.7.2.1)	ADIARSV_1564	Arcticibacter svalbardensis MN12-7	399		FALSE	FALSE	FALSE	TRUE	FALSE	TRUE	FALSE
Q5P156	Q5P156_AROAE	unreviewed	Similar to acetate kinase	AZOSEA28330 ebA4979	Aromatoleum aromaticum (strain EbN1) (Azoarcus sp. (strain EbN1))	774		FALSE	FALSE	TRUE	FALSE	FALSE	TRUE	FALSE
Q5P5P7	Q5P5P7_AROAE	unreviewed	Acetate kinase (EC 2.7.2.1) (Acetokinase)	ackA ackA1 AZOSEA12400 ebA2248	Aromatoleum aromaticum (strain EbN1) (Azoarcus sp. (strain EbN1))	394		FALSE	TRUE	FALSE	TRUE	FALSE	TRUE	FALSE
D2U4F1	D2U4F1_9ENTR	unreviewed	Acetate kinase (EC 2.7.2.1) (Acetokinase)	ackA ARN_35670	Arsenophonus nasoniae (son-killer infecting Nasonia vitripennis)	400		FALSE	FALSE	FALSE	TRUE	FALSE	TRUE	FALSE
B8HF37	ACKA_ARTCA	reviewed	Acetate kinase (EC 2.7.2.1) (Acetokinase)	ackA Achl_3044	Arthrobacter chlorophenolicus (strain A6 / ATCC 700700 / DSM 12829 / JCM 12360)	386		FALSE	FALSE	FALSE	TRUE	FALSE	TRUE	FALSE
N1V400	N1V400_9MICC	unreviewed	Acetate kinase	D477_017344	Arthrobacter crystallopoietes BAB-32	392		FALSE	FALSE	FALSE	TRUE	FALSE	TRUE	FALSE
M7NGD8	M7NGD8_9MICC	unreviewed	Acetate kinase (EC 2.7.2.1)	ackA ADIAG_02973	Arthrobacter gangotriensis Lz1y	383		FALSE	FALSE	FALSE	TRUE	FALSE	TRUE	FALSE
H0QGQ8	H0QGQ8_ARTGO	unreviewed	Acetate kinase (EC 2.7.2.1) (Acetokinase)	ackA ARGLB_008_00300	Arthrobacter globiformis NBRC 12137	385		FALSE	FALSE	FALSE	TRUE	FALSE	TRUE	FALSE
F0M276	F0M276_ARTPP	unreviewed	Acetate kinase (EC 2.7.2.1) (Acetokinase)	ackA Asphe3_31710	Arthrobacter phenanthrenivorans (strain DSM 18606 / JCM 16027 / LMG 23796 / Sphe3)	384		FALSE	FALSE	FALSE	TRUE	FALSE	TRUE	FALSE
A0JZZ4	ACKA_ARTS2	reviewed	Acetate kinase (EC 2.7.2.1) (Acetokinase)	ackA Arth_3238	Arthrobacter sp. (strain FB24)	386		FALSE	FALSE	FALSE	TRUE	FALSE	TRUE	FALSE
J7LTX1	J7LTX1_9MICC	unreviewed	Acetate kinase (EC 2.7.2.1) (Acetokinase)	ackA ARUE_c19610	Arthrobacter sp. Rue61a	382		FALSE	FALSE	FALSE	TRUE	FALSE	TRUE	FALSE
L8TV94	L8TV94_9MICC	unreviewed	Acetate kinase (EC 2.7.2.1) (Acetokinase)	ackA G205_03176	Arthrobacter sp. SJCon	388		FALSE	FALSE	FALSE	TRUE	FALSE	TRUE	FALSE
D4AN76	D4AN76_ARTBC	unreviewed	Probable acetate kinase (EC 2.7.2.1) (Acetokinase)	ARB_05681	Arthroderma benhamiae (strain ATCC MYA-4681 / CBS 112371) (Trichophyton mentagrophytes)	428		FALSE	FALSE	FALSE	TRUE	FALSE	TRUE	FALSE
E5R3R6	E5R3R6_ARTGP	unreviewed	Probable acetate kinase (EC 2.7.2.1) (Acetokinase)	MGYG_01012	Arthroderma gypseum (strain ATCC MYA-4604 / CBS 118893) (Microsporum gypseum)	421		FALSE	FALSE	FALSE	TRUE	FALSE	TRUE	FALSE
C5FE50	C5FE50_ARTOC	unreviewed	Probable acetate kinase (EC 2.7.2.1) (Acetokinase)	MCYG_00972	Arthroderma otae (strain ATCC MYA-4605 / CBS 113480) (Microsporum canis)	425		FALSE	FALSE	FALSE	TRUE	FALSE	TRUE	FALSE
F9VJZ1	F9VJZ1_ARTSS	unreviewed	Acetate kinase (EC 2.7.2.1) (Acetokinase)	ackA SFBM_0626	Arthromitus sp. (strain SFB-mouse-Japan)	398		FALSE	FALSE	FALSE	TRUE	FALSE	TRUE	FALSE
B5W8M2	B5W8M2_SPIMA	unreviewed	Acetate kinase (EC 2.7.2.1) (Acetokinase)	ackA AmaxDRAFT_5122	Arthrospira maxima CS-328	403		FALSE	FALSE	FALSE	TRUE	FALSE	TRUE	FALSE
K1VUS9	K1VUS9_SPIPL	unreviewed	Acetate kinase (EC 2.7.2.1) (Acetokinase)	ackA SPLC1_S271370	Arthrospira platensis C1	403		FALSE	FALSE	FALSE	TRUE	FALSE	TRUE	FALSE
D4ZYV3	D4ZYV3_SPIPL	unreviewed	Acetate kinase (EC 2.7.2.1) (Acetokinase)	ackA NIES39_L03090	Arthrospira platensis NIES-39	403		FALSE	FALSE	FALSE	TRUE	FALSE	TRUE	FALSE
K6DYM1	K6DYM1_SPIPL	unreviewed	Acetate kinase (EC 2.7.2.1) (Acetokinase)	ackA APPUASWS_15053	Arthrospira platensis str. Paraca	403		FALSE	FALSE	FALSE	TRUE	FALSE	TRUE	FALSE
H1WFB7	H1WFB7_9CYAN	unreviewed	Acetate kinase (EC 2.7.2.1) (Acetokinase)	ackA ARTHRO_340021	Arthrospira sp. PCC 8005	403		FALSE	FALSE	FALSE	TRUE	FALSE	TRUE	FALSE
A1CKH9	A1CKH9_ASPCL	unreviewed	Probable acetate kinase (EC 2.7.2.1) (Acetokinase)	ACLA_038680	Aspergillus clavatus (strain ATCC 1007 / CBS 513.65 / DSM 816 / NCTC 3887 / NRRL 1)	416		FALSE	FALSE	FALSE	TRUE	FALSE	TRUE	FALSE
B8N3V7	B8N3V7_ASPFN	unreviewed	Probable acetate kinase (EC 2.7.2.1) (Acetokinase)	AFLA_031910	Aspergillus flavus (strain ATCC 200026 / FGSC A1120 / NRRL 3357 / JCM 12722 / SRRC 167)	448		FALSE	FALSE	FALSE	TRUE	FALSE	TRUE	FALSE
G7X4U6	G7X4U6_ASPKW	unreviewed	Probable acetate kinase (EC 2.7.2.1) (Acetokinase)	AKAW_00233	Aspergillus kawachii (strain NBRC 4308) (White koji mold) (Aspergillus awamori var. kawachi)	417		FALSE	FALSE	FALSE	TRUE	FALSE	TRUE	FALSE
G3Y3E2	G3Y3E2_ASPNA	unreviewed	Probable acetate kinase (EC 2.7.2.1) (Acetokinase)	ASPNIDRAFT_206885	Aspergillus niger (strain ATCC 1015 / CBS 113.46 / FGSC A1144 / LSHB Ac4 / NCTC 3858a / NRRL 328 / USDA 3528.7)	417		FALSE	FALSE	FALSE	TRUE	FALSE	TRUE	FALSE
A2QDA9	A2QDA9_ASPNC	unreviewed	Probable acetate kinase (EC 2.7.2.1) (Acetokinase)	An02g06420	Aspergillus niger (strain CBS 513.88 / FGSC A1513)	429		FALSE	FALSE	FALSE	TRUE	FALSE	TRUE	FALSE
I8IFE4	I8IFE4_ASPO3	unreviewed	Probable acetate kinase (EC 2.7.2.1) (Acetokinase)	Ao3042_07102	Aspergillus oryzae (strain 3.042) (Yellow koji mold)	433		FALSE	FALSE	FALSE	TRUE	FALSE	TRUE	FALSE
Q2UKY3	Q2UKY3_ASPOR	unreviewed	Probable acetate kinase (EC 2.7.2.1) (Acetokinase)	AO090003000624	Aspergillus oryzae (strain ATCC 42149 / RIB 40) (Yellow koji mold)	427		FALSE	FALSE	FALSE	TRUE	FALSE	TRUE	FALSE
Q0CNY0	Q0CNY0_ASPTN	unreviewed	Probable acetate kinase (EC 2.7.2.1) (Acetokinase)	ATEG_04604	Aspergillus terreus (strain NIH 2624 / FGSC A1156)	415		FALSE	FALSE	FALSE	TRUE	FALSE	TRUE	FALSE
Q2NIR6	ACKA_AYWBP	reviewed	Acetate kinase (EC 2.7.2.1) (Acetokinase)	ackA AYWB_560	Aster yellows witches'-broom phytoplasma (strain AYWB)	410		FALSE	FALSE	FALSE	TRUE	FALSE	TRUE	FALSE
F4QTF7	F4QTF7_9CAUL	unreviewed	Acetate kinase (EC 2.7.2.1) (Acetokinase)	ackA ABI_44540	Asticcacaulis biprosthecum C19	378		FALSE	FALSE	FALSE	TRUE	FALSE	TRUE	FALSE
N2BPA5	N2BPA5_9ACTN	unreviewed	Acetate kinase	HMPREF1091_01025	Atopobium minutum 10063974	392		FALSE	FALSE	FALSE	TRUE	FALSE	TRUE	FALSE
C8WAD6	C8WAD6_ATOPD	unreviewed	Acetate kinase (EC 2.7.2.1) (Acetokinase)	ackA Apar_0644	Atopobium parvulum (strain ATCC 33793 / DSM 20469 / JCM 10300 / VPI 0546) (Streptococcus parvulus) (Peptostreptococcus parvulus)	389		FALSE	FALSE	FALSE	TRUE	FALSE	TRUE	FALSE
B9CJZ7	B9CJZ7_9ACTN	unreviewed	Acetate kinase (EC 2.7.2.1) (Acetokinase)	ackA ATORI0001_0368	Atopobium rimae ATCC 49626	389		FALSE	FALSE	FALSE	TRUE	FALSE	TRUE	FALSE
J3J7B2	J3J7B2_9ACTN	unreviewed	Acetate kinase (EC 2.7.2.1) (Acetokinase)	ackA HMPREF1138_1294	Atopobium sp. ICM58	399		FALSE	FALSE	FALSE	TRUE	FALSE	TRUE	FALSE
F1T5B7	F1T5B7_9ACTN	unreviewed	Acetate kinase (EC 2.7.2.1) (Acetokinase)	ackA HMPREF0091_10795	Atopobium vaginae DSM 15829	395		FALSE	FALSE	FALSE	TRUE	FALSE	TRUE	FALSE
E1L0D8	E1L0D8_9ACTN	unreviewed	Acetate kinase (EC 2.7.2.1) (Acetokinase)	ackA HMPREF9248_0769	Atopobium vaginae PB189-T1-4	389		FALSE	FALSE	FALSE	TRUE	FALSE	TRUE	FALSE
K6UND0	K6UND0_9MICO	unreviewed	Acetate kinase (EC 2.7.2.1) (Acetokinase)	ackA AUCHE_17_00880	Austwickia chelonae NBRC 105200	402		FALSE	FALSE	FALSE	TRUE	FALSE	TRUE	FALSE
A1KBP9	A1KBP9_AZOSB	unreviewed	Acetate kinase (EC 2.7.2.1) (Acetokinase)	ackA azo3639	Azoarcus sp. (strain BH72)	395		FALSE	FALSE	FALSE	TRUE	FALSE	TRUE	FALSE
H0PW38	H0PW38_9RHOO	unreviewed	Acetate kinase (EC 2.7.2.1) (Acetokinase)	ackA AZKH_4211	Azoarcus sp. KH32C	396		FALSE	FALSE	FALSE	TRUE	FALSE	TRUE	FALSE
B6YQE9	ACKA_AZOPC	reviewed	Acetate kinase (EC 2.7.2.1) (Acetokinase)	ackA CFPG_158	Azobacteroides pseudotrichonymphae genomovar. CFP2	397		FALSE	FALSE	FALSE	TRUE	FALSE	TRUE	FALSE
A8I6K9	A8I6K9_AZOC5	unreviewed	Acetate kinase (EC 2.7.2.1) (Acetokinase)	ackA AZC_2421	Azorhizobium caulinodans (strain ATCC 43989 / DSM 5975 / ORS 571)	397		FALSE	FALSE	TRUE	TRUE	TRUE	TRUE	TRUE
A8IH90	A8IH90_AZOC5	unreviewed	Acetate kinase (EC 2.7.2.1) (Acetokinase)	ackA AZC_0190	Azorhizobium caulinodans (strain ATCC 43989 / DSM 5975 / ORS 571)	393		FALSE	TRUE	FALSE	TRUE	TRUE	TRUE	TRUE
G8QHH5	G8QHH5_AZOSU	unreviewed	Acetate kinase (EC 2.7.2.1) (Acetokinase)	ackA Dsui_3033	Azospira oryzae (strain ATCC BAA-33 / DSM 13638 / PS) (Dechlorosoma suillum)	397		FALSE	FALSE	FALSE	TRUE	FALSE	TRUE	FALSE
G1XWZ7	G1XWZ7_9PROT	unreviewed	Acetate kinase (EC 2.7.2.1) (Acetokinase)	ackA AZA_88055	Azospirillum amazonense Y2	409		FALSE	FALSE	FALSE	TRUE	FALSE	TRUE	FALSE
G8AFR6	G8AFR6_AZOBR	unreviewed	Acetate kinase (EC 2.7.2.1) (Acetokinase)	ackA2 ackA AZOBR_180141	Azospirillum brasilense Sp245	402		FALSE	FALSE	TRUE	TRUE	TRUE	TRUE	TRUE
G8AJ56	G8AJ56_AZOBR	unreviewed	Acetate kinase (EC 2.7.2.1) (Acetokinase)	ackA1 ackA AZOBR_40437	Azospirillum brasilense Sp245	403		FALSE	TRUE	TRUE	TRUE	TRUE	TRUE	TRUE
G8AZ55	G8AZ55_AZOBR	unreviewed	Acetate kinase (EC 2.7.2.1) (Acetokinase)	ackA AZOBR_p420026	Azospirillum brasilense Sp245	325		FALSE	TRUE	FALSE	FALSE	FALSE	TRUE	FALSE
G7ZDK8	G7ZDK8_AZOL4	unreviewed	Acetate kinase (EC 2.7.2.1) (Acetokinase)	ackA AZOLI_p20461	Azospirillum lipoferum (strain 4B)	408		FALSE	FALSE	TRUE	TRUE	TRUE	TRUE	TRUE
G7Z917	G7Z917_AZOL4	unreviewed	Acetate kinase (EC 2.7.2.1) (Acetokinase)	ackA AZOLI_0599	Azospirillum lipoferum (strain 4B)	394		FALSE	TRUE	FALSE	TRUE	TRUE	TRUE	TRUE
D3P2F0	D3P2F0_AZOS1	unreviewed	Acetate kinase (EC 2.7.2.1) (Acetokinase)	ackA AZL_b03070	Azospirillum sp. (strain B510)	408		FALSE	FALSE	TRUE	TRUE	TRUE	TRUE	TRUE
D3NSF8	D3NSF8_AZOS1	unreviewed	Acetate kinase (EC 2.7.2.1) (Acetokinase)	ackA AZL_006990	Azospirillum sp. (strain B510)	394		FALSE	TRUE	FALSE	TRUE	TRUE	TRUE	TRUE
R6J6J1	R6J6J1_9PROT	unreviewed	Acetate kinase	BN554_00890	Azospirillum sp. CAG:239	394		FALSE	FALSE	TRUE	TRUE	TRUE	TRUE	TRUE
R6IVC5	R6IVC5_9PROT	unreviewed	Acetate kinase	BN554_00889	Azospirillum sp. CAG:239	404		FALSE	TRUE	FALSE	TRUE	TRUE	TRUE	TRUE
R6HPK3	R6HPK3_9PROT	unreviewed	Acetate kinase	BN570_00187	Azospirillum sp. CAG:260	392		FALSE	FALSE	FALSE	TRUE	FALSE	TRUE	FALSE
C1DGM8	C1DGM8_AZOVD	unreviewed	Acetate kinase (EC 2.7.2.1) (Acetokinase)	ackA-3 ackA Avin_44030	Azotobacter vinelandii (strain DJ / ATCC BAA-1303)	394		FALSE	FALSE	TRUE	TRUE	TRUE	TRUE	TRUE
C1DER6	C1DER6_AZOVD	unreviewed	Acetate kinase (EC 2.7.2.1) (Acetokinase)	ackA-2 ackA Avin_41120	Azotobacter vinelandii (strain DJ / ATCC BAA-1303)	399		FALSE	TRUE	TRUE	TRUE	TRUE	TRUE	TRUE
C1DQG9	C1DQG9_AZOVD	unreviewed	Acetate kinase (EC 2.7.2.1) (Acetokinase)	ackA-1 ackA Avin_34560	Azotobacter vinelandii (strain DJ / ATCC BAA-1303)	395		FALSE	TRUE	FALSE	TRUE	TRUE	TRUE	TRUE
M9Y3S6	M9Y3S6_AZOVI	unreviewed	Acetate kinase	ackA-3 AvCA_44030	Azotobacter vinelandii CA	394		FALSE	FALSE	TRUE	TRUE	TRUE	TRUE	TRUE
M9XW84	M9XW84_AZOVI	unreviewed	Acetate kinase	ackA-2 AvCA_41120	Azotobacter vinelandii CA	399		FALSE	TRUE	TRUE	TRUE	TRUE	TRUE	TRUE
M9Y041	M9Y041_AZOVI	unreviewed	Acetate kinase	ackA-1 AvCA_34560	Azotobacter vinelandii CA	395		FALSE	TRUE	FALSE	TRUE	TRUE	TRUE	TRUE
M9YEC3	M9YEC3_AZOVI	unreviewed	Acetate kinase	ackA-1 AvCA6_34560	Azotobacter vinelandii CA6	395		FALSE	FALSE	TRUE	TRUE	TRUE	TRUE	TRUE
M9Y9K5	M9Y9K5_AZOVI	unreviewed	Acetate kinase	ackA-3 AvCA6_44030	Azotobacter vinelandii CA6	394		FALSE	TRUE	TRUE	TRUE	TRUE	TRUE	TRUE
M9YAC4	M9YAC4_AZOVI	unreviewed	Acetate kinase	ackA-2 AvCA6_41120	Azotobacter vinelandii CA6	399		FALSE	TRUE	FALSE	TRUE	TRUE	TRUE	TRUE
J8TMI8	J8TMI8_BACAO	unreviewed	Acetate kinase (EC 2.7.2.1) (Acetokinase)	ackA BalcAV_18950	Bacillus alcalophilus ATCC 27647	395		FALSE	FALSE	FALSE	TRUE	FALSE	TRUE	FALSE
F4EJ02	F4EJ02_BACAM	unreviewed	Acetate kinase (EC 2.7.2.1) (Acetokinase)	ackA LL3_03025	Bacillus amyloliquefaciens (Bacillus velezensis)	395		FALSE	FALSE	FALSE	TRUE	FALSE	TRUE	FALSE
E1UN66	E1UN66_BACAS	unreviewed	Acetate kinase (EC 2.7.2.1) (Acetokinase)	ackA BAMF_2739	Bacillus amyloliquefaciens (strain ATCC 23350 / DSM 7 / BCRC 11601 / NBRC 15535 / NRRL B-14393)	395		FALSE	FALSE	FALSE	TRUE	FALSE	TRUE	FALSE
A7Z7M2	ACKA_BACA2	reviewed	Acetate kinase (EC 2.7.2.1) (Acetokinase)	ackA RBAM_026400	Bacillus amyloliquefaciens (strain FZB42)	395		FALSE	FALSE	FALSE	TRUE	FALSE	TRUE	FALSE
M1L007	M1L007_BACAM	unreviewed	Acetate kinase (EC 2.7.2.1) (Acetokinase)	ackA KSO_005825	Bacillus amyloliquefaciens IT-45	395		FALSE	FALSE	FALSE	TRUE	FALSE	TRUE	FALSE
L0BR06	L0BR06_BACAM	unreviewed	Acetate kinase (EC 2.7.2.1) (Acetokinase)	ackA B938_13665	Bacillus amyloliquefaciens subsp. plantarum AS43.3	395		FALSE	FALSE	FALSE	TRUE	FALSE	TRUE	FALSE
H2AAZ8	H2AAZ8_BACAM	unreviewed	Acetate kinase (EC 2.7.2.1) (Acetokinase)	ackA BACAU_2658	Bacillus amyloliquefaciens subsp. plantarum CAU B946	395		FALSE	FALSE	FALSE	TRUE	FALSE	TRUE	FALSE
K2H017	K2H017_BACAM	unreviewed	Acetate kinase (EC 2.7.2.1) (Acetokinase)	ackA WYY_06199	Bacillus amyloliquefaciens subsp. plantarum M27	395		FALSE	FALSE	FALSE	TRUE	FALSE	TRUE	FALSE
M1XCA9	M1XCA9_BACAM	unreviewed	Acetate kinase (EC 2.7.2.1) (Acetokinase)	ackA BAM5036_2581	Bacillus amyloliquefaciens subsp. plantarum UCMB5036	395		FALSE	FALSE	FALSE	TRUE	FALSE	TRUE	FALSE
H8XFB6	H8XFB6_BACAM	unreviewed	Acetate kinase (EC 2.7.2.1) (Acetokinase)	ackA BANAU_2858	Bacillus amyloliquefaciens subsp. plantarum YAU B9601-Y2	395		FALSE	FALSE	FALSE	TRUE	FALSE	TRUE	FALSE
F4EA01	F4EA01_BACAM	unreviewed	Acetate kinase (EC 2.7.2.1) (Acetokinase)	ackA BAMTA208_14435	Bacillus amyloliquefaciens TA208	395		FALSE	FALSE	FALSE	TRUE	FALSE	TRUE	FALSE
G0INY2	G0INY2_BACAM	unreviewed	Acetate kinase (EC 2.7.2.1) (Acetokinase)	ackA BAXH7_02953	Bacillus amyloliquefaciens XH7	395		FALSE	FALSE	FALSE	TRUE	FALSE	TRUE	FALSE
I2C8X8	I2C8X8_BACAM	unreviewed	Acetate kinase (EC 2.7.2.1) (Acetokinase)	ackA MUS_3217	Bacillus amyloliquefaciens Y2	425		FALSE	FALSE	FALSE	TRUE	FALSE	TRUE	FALSE
Q81KV0	ACKA_BACAN	reviewed	Acetate kinase (EC 2.7.2.1) (Acetokinase)	ackA BA_4888 GBAA_4888 BAS4535	Bacillus anthracis	397		FALSE	FALSE	FALSE	TRUE	FALSE	FALSE	FALSE
C3PBA3	C3PBA3_BACAA	unreviewed	Acetate kinase (EC 2.7.2.1) (Acetokinase)	ackA BAA_4899	Bacillus anthracis (strain A0248)	397		FALSE	FALSE	FALSE	TRUE	FALSE	TRUE	FALSE
C3L9U4	C3L9U4_BACAC	unreviewed	Acetate kinase (EC 2.7.2.1) (Acetokinase)	ackA BAMEG_4920	Bacillus anthracis (strain CDC 684 / NRRL 3495)	397		FALSE	FALSE	FALSE	TRUE	FALSE	TRUE	FALSE
B1UNZ3	B1UNZ3_BACAN	unreviewed	Acetate kinase (EC 2.7.2.1) (Acetokinase)	ackA BAO_4865	Bacillus anthracis str. A0174	397		FALSE	FALSE	FALSE	TRUE	FALSE	TRUE	FALSE
B0PZ10	B0PZ10_BACAN	unreviewed	Acetate kinase (EC 2.7.2.1) (Acetokinase)	ackA BAQ_4907	Bacillus anthracis str. A0193	397		FALSE	FALSE	FALSE	TRUE	FALSE	TRUE	FALSE
B1EVD5	B1EVD5_BACAN	unreviewed	Acetate kinase (EC 2.7.2.1) (Acetokinase)	ackA BAK_4961	Bacillus anthracis str. A0389	397		FALSE	FALSE	FALSE	TRUE	FALSE	TRUE	FALSE
B0QHD8	B0QHD8_BACAN	unreviewed	Acetate kinase (EC 2.7.2.1) (Acetokinase)	ackA BAH_4932	Bacillus anthracis str. A0442	397		FALSE	FALSE	FALSE	TRUE	FALSE	TRUE	FALSE
B1GEB7	B1GEB7_BACAN	unreviewed	Acetate kinase (EC 2.7.2.1) (Acetokinase)	ackA BAM_4940	Bacillus anthracis str. A0465	397		FALSE	FALSE	FALSE	TRUE	FALSE	TRUE	FALSE
B0AN83	B0AN83_BACAN	unreviewed	Acetate kinase (EC 2.7.2.1) (Acetokinase)	ackA BAC_4877	Bacillus anthracis str. A0488	397		FALSE	FALSE	FALSE	TRUE	FALSE	TRUE	FALSE
J7ECC2	J7ECC2_BACAN	unreviewed	Acetate kinase (EC 2.7.2.1) (Acetokinase)	ackA BABF1_19324	Bacillus anthracis str. BF1	397		FALSE	FALSE	FALSE	TRUE	FALSE	TRUE	FALSE
I0D8W9	I0D8W9_BACAN	unreviewed	Acetate kinase (EC 2.7.2.1) (Acetokinase)	ackA H9401_4664	Bacillus anthracis str. H9401	397		FALSE	FALSE	FALSE	TRUE	FALSE	TRUE	FALSE
B3JBV7	B3JBV7_BACAN	unreviewed	Acetate kinase (EC 2.7.2.1) (Acetokinase)	ackA BATI_4714	Bacillus anthracis str. Tsiankovskii-I	397		FALSE	FALSE	FALSE	TRUE	FALSE	TRUE	FALSE
J6DXC5	J6DXC5_BACAN	unreviewed	Acetate kinase (EC 2.7.2.1) (Acetokinase)	ackA B353_26341	Bacillus anthracis str. UR-1	397		FALSE	FALSE	FALSE	TRUE	FALSE	TRUE	FALSE
E3E1M3	E3E1M3_BACA1	unreviewed	Acetate kinase (EC 2.7.2.1) (Acetokinase)	ackA BATR1942_12470	Bacillus atrophaeus (strain 1942)	395		FALSE	FALSE	FALSE	TRUE	FALSE	TRUE	FALSE
I4XLZ1	I4XLZ1_BACAT	unreviewed	Acetate kinase (EC 2.7.2.1) (Acetokinase)	ackA UY9_00839	Bacillus atrophaeus C89	395		FALSE	FALSE	FALSE	TRUE	FALSE	TRUE	FALSE
R0PBR1	R0PBR1_BACAT	unreviewed	Acetate kinase (EC 2.7.2.1)	D068_29350	Bacillus atrophaeus UCMB-5137	395		FALSE	FALSE	FALSE	TRUE	FALSE	TRUE	FALSE
K6DW78	K6DW78_9BACI	unreviewed	Acetate kinase (EC 2.7.2.1) (Acetokinase)	ackA BABA_22076	Bacillus bataviensis LMG 21833	398		FALSE	FALSE	FALSE	TRUE	FALSE	TRUE	FALSE
E6U141	E6U141_BACCJ	unreviewed	Acetate kinase (EC 2.7.2.1) (Acetokinase)	ackA Bcell_3245	Bacillus cellulosilyticus (strain ATCC 21833 / DSM 2522 / FERM P-1141 / JCM 9156 / N-4)	395		FALSE	FALSE	FALSE	TRUE	FALSE	TRUE	FALSE
C1EUY5	C1EUY5_BACC3	unreviewed	Acetate kinase (EC 2.7.2.1) (Acetokinase)	ackA BCA_4752	Bacillus cereus (strain 03BB102)	397		FALSE	FALSE	FALSE	TRUE	FALSE	TRUE	FALSE
B7HRT5	B7HRT5_BACC7	unreviewed	Acetate kinase (EC 2.7.2.1) (Acetokinase)	ackA BCAH187_A4772	Bacillus cereus (strain AH187)	397		FALSE	FALSE	FALSE	TRUE	FALSE	TRUE	FALSE
B7JS13	B7JS13_BACC0	unreviewed	Acetate kinase (EC 2.7.2.1) (Acetokinase)	ackA BCAH820_4755	Bacillus cereus (strain AH820)	397		FALSE	FALSE	FALSE	TRUE	FALSE	TRUE	FALSE
Q72Z96	ACKA_BACC1	reviewed	Acetate kinase (EC 2.7.2.1) (Acetokinase)	ackA BCE_4773	Bacillus cereus (strain ATCC 10987)	397		FALSE	FALSE	FALSE	TRUE	FALSE	TRUE	FALSE
Q817C0	ACKA_BACCR	reviewed	Acetate kinase (EC 2.7.2.1) (Acetokinase)	ackA BC_4637	Bacillus cereus (strain ATCC 14579 / DSM 31)	397		FALSE	FALSE	FALSE	TRUE	FALSE	TRUE	FALSE
B7H6Z3	B7H6Z3_BACC4	unreviewed	Acetate kinase (EC 2.7.2.1) (Acetokinase)	ackA BCB4264_A4746	Bacillus cereus (strain B4264)	397		FALSE	FALSE	FALSE	TRUE	FALSE	TRUE	FALSE
B7IK37	B7IK37_BACC2	unreviewed	Acetate kinase (EC 2.7.2.1) (Acetokinase)	ackA BCG9842_B0489	Bacillus cereus (strain G9842)	397		FALSE	FALSE	FALSE	TRUE	FALSE	TRUE	FALSE
B9J141	B9J141_BACCQ	unreviewed	Acetate kinase (EC 2.7.2.1) (Acetokinase)	ackA BCQ_4453	Bacillus cereus (strain Q1)	397		FALSE	FALSE	FALSE	TRUE	FALSE	TRUE	FALSE
Q633F8	ACKA_BACCZ	reviewed	Acetate kinase (EC 2.7.2.1) (Acetokinase)	ackA BCE33L4381	Bacillus cereus (strain ZK / E33L)	397		FALSE	FALSE	FALSE	TRUE	FALSE	TRUE	FALSE
B3ZKP6	B3ZKP6_BACCE	unreviewed	Acetate kinase (EC 2.7.2.1) (Acetokinase)	ackA BC03BB108_4582	Bacillus cereus 03BB108	397		FALSE	FALSE	FALSE	TRUE	FALSE	TRUE	FALSE
C2P4W4	C2P4W4_BACCE	unreviewed	Acetate kinase (EC 2.7.2.1) (Acetokinase)	ackA bcere0005_43000	Bacillus cereus 172560W	397		FALSE	FALSE	FALSE	TRUE	FALSE	TRUE	FALSE
C2TM51	C2TM51_BACCE	unreviewed	Acetate kinase (EC 2.7.2.1) (Acetokinase)	ackA bcere0016_44920	Bacillus cereus 95/8201	397		FALSE	FALSE	FALSE	TRUE	FALSE	TRUE	FALSE
B5UNI8	B5UNI8_BACCE	unreviewed	Acetate kinase (EC 2.7.2.1) (Acetokinase)	ackA BCAH1134_4732	Bacillus cereus AH1134	397		FALSE	FALSE	FALSE	TRUE	FALSE	TRUE	FALSE
C2YXL1	C2YXL1_BACCE	unreviewed	Acetate kinase (EC 2.7.2.1) (Acetokinase)	ackA bcere0028_43310	Bacillus cereus AH1271	397		FALSE	FALSE	FALSE	TRUE	FALSE	TRUE	FALSE
C2ZDU9	C2ZDU9_BACCE	unreviewed	Acetate kinase (EC 2.7.2.1) (Acetokinase)	ackA bcere0029_43730	Bacillus cereus AH1272	397		FALSE	FALSE	FALSE	TRUE	FALSE	TRUE	FALSE
C2ZVF1	C2ZVF1_BACCE	unreviewed	Acetate kinase (EC 2.7.2.1) (Acetokinase)	ackA bcere0030_43640	Bacillus cereus AH1273	397		FALSE	FALSE	FALSE	TRUE	FALSE	TRUE	FALSE
C2Y0A5	C2Y0A5_BACCE	unreviewed	Acetate kinase (EC 2.7.2.1) (Acetokinase)	ackA bcere0026_43930	Bacillus cereus AH603	397		FALSE	FALSE	FALSE	TRUE	FALSE	TRUE	FALSE
C2Q1W1	C2Q1W1_BACCE	unreviewed	Acetate kinase (EC 2.7.2.1) (Acetokinase)	ackA bcere0007_43140	Bacillus cereus AH621	397		FALSE	FALSE	FALSE	TRUE	FALSE	TRUE	FALSE
C2YGI6	C2YGI6_BACCE	unreviewed	Acetate kinase (EC 2.7.2.1) (Acetokinase)	ackA bcere0027_43120	Bacillus cereus AH676	397		FALSE	FALSE	FALSE	TRUE	FALSE	TRUE	FALSE
J7WWK6	J7WWK6_BACCE	unreviewed	Acetate kinase (EC 2.7.2.1) (Acetokinase)	ackA IC5_02460	Bacillus cereus AND1407	397		FALSE	FALSE	FALSE	TRUE	FALSE	TRUE	FALSE
C2N7E6	C2N7E6_BACCE	unreviewed	Acetate kinase (EC 2.7.2.1) (Acetokinase)	ackA bcere0002_44920	Bacillus cereus ATCC 10876	397		FALSE	FALSE	FALSE	TRUE	FALSE	TRUE	FALSE
C2QZC8	C2QZC8_BACCE	unreviewed	Acetate kinase (EC 2.7.2.1) (Acetokinase)	ackA bcere0010_44230	Bacillus cereus ATCC 4342	397		FALSE	FALSE	FALSE	TRUE	FALSE	TRUE	FALSE
R8TLM2	R8TLM2_BACCE	unreviewed	Acetate kinase	KQ3_03972	Bacillus cereus B5-2	397		FALSE	FALSE	FALSE	TRUE	FALSE	TRUE	FALSE
R8HFM3	R8HFM3_BACCE	unreviewed	Acetate kinase	IC7_03952	Bacillus cereus BAG1O-1	397		FALSE	FALSE	FALSE	TRUE	FALSE	TRUE	FALSE
J8R1L6	J8R1L6_BACCE	unreviewed	Acetate kinase (EC 2.7.2.1) (Acetokinase)	ackA IC9_00872	Bacillus cereus BAG1O-2	397		FALSE	FALSE	FALSE	TRUE	FALSE	TRUE	FALSE
R8E2V0	R8E2V0_BACCE	unreviewed	Acetate kinase	ICC_00899	Bacillus cereus BAG1X1-1	397		FALSE	FALSE	FALSE	TRUE	FALSE	TRUE	FALSE
J8QXL6	J8QXL6_BACCE	unreviewed	Acetate kinase (EC 2.7.2.1) (Acetokinase)	ackA ICE_03876	Bacillus cereus BAG1X1-2	397		FALSE	FALSE	FALSE	TRUE	FALSE	TRUE	FALSE
J8R0W3	J8R0W3_BACCE	unreviewed	Acetate kinase (EC 2.7.2.1) (Acetokinase)	ackA ICG_00902	Bacillus cereus BAG1X1-3	397		FALSE	FALSE	FALSE	TRUE	FALSE	TRUE	FALSE
R8FCJ2	R8FCJ2_BACCE	unreviewed	Acetate kinase	ICI_04480	Bacillus cereus BAG1X2-1	397		FALSE	FALSE	FALSE	TRUE	FALSE	TRUE	FALSE
R8G389	R8G389_BACCE	unreviewed	Acetate kinase	ICK_00835	Bacillus cereus BAG1X2-2	397		FALSE	FALSE	FALSE	TRUE	FALSE	TRUE	FALSE
R8GAL7	R8GAL7_BACCE	unreviewed	Acetate kinase	ICM_03913	Bacillus cereus BAG1X2-3	397		FALSE	FALSE	FALSE	TRUE	FALSE	TRUE	FALSE
R8K147	R8K147_BACCE	unreviewed	Acetate kinase	ICO_04469	Bacillus cereus BAG2O-1	397		FALSE	FALSE	FALSE	TRUE	FALSE	TRUE	FALSE
R8KWJ6	R8KWJ6_BACCE	unreviewed	Acetate kinase	ICS_00882	Bacillus cereus BAG2O-3	397		FALSE	FALSE	FALSE	TRUE	FALSE	TRUE	FALSE
J8SLV4	J8SLV4_BACCE	unreviewed	Acetate kinase (EC 2.7.2.1) (Acetokinase)	ackA ICU_00779	Bacillus cereus BAG2X1-1	397		FALSE	FALSE	FALSE	TRUE	FALSE	TRUE	FALSE
J8SHT1	J8SHT1_BACCE	unreviewed	Acetate kinase (EC 2.7.2.1) (Acetokinase)	ackA ICW_00911	Bacillus cereus BAG2X1-2	397		FALSE	FALSE	FALSE	TRUE	FALSE	TRUE	FALSE
J8SSU6	J8SSU6_BACCE	unreviewed	Acetate kinase (EC 2.7.2.1) (Acetokinase)	ackA ICY_00631	Bacillus cereus BAG2X1-3	397		FALSE	FALSE	FALSE	TRUE	FALSE	TRUE	FALSE
R8UXV2	R8UXV2_BACCE	unreviewed	Acetate kinase	KQ1_04642	Bacillus cereus BAG3O-1	397		FALSE	FALSE	FALSE	TRUE	FALSE	TRUE	FALSE
J7Y151	J7Y151_BACCE	unreviewed	Acetate kinase (EC 2.7.2.1) (Acetokinase)	ackA IE1_00883	Bacillus cereus BAG3O-2	397		FALSE	FALSE	FALSE	TRUE	FALSE	TRUE	FALSE
J7Y9F0	J7Y9F0_BACCE	unreviewed	Acetate kinase (EC 2.7.2.1) (Acetokinase)	ackA IE3_00920	Bacillus cereus BAG3X2-1	397		FALSE	FALSE	FALSE	TRUE	FALSE	TRUE	FALSE
J7VFD3	J7VFD3_BACCE	unreviewed	Acetate kinase (EC 2.7.2.1) (Acetokinase)	ackA IE5_04452	Bacillus cereus BAG3X2-2	397		FALSE	FALSE	FALSE	TRUE	FALSE	TRUE	FALSE
J7ZC82	J7ZC82_BACCE	unreviewed	Acetate kinase (EC 2.7.2.1) (Acetokinase)	ackA IE7_04450	Bacillus cereus BAG4O-1	397		FALSE	FALSE	FALSE	TRUE	FALSE	TRUE	FALSE
J7YTC4	J7YTC4_BACCE	unreviewed	Acetate kinase (EC 2.7.2.1) (Acetokinase)	ackA IE9_04253	Bacillus cereus BAG4X12-1	397		FALSE	FALSE	FALSE	TRUE	FALSE	TRUE	FALSE
J8Z885	J8Z885_BACCE	unreviewed	Acetate kinase (EC 2.7.2.1) (Acetokinase)	ackA IEA_00956	Bacillus cereus BAG4X2-1	397		FALSE	FALSE	FALSE	TRUE	FALSE	TRUE	FALSE
J7ZZM1	J7ZZM1_BACCE	unreviewed	Acetate kinase (EC 2.7.2.1) (Acetokinase)	ackA IEC_03812	Bacillus cereus BAG5O-1	397		FALSE	FALSE	FALSE	TRUE	FALSE	TRUE	FALSE
J8BDC8	J8BDC8_BACCE	unreviewed	Acetate kinase (EC 2.7.2.1) (Acetokinase)	ackA IEE_00824	Bacillus cereus BAG5X1-1	397		FALSE	FALSE	FALSE	TRUE	FALSE	TRUE	FALSE
R8RUS0	R8RUS0_BACCE	unreviewed	Acetate kinase	IEG_00302	Bacillus cereus BAG5X12-1	397		FALSE	FALSE	FALSE	TRUE	FALSE	TRUE	FALSE
J8BXQ6	J8BXQ6_BACCE	unreviewed	Acetate kinase (EC 2.7.2.1) (Acetokinase)	ackA IEI_00260	Bacillus cereus BAG5X2-1	397		FALSE	FALSE	FALSE	TRUE	FALSE	TRUE	FALSE
J8ZHK2	J8ZHK2_BACCE	unreviewed	Acetate kinase (EC 2.7.2.1) (Acetokinase)	ackA IEK_00877	Bacillus cereus BAG6O-1	397		FALSE	FALSE	FALSE	TRUE	FALSE	TRUE	FALSE
J9AY17	J9AY17_BACCE	unreviewed	Acetate kinase (EC 2.7.2.1) (Acetokinase)	ackA IEM_02142	Bacillus cereus BAG6O-2	397		FALSE	FALSE	FALSE	TRUE	FALSE	TRUE	FALSE
J9A9C9	J9A9C9_BACCE	unreviewed	Acetate kinase (EC 2.7.2.1) (Acetokinase)	ackA IEO_04237	Bacillus cereus BAG6X1-1	399		FALSE	FALSE	FALSE	TRUE	FALSE	TRUE	FALSE
J8B4V9	J8B4V9_BACCE	unreviewed	Acetate kinase (EC 2.7.2.1) (Acetokinase)	ackA IEQ_03979	Bacillus cereus BAG6X1-2	397		FALSE	FALSE	FALSE	TRUE	FALSE	TRUE	FALSE
C2T6W1	C2T6W1_BACCE	unreviewed	Acetate kinase (EC 2.7.2.1) (Acetokinase)	ackA bcere0015_43610	Bacillus cereus BDRD-Cer4	397		FALSE	FALSE	FALSE	TRUE	FALSE	TRUE	FALSE
C2SR94	C2SR94_BACCE	unreviewed	Acetate kinase (EC 2.7.2.1) (Acetokinase)	ackA bcere0014_43690	Bacillus cereus BDRD-ST196	397		FALSE	FALSE	FALSE	TRUE	FALSE	TRUE	FALSE
C2RU67	C2RU67_BACCE	unreviewed	Acetate kinase (EC 2.7.2.1) (Acetokinase)	ackA bcere0012_43340	Bacillus cereus BDRD-ST24	397		FALSE	FALSE	FALSE	TRUE	FALSE	TRUE	FALSE
C2S9Y3	C2S9Y3_BACCE	unreviewed	Acetate kinase (EC 2.7.2.1) (Acetokinase)	ackA bcere0013_44670	Bacillus cereus BDRD-ST26	397		FALSE	FALSE	FALSE	TRUE	FALSE	TRUE	FALSE
C2NNZ6	C2NNZ6_BACCE	unreviewed	Acetate kinase (EC 2.7.2.1) (Acetokinase)	ackA bcere0004_44370	Bacillus cereus BGSC 6E1	397		FALSE	FALSE	FALSE	TRUE	FALSE	TRUE	FALSE
R8SU71	R8SU71_BACCE	unreviewed	Acetate kinase	IES_00618	Bacillus cereus BMG1.7	397		FALSE	FALSE	FALSE	TRUE	FALSE	TRUE	FALSE
J8X4U5	J8X4U5_BACCE	unreviewed	Acetate kinase (EC 2.7.2.1) (Acetokinase)	ackA IEU_04428	Bacillus cereus BtB2-4	397		FALSE	FALSE	FALSE	TRUE	FALSE	TRUE	FALSE
J8C2P4	J8C2P4_BACCE	unreviewed	Acetate kinase (EC 2.7.2.1) (Acetokinase)	ackA IEW_04426	Bacillus cereus CER057	397		FALSE	FALSE	FALSE	TRUE	FALSE	TRUE	FALSE
J8D062	J8D062_BACCE	unreviewed	Acetate kinase (EC 2.7.2.1) (Acetokinase)	ackA IEY_00903	Bacillus cereus CER074	397		FALSE	FALSE	FALSE	TRUE	FALSE	TRUE	FALSE
C2XHT6	C2XHT6_BACCE	unreviewed	Acetate kinase (EC 2.7.2.1) (Acetokinase)	ackA bcere0025_43060	Bacillus cereus F65185	397		FALSE	FALSE	FALSE	TRUE	FALSE	TRUE	FALSE
G8U9F5	G8U9F5_BACCE	unreviewed	Acetate kinase (EC 2.7.2.1) (Acetokinase)	ackA bcf_23265	Bacillus cereus F837/76	397		FALSE	FALSE	FALSE	TRUE	FALSE	TRUE	FALSE
M4HCE6	M4HCE6_BACCE	unreviewed	Acetate kinase A/propionate kinase 2 (EC 2.7.2.1)	BCK_12010	Bacillus cereus FRI-35	397		FALSE	FALSE	FALSE	TRUE	FALSE	TRUE	FALSE
Q4MVU1	Q4MVU1_BACCE	unreviewed	Acetate kinase (EC 2.7.2.1) (Acetokinase)	ackA BCE_G9241_4721	Bacillus cereus G9241	397		FALSE	FALSE	FALSE	TRUE	FALSE	TRUE	FALSE
B5V9I3	B5V9I3_BACCE	unreviewed	Acetate kinase (EC 2.7.2.1) (Acetokinase)	ackA BCH308197_4621	Bacillus cereus H3081.97	397		FALSE	FALSE	FALSE	TRUE	FALSE	TRUE	FALSE
J8Z8I6	J8Z8I6_BACCE	unreviewed	Acetate kinase (EC 2.7.2.1) (Acetokinase)	ackA IG1_00252	Bacillus cereus HD73	397		FALSE	FALSE	FALSE	TRUE	FALSE	TRUE	FALSE
J8YBJ2	J8YBJ2_BACCE	unreviewed	Acetate kinase (EC 2.7.2.1) (Acetokinase)	ackA IG3_04236	Bacillus cereus HuA2-1	397		FALSE	FALSE	FALSE	TRUE	FALSE	TRUE	FALSE
R8LNL5	R8LNL5_BACCE	unreviewed	Acetate kinase	IG5_03865	Bacillus cereus HuA2-3	397		FALSE	FALSE	FALSE	TRUE	FALSE	TRUE	FALSE
J8CT42	J8CT42_BACCE	unreviewed	Acetate kinase (EC 2.7.2.1) (Acetokinase)	ackA IG7_04390	Bacillus cereus HuA2-4	397		FALSE	FALSE	FALSE	TRUE	FALSE	TRUE	FALSE
R8D2S2	R8D2S2_BACCE	unreviewed	Acetate kinase	IG9_02279	Bacillus cereus HuA2-9	397		FALSE	FALSE	FALSE	TRUE	FALSE	TRUE	FALSE
R8D0N9	R8D0N9_BACCE	unreviewed	Acetate kinase	IGA_02771	Bacillus cereus HuA3-9	397		FALSE	FALSE	FALSE	TRUE	FALSE	TRUE	FALSE
J8ATB7	J8ATB7_BACCE	unreviewed	Acetate kinase (EC 2.7.2.1) (Acetokinase)	ackA IGC_00862	Bacillus cereus HuA4-10	397		FALSE	FALSE	FALSE	TRUE	FALSE	TRUE	FALSE
J9CGY7	J9CGY7_BACCE	unreviewed	Acetate kinase (EC 2.7.2.1) (Acetokinase)	ackA IGE_01065	Bacillus cereus HuB1-1	397		FALSE	FALSE	FALSE	TRUE	FALSE	TRUE	FALSE
R8L859	R8L859_BACCE	unreviewed	Acetate kinase	IGG_01145	Bacillus cereus HuB13-1	397		FALSE	FALSE	FALSE	TRUE	FALSE	TRUE	FALSE
J8ZKZ0	J8ZKZ0_BACCE	unreviewed	Acetate kinase (EC 2.7.2.1) (Acetokinase)	ackA IGI_00875	Bacillus cereus HuB2-9	397		FALSE	FALSE	FALSE	TRUE	FALSE	TRUE	FALSE
J8D0Q2	J8D0Q2_BACCE	unreviewed	Acetate kinase (EC 2.7.2.1) (Acetokinase)	ackA IGK_03787	Bacillus cereus HuB4-10	397		FALSE	FALSE	FALSE	TRUE	FALSE	TRUE	FALSE
R8RIP3	R8RIP3_BACCE	unreviewed	Acetate kinase	IGM_05144	Bacillus cereus HuB4-4	397		FALSE	FALSE	FALSE	TRUE	FALSE	TRUE	FALSE
J8DL97	J8DL97_BACCE	unreviewed	Acetate kinase (EC 2.7.2.1) (Acetokinase)	ackA IGO_04359	Bacillus cereus HuB5-5	397		FALSE	FALSE	FALSE	TRUE	FALSE	TRUE	FALSE
J7VZP4	J7VZP4_BACCE	unreviewed	Acetate kinase (EC 2.7.2.1) (Acetokinase)	ackA IAU_03199	Bacillus cereus IS075	397		FALSE	FALSE	FALSE	TRUE	FALSE	TRUE	FALSE
R8JNW5	R8JNW5_BACCE	unreviewed	Acetate kinase	IGQ_00689	Bacillus cereus IS195	397		FALSE	FALSE	FALSE	TRUE	FALSE	TRUE	FALSE
R8J8E0	R8J8E0_BACCE	unreviewed	Acetate kinase	IGS_00689	Bacillus cereus IS845/00	397		FALSE	FALSE	FALSE	TRUE	FALSE	TRUE	FALSE
R8PJ41	R8PJ41_BACCE	unreviewed	Acetate kinase	IGU_02165	Bacillus cereus ISP2954	397		FALSE	FALSE	FALSE	TRUE	FALSE	TRUE	FALSE
J8FA70	J8FA70_BACCE	unreviewed	Acetate kinase (EC 2.7.2.1) (Acetokinase)	ackA IGW_00253	Bacillus cereus ISP3191	397		FALSE	FALSE	FALSE	TRUE	FALSE	TRUE	FALSE
R8IYB2	R8IYB2_BACCE	unreviewed	Acetate kinase	IGY_00892	Bacillus cereus K-5975c	397		FALSE	FALSE	FALSE	TRUE	FALSE	TRUE	FALSE
C2MRU6	C2MRU6_BACCE	unreviewed	Acetate kinase (EC 2.7.2.1) (Acetokinase)	ackA bcere0001_43180	Bacillus cereus m1293	397		FALSE	FALSE	FALSE	TRUE	FALSE	TRUE	FALSE
C2RE95	C2RE95_BACCE	unreviewed	Acetate kinase (EC 2.7.2.1) (Acetokinase)	ackA bcere0011_43640	Bacillus cereus m1550	397		FALSE	FALSE	FALSE	TRUE	FALSE	TRUE	FALSE
R8L7F5	R8L7F5_BACCE	unreviewed	Acetate kinase	II1_01638	Bacillus cereus MC118	397		FALSE	FALSE	FALSE	TRUE	FALSE	TRUE	FALSE
J8BZJ5	J8BZJ5_BACCE	unreviewed	Acetate kinase (EC 2.7.2.1) (Acetokinase)	ackA II3_02989	Bacillus cereus MC67	397		FALSE	FALSE	FALSE	TRUE	FALSE	TRUE	FALSE
C2PLD0	C2PLD0_BACCE	unreviewed	Acetate kinase (EC 2.7.2.1) (Acetokinase)	ackA bcere0006_44280	Bacillus cereus MM3	397		FALSE	FALSE	FALSE	TRUE	FALSE	TRUE	FALSE
J8CTG8	J8CTG8_BACCE	unreviewed	Acetate kinase (EC 2.7.2.1) (Acetokinase)	ackA II5_00258	Bacillus cereus MSX-A1	397		FALSE	FALSE	FALSE	TRUE	FALSE	TRUE	FALSE
J8FMR1	J8FMR1_BACCE	unreviewed	Acetate kinase (EC 2.7.2.1) (Acetokinase)	ackA II7_04092	Bacillus cereus MSX-A12	397		FALSE	FALSE	FALSE	TRUE	FALSE	TRUE	FALSE
J8GYP2	J8GYP2_BACCE	unreviewed	Acetate kinase (EC 2.7.2.1) (Acetokinase)	ackA II9_00894	Bacillus cereus MSX-D12	397		FALSE	FALSE	FALSE	TRUE	FALSE	TRUE	FALSE
H0NGA7	H0NGA7_BACCE	unreviewed	Acetate kinase (EC 2.7.2.1) (Acetokinase)	ackA BCN_4545	Bacillus cereus NC7401	397		FALSE	FALSE	FALSE	TRUE	FALSE	TRUE	FALSE
B3ZCP8	B3ZCP8_BACCE	unreviewed	Acetate kinase (EC 2.7.2.1) (Acetokinase)	ackA BC059799_4736	Bacillus cereus NVH0597-99	397		FALSE	FALSE	FALSE	TRUE	FALSE	TRUE	FALSE
C2QIC0	C2QIC0_BACCE	unreviewed	Acetate kinase (EC 2.7.2.1) (Acetokinase)	ackA bcere0009_43960	Bacillus cereus R309803	397		FALSE	FALSE	FALSE	TRUE	FALSE	TRUE	FALSE
C2UJY7	C2UJY7_BACCE	unreviewed	Acetate kinase (EC 2.7.2.1) (Acetokinase)	ackA bcere0018_43460	Bacillus cereus Rock1-15	397		FALSE	FALSE	FALSE	TRUE	FALSE	TRUE	FALSE
C2U3M7	C2U3M7_BACCE	unreviewed	Acetate kinase (EC 2.7.2.1) (Acetokinase)	ackA bcere0017_43960	Bacillus cereus Rock1-3	397		FALSE	FALSE	FALSE	TRUE	FALSE	TRUE	FALSE
C2V1D6	C2V1D6_BACCE	unreviewed	Acetate kinase (EC 2.7.2.1) (Acetokinase)	ackA bcere0019_43990	Bacillus cereus Rock3-28	397		FALSE	FALSE	FALSE	TRUE	FALSE	TRUE	FALSE
C2VHY5	C2VHY5_BACCE	unreviewed	Acetate kinase (EC 2.7.2.1) (Acetokinase)	ackA bcere0020_43200	Bacillus cereus Rock3-29	397		FALSE	FALSE	FALSE	TRUE	FALSE	TRUE	FALSE
C2W017	C2W017_BACCE	unreviewed	Acetate kinase (EC 2.7.2.1) (Acetokinase)	ackA bcere0021_44570	Bacillus cereus Rock3-42	397		FALSE	FALSE	FALSE	TRUE	FALSE	TRUE	FALSE
C2WD42	C2WD42_BACCE	unreviewed	Acetate kinase (EC 2.7.2.1) (Acetokinase)	ackA bcere0022_37680	Bacillus cereus Rock3-44	397		FALSE	FALSE	FALSE	TRUE	FALSE	TRUE	FALSE
C2X376	C2X376_BACCE	unreviewed	Acetate kinase (EC 2.7.2.1) (Acetokinase)	ackA bcere0024_43360	Bacillus cereus Rock4-18	397		FALSE	FALSE	FALSE	TRUE	FALSE	TRUE	FALSE
C2WTU5	C2WTU5_BACCE	unreviewed	Acetate kinase (EC 2.7.2.1) (Acetokinase)	ackA bcere0023_45180	Bacillus cereus Rock4-2	397		FALSE	FALSE	FALSE	TRUE	FALSE	TRUE	FALSE
R8CFX6	R8CFX6_BACCE	unreviewed	Acetate kinase	IAW_00271	Bacillus cereus str. Schrouff	397		FALSE	FALSE	FALSE	TRUE	FALSE	TRUE	FALSE
A7GTR9	ACKA_BACCN	reviewed	Acetate kinase (EC 2.7.2.1) (Acetokinase)	ackA Bcer98_3310	Bacillus cereus subsp. cytotoxis (strain NVH 391-98)	397		FALSE	FALSE	FALSE	TRUE	FALSE	TRUE	FALSE
R8XT10	R8XT10_BACCE	unreviewed	Acetate kinase	IAY_04407	Bacillus cereus TIAC219	397		FALSE	FALSE	FALSE	TRUE	FALSE	TRUE	FALSE
D8GYF4	D8GYF4_BACAI	unreviewed	Acetate kinase (EC 2.7.2.1) (Acetokinase)	ackA2 ackA BACI_c46330	Bacillus cereus var. anthracis (strain CI)	397		FALSE	FALSE	FALSE	TRUE	FALSE	TRUE	FALSE
J8GZN8	J8GZN8_BACCE	unreviewed	Acetate kinase (EC 2.7.2.1) (Acetokinase)	ackA IIA_04364	Bacillus cereus VD014	397		FALSE	FALSE	FALSE	TRUE	FALSE	TRUE	FALSE
R8H6L3	R8H6L3_BACCE	unreviewed	Acetate kinase	IIC_05108	Bacillus cereus VD021	397		FALSE	FALSE	FALSE	TRUE	FALSE	TRUE	FALSE
J7W1R0	J7W1R0_BACCE	unreviewed	Acetate kinase (EC 2.7.2.1) (Acetokinase)	ackA IC1_00256	Bacillus cereus VD022	397		FALSE	FALSE	FALSE	TRUE	FALSE	TRUE	FALSE
J8IV75	J8IV75_BACCE	unreviewed	Acetate kinase (EC 2.7.2.1) (Acetokinase)	ackA IIE_00248	Bacillus cereus VD045	397		FALSE	FALSE	FALSE	TRUE	FALSE	TRUE	FALSE
J8F753	J8F753_BACCE	unreviewed	Acetate kinase (EC 2.7.2.1) (Acetokinase)	ackA IIG_00256	Bacillus cereus VD048	397		FALSE	FALSE	FALSE	TRUE	FALSE	TRUE	FALSE
J8IZK6	J8IZK6_BACCE	unreviewed	Acetate kinase (EC 2.7.2.1) (Acetokinase)	ackA III_00870	Bacillus cereus VD078	397		FALSE	FALSE	FALSE	TRUE	FALSE	TRUE	FALSE
J8JMD0	J8JMD0_BACCE	unreviewed	Acetate kinase (EC 2.7.2.1) (Acetokinase)	ackA IIK_00263	Bacillus cereus VD102	397		FALSE	FALSE	FALSE	TRUE	FALSE	TRUE	FALSE
J8JMK7	J8JMK7_BACCE	unreviewed	Acetate kinase (EC 2.7.2.1) (Acetokinase)	ackA IIM_03529	Bacillus cereus VD107	397		FALSE	FALSE	FALSE	TRUE	FALSE	TRUE	FALSE
J8HI18	J8HI18_BACCE	unreviewed	Acetate kinase (EC 2.7.2.1) (Acetokinase)	ackA IIO_00298	Bacillus cereus VD115	397		FALSE	FALSE	FALSE	TRUE	FALSE	TRUE	FALSE
R8Q125	R8Q125_BACCE	unreviewed	Acetate kinase	IIQ_03509	Bacillus cereus VD118	397		FALSE	FALSE	FALSE	TRUE	FALSE	TRUE	FALSE
R8LI99	R8LI99_BACCE	unreviewed	Acetate kinase	IIS_03884	Bacillus cereus VD131	397		FALSE	FALSE	FALSE	TRUE	FALSE	TRUE	FALSE
R8ECM3	R8ECM3_BACCE	unreviewed	Acetate kinase	IIU_02871	Bacillus cereus VD133	397		FALSE	FALSE	FALSE	TRUE	FALSE	TRUE	FALSE
R8NT07	R8NT07_BACCE	unreviewed	Acetate kinase	IIW_03373	Bacillus cereus VD136	397		FALSE	FALSE	FALSE	TRUE	FALSE	TRUE	FALSE
R8SAC2	R8SAC2_BACCE	unreviewed	Acetate kinase	IIY_01406	Bacillus cereus VD140	397		FALSE	FALSE	FALSE	TRUE	FALSE	TRUE	FALSE
J7WD57	J7WD57_BACCE	unreviewed	Acetate kinase (EC 2.7.2.1) (Acetokinase)	ackA IC3_03764	Bacillus cereus VD142	397		FALSE	FALSE	FALSE	TRUE	FALSE	TRUE	FALSE
R8MKM0	R8MKM0_BACCE	unreviewed	Acetate kinase	IK1_03793	Bacillus cereus VD146	397		FALSE	FALSE	FALSE	TRUE	FALSE	TRUE	FALSE
J8KDU7	J8KDU7_BACCE	unreviewed	Acetate kinase (EC 2.7.2.1) (Acetokinase)	ackA IK3_00885	Bacillus cereus VD148	397		FALSE	FALSE	FALSE	TRUE	FALSE	TRUE	FALSE
J8KKZ4	J8KKZ4_BACCE	unreviewed	Acetate kinase (EC 2.7.2.1) (Acetokinase)	ackA IK5_04203	Bacillus cereus VD154	397		FALSE	FALSE	FALSE	TRUE	FALSE	TRUE	FALSE
J8LY51	J8LY51_BACCE	unreviewed	Acetate kinase (EC 2.7.2.1) (Acetokinase)	ackA IK7_00892	Bacillus cereus VD156	397		FALSE	FALSE	FALSE	TRUE	FALSE	TRUE	FALSE
J8M052	J8M052_BACCE	unreviewed	Acetate kinase (EC 2.7.2.1) (Acetokinase)	ackA IK9_00238	Bacillus cereus VD166	397		FALSE	FALSE	FALSE	TRUE	FALSE	TRUE	FALSE
J8MHU4	J8MHU4_BACCE	unreviewed	Acetate kinase (EC 2.7.2.1) (Acetokinase)	ackA IKA_04322	Bacillus cereus VD169	397		FALSE	FALSE	FALSE	TRUE	FALSE	TRUE	FALSE
R8TD57	R8TD57_BACCE	unreviewed	Acetate kinase	IKC_01217	Bacillus cereus VD184	397		FALSE	FALSE	FALSE	TRUE	FALSE	TRUE	FALSE
R8GQG7	R8GQG7_BACCE	unreviewed	Acetate kinase	IKE_05426	Bacillus cereus VD196	397		FALSE	FALSE	FALSE	TRUE	FALSE	TRUE	FALSE
J8JP65	J8JP65_BACCE	unreviewed	Acetate kinase (EC 2.7.2.1) (Acetokinase)	ackA IKG_04565	Bacillus cereus VD200	397		FALSE	FALSE	FALSE	TRUE	FALSE	TRUE	FALSE
R8MTX1	R8MTX1_BACCE	unreviewed	Acetate kinase	IKI_03874	Bacillus cereus VD214	397		FALSE	FALSE	FALSE	TRUE	FALSE	TRUE	FALSE
R8Q4V3	R8Q4V3_BACCE	unreviewed	Acetate kinase	KOW_02102	Bacillus cereus VDM006	397		FALSE	FALSE	FALSE	TRUE	FALSE	TRUE	FALSE
R8EK60	R8EK60_BACCE	unreviewed	Acetate kinase	IKK_04403	Bacillus cereus VDM019	397		FALSE	FALSE	FALSE	TRUE	FALSE	TRUE	FALSE
R8T2X5	R8T2X5_BACCE	unreviewed	Acetate kinase	KOY_02238	Bacillus cereus VDM021	397		FALSE	FALSE	FALSE	TRUE	FALSE	TRUE	FALSE
J8KRS7	J8KRS7_BACCE	unreviewed	Acetate kinase (EC 2.7.2.1) (Acetokinase)	ackA IKM_00915	Bacillus cereus VDM022	397		FALSE	FALSE	FALSE	TRUE	FALSE	TRUE	FALSE
J8KCW0	J8KCW0_BACCE	unreviewed	Acetate kinase (EC 2.7.2.1) (Acetokinase)	ackA IKO_03898	Bacillus cereus VDM034	397		FALSE	FALSE	FALSE	TRUE	FALSE	TRUE	FALSE
R8NUL4	R8NUL4_BACCE	unreviewed	Acetate kinase	IKQ_04213	Bacillus cereus VDM053	397		FALSE	FALSE	FALSE	TRUE	FALSE	TRUE	FALSE
J8PD18	J8PD18_BACCE	unreviewed	Acetate kinase (EC 2.7.2.1) (Acetokinase)	ackA IKS_01135	Bacillus cereus VDM062	397		FALSE	FALSE	FALSE	TRUE	FALSE	TRUE	FALSE
B3YQ62	B3YQ62_BACCE	unreviewed	Acetate kinase (EC 2.7.2.1) (Acetokinase)	ackA BCW_4548	Bacillus cereus W	397		FALSE	FALSE	FALSE	TRUE	FALSE	TRUE	FALSE
Q5WED5	ACKA_BACSK	reviewed	Acetate kinase (EC 2.7.2.1) (Acetokinase)	ackA ABC2740	Bacillus clausii (strain KSM-K16)	395		FALSE	FALSE	FALSE	TRUE	FALSE	TRUE	FALSE
F7Z3D5	F7Z3D5_BACC6	unreviewed	Acetate kinase (EC 2.7.2.1) (Acetokinase)	ackA BCO26_0892	Bacillus coagulans (strain 2-6)	407		FALSE	FALSE	TRUE	TRUE	TRUE	TRUE	TRUE
F7Z0L8	F7Z0L8_BACC6	unreviewed	Acetate kinase (EC 2.7.2.1) (Acetokinase)	ackA BCO26_1984	Bacillus coagulans (strain 2-6)	396		FALSE	TRUE	FALSE	TRUE	TRUE	TRUE	TRUE
G2TML9	G2TML9_BACCO	unreviewed	Acetate kinase (EC 2.7.2.1) (Acetokinase)	ackA Bcoa_0287	Bacillus coagulans 36D1	407		FALSE	FALSE	TRUE	TRUE	TRUE	TRUE	TRUE
G2TPF0	G2TPF0_BACCO	unreviewed	Acetate kinase (EC 2.7.2.1) (Acetokinase)	ackA Bcoa_2501	Bacillus coagulans 36D1	396		FALSE	TRUE	FALSE	TRUE	TRUE	TRUE	TRUE
Q9K815	ACKA_BACHD	reviewed	Acetate kinase (EC 2.7.2.1) (Acetokinase)	ackA BH3192	Bacillus halodurans (strain ATCC BAA-125 / DSM 18197 / FERM 7344 / JCM 9153 / C-125)	391		FALSE	FALSE	FALSE	TRUE	FALSE	TRUE	FALSE
Q65G65	ACKA_BACLD	reviewed	Acetate kinase (EC 2.7.2.1) (Acetokinase)	ackA BLi03086 BL00419	Bacillus licheniformis (strain DSM 13 / ATCC 14580)	395		FALSE	FALSE	FALSE	TRUE	FALSE	TRUE	FALSE
I0UJB4	I0UJB4_BACLI	unreviewed	Acetate kinase (EC 2.7.2.1) (Acetokinase)	ackA MUY_03271	Bacillus licheniformis WX-02	395		FALSE	FALSE	FALSE	TRUE	FALSE	TRUE	FALSE
I8AJ13	I8AJ13_9BACI	unreviewed	Acetate kinase (EC 2.7.2.1) (Acetokinase)	ackA A374_09488	Bacillus macauensis ZFHKF-1	395		FALSE	FALSE	FALSE	TRUE	FALSE	TRUE	FALSE
D5DTW9	D5DTW9_BACMQ	unreviewed	Acetate kinase (EC 2.7.2.1) (Acetokinase)	ackA BMQ_4793	Bacillus megaterium (strain ATCC 12872 / QMB1551)	396		FALSE	FALSE	FALSE	TRUE	FALSE	TRUE	FALSE
D5DMY5	D5DMY5_BACMD	unreviewed	Acetate kinase (EC 2.7.2.1) (Acetokinase)	ackA BMD_4779	Bacillus megaterium (strain DSM 319)	396		FALSE	FALSE	FALSE	TRUE	FALSE	TRUE	FALSE
G2RVT8	G2RVT8_BACME	unreviewed	Acetate kinase (EC 2.7.2.1) (Acetokinase)	ackA BMWSH_0456	Bacillus megaterium WSH-002	396		FALSE	FALSE	FALSE	TRUE	FALSE	TRUE	FALSE
I3ECH5	I3ECH5_BACMT	unreviewed	Acetate kinase (EC 2.7.2.1) (Acetokinase)	ackA MGA3_02885	Bacillus methanolicus MGA3	396		FALSE	FALSE	FALSE	TRUE	FALSE	TRUE	FALSE
I3DYE6	I3DYE6_BACMT	unreviewed	Acetate kinase (EC 2.7.2.1) (Acetokinase)	ackA PB1_16959	Bacillus methanolicus PB1	395		FALSE	FALSE	FALSE	TRUE	FALSE	TRUE	FALSE
C3ABW2	C3ABW2_BACMY	unreviewed	Acetate kinase (EC 2.7.2.1) (Acetokinase)	ackA bmyco0001_42510	Bacillus mycoides DSM 2048	397		FALSE	FALSE	FALSE	TRUE	FALSE	TRUE	FALSE
C3ARP1	C3ARP1_BACMY	unreviewed	Acetate kinase (EC 2.7.2.1) (Acetokinase)	ackA bmyco0002_38770	Bacillus mycoides Rock1-4	397		FALSE	FALSE	FALSE	TRUE	FALSE	TRUE	FALSE
C3B8Y3	C3B8Y3_BACMY	unreviewed	Acetate kinase (EC 2.7.2.1) (Acetokinase)	ackA bmyco0003_39770	Bacillus mycoides Rock3-17	397		FALSE	FALSE	FALSE	TRUE	FALSE	TRUE	FALSE
R9C3C2	R9C3C2_9BACI	unreviewed	Acetate kinase A/propionate kinase 2 (EC 2.7.2.1)	A499_10749	Bacillus nealsonii AAU1	396		FALSE	FALSE	FALSE	TRUE	FALSE	TRUE	FALSE
D3FX11	D3FX11_BACPE	unreviewed	Acetate kinase (EC 2.7.2.1) (Acetokinase)	ackA BpOF4_03500	Bacillus pseudofirmus (strain OF4)	395		FALSE	FALSE	FALSE	TRUE	FALSE	TRUE	FALSE
C3BR06	C3BR06_9BACI	unreviewed	Acetate kinase (EC 2.7.2.1) (Acetokinase)	ackA bpmyx0001_41010	Bacillus pseudomycoides DSM 12442	397		FALSE	FALSE	FALSE	TRUE	FALSE	TRUE	FALSE
F5BCU1	F5BCU1_BACPU	unreviewed	Acetate kinase (Fragment)	ackA	Bacillus pumilus (Bacillus mesentericus)	144		TRUE	FALSE	FALSE	FALSE	FALSE	TRUE	FALSE
A8FG71	A8FG71_BACP2	unreviewed	Acetate kinase (EC 2.7.2.1) (Acetokinase)	ackA BPUM_2579	Bacillus pumilus (strain SAFR-032)	394		FALSE	FALSE	FALSE	TRUE	FALSE	TRUE	FALSE
B4AMD9	B4AMD9_BACPU	unreviewed	Acetate kinase (EC 2.7.2.1) (Acetokinase)	ackA BAT_1351	Bacillus pumilus ATCC 7061	394		FALSE	FALSE	FALSE	TRUE	FALSE	TRUE	FALSE
D6XSR0	D6XSR0_BACIE	unreviewed	Acetate kinase (EC 2.7.2.1) (Acetokinase)	ackA Bsel_1334	Bacillus selenitireducens (strain ATCC 700615 / DSM 15326 / MLS10)	397		FALSE	FALSE	FALSE	TRUE	FALSE	TRUE	FALSE
M5PFD9	M5PFD9_9BACI	unreviewed	Acetate kinase A/propionate kinase 2 (EC 2.7.2.1)	BSONL12_10012	Bacillus sonorensis L12	395		FALSE	FALSE	FALSE	TRUE	FALSE	TRUE	FALSE
N0B4S7	N0B4S7_9BACI	unreviewed	Acetate kinase A/propionate kinase 2 (EC 2.7.2.1)	B1NLA3E_17280	Bacillus sp. 1NLA3E	396		FALSE	FALSE	FALSE	TRUE	FALSE	TRUE	FALSE
E5WJF1	E5WJF1_9BACI	unreviewed	Acetate kinase (EC 2.7.2.1) (Acetokinase)	ackA HMPREF1013_02583	Bacillus sp. 2_A_57_CT2	395		FALSE	FALSE	FALSE	TRUE	FALSE	TRUE	FALSE
I2HU55	I2HU55_9BACI	unreviewed	Acetate kinase (EC 2.7.2.1) (Acetokinase)	ackA MY7_2600	Bacillus sp. 5B6	425		FALSE	FALSE	FALSE	TRUE	FALSE	TRUE	FALSE
G9Q0P4	G9Q0P4_9BACI	unreviewed	Acetate kinase (EC 2.7.2.1) (Acetokinase)	ackA HMPREF1014_00236	Bacillus sp. 7_6_55CFAA_CT2	397		FALSE	FALSE	FALSE	TRUE	FALSE	TRUE	FALSE
J0XBB5	J0XBB5_9BACI	unreviewed	Acetate kinase (EC 2.7.2.1) (Acetokinase)	ackA BB65665_05012	Bacillus sp. 916	395		FALSE	FALSE	FALSE	TRUE	FALSE	TRUE	FALSE
A3I8H3	A3I8H3_9BACI	unreviewed	Acetate kinase	BB14905_00770	Bacillus sp. B14905	289		FALSE	FALSE	FALSE	FALSE	FALSE	TRUE	FALSE
E5W6P4	E5W6P4_9BACI	unreviewed	Acetate kinase (EC 2.7.2.1) (Acetokinase)	ackA HMPREF1012_02607	Bacillus sp. BT1B_CT2	395		FALSE	FALSE	FALSE	TRUE	FALSE	TRUE	FALSE
R7EXZ9	R7EXZ9_9BACI	unreviewed	Acetate kinase	BN822_00489	Bacillus sp. CAG:988	393		FALSE	FALSE	FALSE	TRUE	FALSE	TRUE	FALSE
N1LTX4	N1LTX4_9BACI	unreviewed	Acetate kinase (EC 2.7.2.1)	EBGED10_48190	Bacillus sp. GeD10	397		FALSE	FALSE	FALSE	TRUE	FALSE	TRUE	FALSE
K2MN83	K2MN83_9BACI	unreviewed	Acetate kinase (EC 2.7.2.1) (Acetokinase)	ackA BA1_04285	Bacillus sp. HYC-10	394		FALSE	FALSE	FALSE	TRUE	FALSE	TRUE	FALSE
I0F7M2	I0F7M2_9BACI	unreviewed	Acetate kinase (EC 2.7.2.1) (Acetokinase)	ackA MY9_2945	Bacillus sp. JS	431		FALSE	FALSE	FALSE	TRUE	FALSE	TRUE	FALSE
I4VFQ6	I4VFQ6_9BACI	unreviewed	Acetate kinase (EC 2.7.2.1) (Acetokinase)	ackA BAME_08810	Bacillus sp. M 2-6	394		FALSE	FALSE	FALSE	TRUE	FALSE	TRUE	FALSE
Q2B3D8	Q2B3D8_9BACI	unreviewed	Acetate kinase (EC 2.7.2.1) (Acetokinase)	ackA B14911_23665	Bacillus sp. NRRL B-14911	395		FALSE	FALSE	FALSE	TRUE	FALSE	TRUE	FALSE
A6CLC7	A6CLC7_9BACI	unreviewed	Acetate kinase (EC 2.7.2.1) (Acetokinase)	ackA BSG1_10288	Bacillus sp. SG-1	395		FALSE	FALSE	FALSE	TRUE	FALSE	TRUE	FALSE
M5RF66	M5RF66_9BACI	unreviewed	Acetate kinase (EC 2.7.2.1)	C883_2996	Bacillus stratosphericus LAMA 585	394		FALSE	FALSE	FALSE	TRUE	FALSE	TRUE	FALSE
P37877	ACKA_BACSU	reviewed	Acetate kinase (EC 2.7.2.1) (Acetokinase)	ackA BSU29470	Bacillus subtilis (strain 168)	395		FALSE	FALSE	FALSE	TRUE	FALSE	TRUE	FALSE
E8VH71	E8VH71_BACST	unreviewed	Acetate kinase (EC 2.7.2.1) (Acetokinase)	ackA BSn5_05575	Bacillus subtilis (strain BSn5)	395		FALSE	FALSE	FALSE	TRUE	FALSE	TRUE	FALSE
N0DET9	N0DET9_BACIU	unreviewed	Acetate kinase	ackA BEST7003_2826	Bacillus subtilis BEST7003	395		FALSE	FALSE	FALSE	TRUE	FALSE	TRUE	FALSE
M2W124	M2W124_BACIU	unreviewed	Acetate kinase (EC 2.7.2.1) (Acetokinase)	ackA BS732_3514	Bacillus subtilis MB73/2	395		FALSE	FALSE	FALSE	TRUE	FALSE	TRUE	FALSE
J7JVJ7	J7JVJ7_BACIU	unreviewed	Acetate kinase (EC 2.7.2.1) (Acetokinase)	ackA B657_29470	Bacillus subtilis QB928	395		FALSE	FALSE	FALSE	TRUE	FALSE	TRUE	FALSE
L8Q115	L8Q115_BACIU	unreviewed	Acetate kinase (EC 2.7.2.1) (Acetokinase)	ackA BSI_15390	Bacillus subtilis subsp. inaquosorum KCTC 13429	418		FALSE	FALSE	FALSE	TRUE	FALSE	TRUE	FALSE
D4G019	D4G019_BACNA	unreviewed	Acetate kinase (EC 2.7.2.1) (Acetokinase)	ackA BSNT_04291	Bacillus subtilis subsp. natto BEST195	431		FALSE	FALSE	FALSE	TRUE	FALSE	TRUE	FALSE
E0TWN5	E0TWN5_BACPZ	unreviewed	Acetate kinase (EC 2.7.2.1) (Acetokinase)	ackA BSUW23_14275	Bacillus subtilis subsp. spizizenii (strain ATCC 23059 / NRRL B-14472 / W23)	395		FALSE	FALSE	FALSE	TRUE	FALSE	TRUE	FALSE
D5N2E8	D5N2E8_BACPN	unreviewed	Acetate kinase (EC 2.7.2.1) (Acetokinase)	ackA BSU6633_13247	Bacillus subtilis subsp. spizizenii ATCC 6633	395		FALSE	FALSE	FALSE	TRUE	FALSE	TRUE	FALSE
G4NZ96	G4NZ96_BACPN	unreviewed	Acetate kinase (EC 2.7.2.1) (Acetokinase)	ackA GYO_3191	Bacillus subtilis subsp. spizizenii TU-B-10	395		FALSE	FALSE	FALSE	TRUE	FALSE	TRUE	FALSE
M1UQ47	M1UQ47_BACIU	unreviewed	Acetate kinase (EC 2.7.2.1) (Acetokinase)	ackA BSU6051_29470	Bacillus subtilis subsp. subtilis 6051-HGW	395		FALSE	FALSE	FALSE	TRUE	FALSE	TRUE	FALSE
M4XCZ1	M4XCZ1_BACIU	unreviewed	Acetate kinase A/propionate kinase 2 (EC 2.7.2.1)	I653_14095	Bacillus subtilis subsp. subtilis str. BAB-1	395		FALSE	FALSE	FALSE	TRUE	FALSE	TRUE	FALSE
L0CYA6	L0CYA6_BACIU	unreviewed	Acetate kinase (EC 2.7.2.1) (Acetokinase)	ackA A7A1_0733	Bacillus subtilis subsp. subtilis str. BSP1	395		FALSE	FALSE	FALSE	TRUE	FALSE	TRUE	FALSE
G4PDN2	G4PDN2_BACIU	unreviewed	Acetate kinase (EC 2.7.2.1) (Acetokinase)	ackA I33_2997	Bacillus subtilis subsp. subtilis str. RO-NN-1	395		FALSE	FALSE	FALSE	TRUE	FALSE	TRUE	FALSE
G4ESG0	G4ESG0_BACIU	unreviewed	Acetate kinase (EC 2.7.2.1) (Acetokinase)	ackA BSSC8_12900	Bacillus subtilis subsp. subtilis str. SC-8	433		FALSE	FALSE	FALSE	TRUE	FALSE	TRUE	FALSE
M4KY46	M4KY46_BACIU	unreviewed	Acetate kinase (EC 2.7.2.1)	ackA C663_2794	Bacillus subtilis XF-1	433		FALSE	FALSE	FALSE	TRUE	FALSE	TRUE	FALSE
A0RJM9	A0RJM9_BACAH	unreviewed	Acetate kinase (EC 2.7.2.1) (Acetokinase)	ackA BALH_4215	Bacillus thuringiensis (strain Al Hakam)	397		FALSE	FALSE	FALSE	TRUE	FALSE	TRUE	FALSE
D5TK21	D5TK21_BACT1	unreviewed	Acetate kinase (EC 2.7.2.1) (Acetokinase)	ackA BMB171_C4277	Bacillus thuringiensis (strain BMB171)	397		FALSE	FALSE	FALSE	TRUE	FALSE	TRUE	FALSE
C3CQ72	C3CQ72_BACTU	unreviewed	Acetate kinase (EC 2.7.2.1) (Acetokinase)	ackA BTB_c47900 bthur0002_44990	Bacillus thuringiensis Bt407	397		FALSE	FALSE	FALSE	TRUE	FALSE	TRUE	FALSE
J4A0Y7	J4A0Y7_BACTU	unreviewed	Acetate kinase (EC 2.7.2.1) (Acetokinase)	ackA BTG_25675	Bacillus thuringiensis HD-771	397		FALSE	FALSE	FALSE	TRUE	FALSE	TRUE	FALSE
J3UL24	J3UL24_BACTU	unreviewed	Acetate kinase (EC 2.7.2.1) (Acetokinase)	ackA BTF1_21735	Bacillus thuringiensis HD-789	397		FALSE	FALSE	FALSE	TRUE	FALSE	TRUE	FALSE
C3I773	C3I773_BACTU	unreviewed	Acetate kinase (EC 2.7.2.1) (Acetokinase)	ackA bthur0013_46100	Bacillus thuringiensis IBL 200	397		FALSE	FALSE	FALSE	TRUE	FALSE	TRUE	FALSE
C3IQF7	C3IQF7_BACTU	unreviewed	Acetate kinase (EC 2.7.2.1) (Acetokinase)	ackA bthur0014_43210	Bacillus thuringiensis IBL 4222	397		FALSE	FALSE	FALSE	TRUE	FALSE	TRUE	FALSE
K0FLT7	K0FLT7_BACTU	unreviewed	Acetate kinase (EC 2.7.2.1) (Acetokinase)	ackA MC28_3915	Bacillus thuringiensis MC28	397		FALSE	FALSE	FALSE	TRUE	FALSE	TRUE	FALSE
C3G971	C3G971_BACTU	unreviewed	Acetate kinase (EC 2.7.2.1) (Acetokinase)	ackA bthur0009_43920	Bacillus thuringiensis serovar andalousiensis BGSC 4AW1	397		FALSE	FALSE	FALSE	TRUE	FALSE	TRUE	FALSE
C3FRK0	C3FRK0_BACTB	unreviewed	Acetate kinase (EC 2.7.2.1) (Acetokinase)	ackA bthur0008_44540	Bacillus thuringiensis serovar berliner ATCC 10792	397		FALSE	FALSE	FALSE	TRUE	FALSE	TRUE	FALSE
F2HBD2	F2HBD2_BACTU	unreviewed	Acetate kinase (EC 2.7.2.1) (Acetokinase)	ackA CT43_CH4659	Bacillus thuringiensis serovar chinensis CT-43	397		FALSE	FALSE	FALSE	TRUE	FALSE	TRUE	FALSE
C3H7B9	C3H7B9_BACTU	unreviewed	Acetate kinase (EC 2.7.2.1) (Acetokinase)	ackA bthur0011_43650	Bacillus thuringiensis serovar huazhongensis BGSC 4BD1	397		FALSE	FALSE	FALSE	TRUE	FALSE	TRUE	FALSE
Q3EWJ9	Q3EWJ9_BACTI	unreviewed	Acetate kinase (EC 2.7.2.1) (Acetokinase)	ackA RBTH_06283	Bacillus thuringiensis serovar israelensis ATCC 35646	397		FALSE	FALSE	FALSE	TRUE	FALSE	TRUE	FALSE
M4LDE6	M4LDE6_BACTK	unreviewed	Acetate kinase	HD73_4935	Bacillus thuringiensis serovar kurstaki str. HD73	397		FALSE	FALSE	FALSE	TRUE	FALSE	TRUE	FALSE
C3ERM9	C3ERM9_BACTK	unreviewed	Acetate kinase (EC 2.7.2.1) (Acetokinase)	ackA bthur0006_42730	Bacillus thuringiensis serovar kurstaki str. T03a001	397		FALSE	FALSE	FALSE	TRUE	FALSE	TRUE	FALSE
C3F852	C3F852_BACTU	unreviewed	Acetate kinase (EC 2.7.2.1) (Acetokinase)	ackA bthur0007_44930	Bacillus thuringiensis serovar monterrey BGSC 4AJ1	397		FALSE	FALSE	FALSE	TRUE	FALSE	TRUE	FALSE
C3E9L0	C3E9L0_BACTU	unreviewed	Acetate kinase (EC 2.7.2.1) (Acetokinase)	ackA bthur0005_43600	Bacillus thuringiensis serovar pakistani str. T13001	397		FALSE	FALSE	FALSE	TRUE	FALSE	TRUE	FALSE
C3GQ31	C3GQ31_BACTU	unreviewed	Acetate kinase (EC 2.7.2.1) (Acetokinase)	ackA bthur0010_43740	Bacillus thuringiensis serovar pondicheriensis BGSC 4BA1	397		FALSE	FALSE	FALSE	TRUE	FALSE	TRUE	FALSE
C3HPM1	C3HPM1_BACTU	unreviewed	Acetate kinase (EC 2.7.2.1) (Acetokinase)	ackA bthur0012_44930	Bacillus thuringiensis serovar pulsiensis BGSC 4CC1	397		FALSE	FALSE	FALSE	TRUE	FALSE	TRUE	FALSE
C3DRB3	C3DRB3_BACTS	unreviewed	Acetate kinase (EC 2.7.2.1) (Acetokinase)	ackA bthur0004_45250	Bacillus thuringiensis serovar sotto str. T04001	397		FALSE	FALSE	FALSE	TRUE	FALSE	TRUE	FALSE
M1QT76	M1QT76_BACTU	unreviewed	Acetate kinase (EC 2.7.2.1) (Acetokinase)	ackA H175_ch4734	Bacillus thuringiensis serovar thuringiensis str. IS5056	397		FALSE	FALSE	FALSE	TRUE	FALSE	TRUE	FALSE
C3D864	C3D864_BACTU	unreviewed	Acetate kinase (EC 2.7.2.1) (Acetokinase)	ackA bthur0003_44960	Bacillus thuringiensis serovar thuringiensis str. T01001	397		FALSE	FALSE	FALSE	TRUE	FALSE	TRUE	FALSE
C3C900	C3C900_BACTU	unreviewed	Acetate kinase (EC 2.7.2.1) (Acetokinase)	ackA bthur0001_45550	Bacillus thuringiensis serovar tochigiensis BGSC 4Y1	397		FALSE	FALSE	FALSE	TRUE	FALSE	TRUE	FALSE
F0PK85	F0PK85_BACT0	unreviewed	Acetate kinase (EC 2.7.2.1) (Acetokinase)	ackA YBT020_22815	Bacillus thuringiensis subsp. finitimus (strain YBT-020)	397		FALSE	FALSE	FALSE	TRUE	FALSE	TRUE	FALSE
Q6HCP0	ACKA_BACHK	reviewed	Acetate kinase (EC 2.7.2.1) (Acetokinase)	ackA BT9727_4371	Bacillus thuringiensis subsp. konkukian (strain 97-27)	397		FALSE	FALSE	FALSE	TRUE	FALSE	TRUE	FALSE
R1API7	R1API7_BACTU	unreviewed	Acetate kinase (EC 2.7.2.1)	ackA BTCBT_00239	Bacillus thuringiensis T01-328	397		FALSE	FALSE	FALSE	TRUE	FALSE	TRUE	FALSE
A9VKE9	ACKA_BACWK	reviewed	Acetate kinase (EC 2.7.2.1) (Acetokinase)	ackA BcerKBAB4_4468	Bacillus weihenstephanensis (strain KBAB4)	397		FALSE	FALSE	FALSE	TRUE	FALSE	TRUE	FALSE
A5ZK13	A5ZK13_9BACE	unreviewed	Acetate kinase (EC 2.7.2.1) (Acetokinase)	ackA BACCAC_03250	Bacteroides caccae ATCC 43185	399		FALSE	FALSE	FALSE	TRUE	FALSE	TRUE	FALSE
R5U3R7	R5U3R7_9BACE	unreviewed	Acetate kinase	BN535_02442	Bacteroides caccae CAG:21	326		FALSE	FALSE	TRUE	FALSE	FALSE	TRUE	FALSE
R5UVF9	R5UVF9_9BACE	unreviewed	Acetate kinase	BN535_02441	Bacteroides caccae CAG:21	96		FALSE	TRUE	FALSE	FALSE	FALSE	TRUE	FALSE
I9EBV9	I9EBV9_9BACE	unreviewed	Acetate kinase (EC 2.7.2.1) (Acetokinase)	ackA HMPREF1061_03482	Bacteroides caccae CL03T12C61	399		FALSE	FALSE	FALSE	TRUE	FALSE	TRUE	FALSE
R6L9V3	R6L9V3_9BACE	unreviewed	Acetate kinase	BN506_02385	Bacteroides cellulosilyticus CAG:158	117		FALSE	FALSE	FALSE	FALSE	FALSE	TRUE	FALSE
I8W2D3	I8W2D3_9BACE	unreviewed	Acetate kinase (EC 2.7.2.1) (Acetokinase)	ackA HMPREF1062_02354	Bacteroides cellulosilyticus CL02T12C19	400		FALSE	FALSE	FALSE	TRUE	FALSE	TRUE	FALSE
E2NAH3	E2NAH3_9BACE	unreviewed	Acetate kinase (EC 2.7.2.1) (Acetokinase)	ackA BACCELL_01278	Bacteroides cellulosilyticus DSM 14838	400		FALSE	FALSE	FALSE	TRUE	FALSE	TRUE	FALSE
R6L429	R6L429_9BACE	unreviewed	Acetate kinase	BN507_02296	Bacteroides clarus CAG:160	398		FALSE	FALSE	FALSE	TRUE	FALSE	TRUE	FALSE
F3PI59	F3PI59_9BACE	unreviewed	Acetate kinase (EC 2.7.2.1) (Acetokinase)	ackA HMPREF9445_01699	Bacteroides clarus YIT 12056	398		FALSE	FALSE	FALSE	TRUE	FALSE	TRUE	FALSE
R6CCJ2	R6CCJ2_9BACE	unreviewed	Acetate kinase	BN509_01685	Bacteroides coprocola CAG:162	401		FALSE	FALSE	FALSE	TRUE	FALSE	TRUE	FALSE
B3JP05	B3JP05_9BACE	unreviewed	Acetate kinase (EC 2.7.2.1) (Acetokinase)	ackA BACCOP_03672	Bacteroides coprocola DSM 17136	401		FALSE	FALSE	FALSE	TRUE	FALSE	TRUE	FALSE
R6S734	R6S734_9BACE	unreviewed	Acetate kinase	BN612_02106	Bacteroides coprophilus CAG:333	400		FALSE	FALSE	FALSE	TRUE	FALSE	TRUE	FALSE
F3ZRX8	F3ZRX8_9BACE	unreviewed	Acetate kinase (EC 2.7.2.1) (Acetokinase)	ackA Bcop_0566	Bacteroides coprosuis DSM 18011	398		FALSE	FALSE	FALSE	TRUE	FALSE	TRUE	FALSE
C3RF04	C3RF04_9BACE	unreviewed	Acetate kinase (EC 2.7.2.1) (Acetokinase)	ackA BSEG_03754	Bacteroides dorei 5_1_36/D4	379		FALSE	FALSE	FALSE	TRUE	FALSE	TRUE	FALSE
R6ILH2	R6ILH2_9BACE	unreviewed	Acetate kinase	BN543_00716	Bacteroides dorei CAG:222	379		FALSE	FALSE	FALSE	TRUE	FALSE	TRUE	FALSE
I8VCW1	I8VCW1_9BACE	unreviewed	Acetate kinase (EC 2.7.2.1) (Acetokinase)	ackA HMPREF1063_03374	Bacteroides dorei CL02T00C15	379		FALSE	FALSE	FALSE	TRUE	FALSE	TRUE	FALSE
I9F5M4	I9F5M4_9BACE	unreviewed	Acetate kinase (EC 2.7.2.1) (Acetokinase)	ackA HMPREF1064_04084	Bacteroides dorei CL02T12C06	379		FALSE	FALSE	FALSE	TRUE	FALSE	TRUE	FALSE
I8W5I4	I8W5I4_9BACE	unreviewed	Acetate kinase (EC 2.7.2.1) (Acetokinase)	ackA HMPREF1065_04154	Bacteroides dorei CL03T12C01	379		FALSE	FALSE	FALSE	TRUE	FALSE	TRUE	FALSE
B6VVD7	B6VVD7_9BACE	unreviewed	Acetate kinase (EC 2.7.2.1) (Acetokinase)	ackA BACDOR_01245	Bacteroides dorei DSM 17855	398		FALSE	FALSE	FALSE	TRUE	FALSE	TRUE	FALSE
E5WVK2	E5WVK2_9BACE	unreviewed	Acetate kinase (EC 2.7.2.1) (Acetokinase)	ackA HMPREF1016_00704	Bacteroides eggerthii 1_2_48FAA	398		FALSE	FALSE	FALSE	TRUE	FALSE	TRUE	FALSE
R5JR41	R5JR41_9BACE	unreviewed	Acetate kinase	BN464_01563	Bacteroides eggerthii CAG:109	398		FALSE	FALSE	FALSE	TRUE	FALSE	TRUE	FALSE
B7AMA1	B7AMA1_9BACE	unreviewed	Acetate kinase (EC 2.7.2.1) (Acetokinase)	ackA BACEGG_03569	Bacteroides eggerthii DSM 20697	398		FALSE	FALSE	FALSE	TRUE	FALSE	TRUE	FALSE
R6V2F2	R6V2F2_9BACE	unreviewed	Acetate kinase	BN607_00993	Bacteroides faecis CAG:32	399		FALSE	FALSE	FALSE	TRUE	FALSE	TRUE	FALSE
R6S3P1	R6S3P1_9BACE	unreviewed	Acetate kinase	BN532_02640	Bacteroides finegoldii CAG:203	380		FALSE	FALSE	TRUE	TRUE	FALSE	TRUE	FALSE
R6S9J8	R6S9J8_9BACE	unreviewed	Putative acetate kinase	BN532_02392	Bacteroides finegoldii CAG:203	78		FALSE	TRUE	FALSE	FALSE	FALSE	TRUE	FALSE
K5CMF7	K5CMF7_9BACE	unreviewed	Acetate kinase (EC 2.7.2.1) (Acetokinase)	ackA HMPREF1057_02565	Bacteroides finegoldii CL09T03C10	399		FALSE	FALSE	FALSE	TRUE	FALSE	TRUE	FALSE
C9KZ18	C9KZ18_9BACE	unreviewed	Acetate kinase (EC 2.7.2.1) (Acetokinase)	ackA BACFIN_07571	Bacteroides finegoldii DSM 17565	399		FALSE	FALSE	TRUE	TRUE	FALSE	TRUE	FALSE
C9KYY1	C9KYY1_9BACE	unreviewed	Putative acetate kinase	BACFIN_07532	Bacteroides finegoldii DSM 17565	78		FALSE	TRUE	FALSE	FALSE	FALSE	TRUE	FALSE
F3PX26	F3PX26_9BACE	unreviewed	Acetate kinase (EC 2.7.2.1) (Acetokinase)	ackA HMPREF9446_03314	Bacteroides fluxus YIT 12057	399		FALSE	FALSE	FALSE	TRUE	FALSE	TRUE	FALSE
E1WKS1	E1WKS1_BACF6	unreviewed	Acetate kinase (EC 2.7.2.1) (Acetokinase)	ackA BF638R_0490	Bacteroides fragilis (strain 638R)	398		FALSE	FALSE	FALSE	TRUE	FALSE	TRUE	FALSE
Q5LI41	ACKA_BACFN	reviewed	Acetate kinase (EC 2.7.2.1) (Acetokinase)	ackA BF0424	Bacteroides fragilis (strain ATCC 25285 / NCTC 9343)	398		FALSE	FALSE	FALSE	TRUE	FALSE	TRUE	FALSE
Q64Z48	ACKA_BACFR	reviewed	Acetate kinase (EC 2.7.2.1) (Acetokinase)	ackA BF0479	Bacteroides fragilis (strain YCH46)	398		FALSE	FALSE	FALSE	TRUE	FALSE	TRUE	FALSE
E4VXP0	E4VXP0_BACFG	unreviewed	Acetate kinase (EC 2.7.2.1) (Acetokinase)	ackA BFAG_02550	Bacteroides fragilis 3_1_12	398		FALSE	FALSE	FALSE	TRUE	FALSE	TRUE	FALSE
R6ZEY4	R6ZEY4_9BACE	unreviewed	Acetate kinase	BN669_00833	Bacteroides fragilis CAG:47	398		FALSE	FALSE	FALSE	TRUE	FALSE	TRUE	FALSE
R5R6P9	R5R6P9_9BACE	unreviewed	Acetate kinase	BN707_00878	Bacteroides fragilis CAG:558	398		FALSE	FALSE	FALSE	TRUE	FALSE	TRUE	FALSE
I9SCI8	I9SCI8_BACFG	unreviewed	Acetate kinase (EC 2.7.2.1) (Acetokinase)	ackA HMPREF1066_00443	Bacteroides fragilis CL03T00C08	398		FALSE	FALSE	FALSE	TRUE	FALSE	TRUE	FALSE
I8XLF0	I8XLF0_BACFG	unreviewed	Acetate kinase (EC 2.7.2.1) (Acetokinase)	ackA HMPREF1067_00940	Bacteroides fragilis CL03T12C07	398		FALSE	FALSE	FALSE	TRUE	FALSE	TRUE	FALSE
I9K1Y0	I9K1Y0_BACFG	unreviewed	Acetate kinase (EC 2.7.2.1) (Acetokinase)	ackA HMPREF1079_01645	Bacteroides fragilis CL05T00C42	398		FALSE	FALSE	FALSE	TRUE	FALSE	TRUE	FALSE
I9BP25	I9BP25_BACFG	unreviewed	Acetate kinase (EC 2.7.2.1) (Acetokinase)	ackA HMPREF1080_00450	Bacteroides fragilis CL05T12C13	398		FALSE	FALSE	FALSE	TRUE	FALSE	TRUE	FALSE
I3HSU4	I3HSU4_BACFG	unreviewed	Acetate kinase (EC 2.7.2.1) (Acetokinase)	ackA HMPREF1055_02399	Bacteroides fragilis CL07T00C01	398		FALSE	FALSE	FALSE	TRUE	FALSE	TRUE	FALSE
I9KGT9	I9KGT9_BACFG	unreviewed	Acetate kinase (EC 2.7.2.1) (Acetokinase)	ackA HMPREF1056_00520	Bacteroides fragilis CL07T12C05	398		FALSE	FALSE	FALSE	TRUE	FALSE	TRUE	FALSE
K1GYZ0	K1GYZ0_BACFG	unreviewed	Acetate kinase (EC 2.7.2.1) (Acetokinase)	ackA HMPREF1203_03474	Bacteroides fragilis HMW 610	398		FALSE	FALSE	FALSE	TRUE	FALSE	TRUE	FALSE
K1GAF5	K1GAF5_BACFG	unreviewed	Acetate kinase (EC 2.7.2.1) (Acetokinase)	ackA HMPREF1204_00682	Bacteroides fragilis HMW 615	398		FALSE	FALSE	FALSE	TRUE	FALSE	TRUE	FALSE
K1G6W9	K1G6W9_BACFG	unreviewed	Acetate kinase (EC 2.7.2.1) (Acetokinase)	ackA HMPREF1205_01939	Bacteroides fragilis HMW 616	398		FALSE	FALSE	FALSE	TRUE	FALSE	TRUE	FALSE
E6SUG4	E6SUG4_BACT6	unreviewed	Acetate kinase (EC 2.7.2.1) (Acetokinase)	ackA Bache_0353	Bacteroides helcogenes (strain ATCC 35417 / DSM 20613 / JCM 6297 / P 36-108)	399		FALSE	FALSE	FALSE	TRUE	FALSE	TRUE	FALSE
R7E3J8	R7E3J8_9BACE	unreviewed	Acetate kinase	BN604_03254	Bacteroides intestinalis CAG:315	400		FALSE	FALSE	FALSE	TRUE	FALSE	TRUE	FALSE
R5MRG4	R5MRG4_9BACE	unreviewed	Acetate kinase	BN711_00467	Bacteroides intestinalis CAG:564	376		FALSE	FALSE	FALSE	TRUE	FALSE	TRUE	FALSE
B3C6Z9	B3C6Z9_9BACE	unreviewed	Acetate kinase (EC 2.7.2.1) (Acetokinase)	ackA BACINT_00689	Bacteroides intestinalis DSM 17393	400		FALSE	FALSE	FALSE	TRUE	FALSE	TRUE	FALSE
R9IBV7	R9IBV7_9BACE	unreviewed	Acetate kinase	C802_00997	Bacteroides massiliensis dnLKV3	398		FALSE	FALSE	FALSE	TRUE	FALSE	TRUE	FALSE
I9SDD1	I9SDD1_9BACE	unreviewed	Acetate kinase (EC 2.7.2.1) (Acetokinase)	ackA HMPREF1068_00733	Bacteroides nordii CL02T12C05	398		FALSE	FALSE	FALSE	TRUE	FALSE	TRUE	FALSE
K9EMY1	K9EMY1_9BACE	unreviewed	Acetate kinase (EC 2.7.2.1) (Acetokinase)	ackA HMPREF9447_01953	Bacteroides oleiciplenus YIT 12058	400		FALSE	FALSE	FALSE	TRUE	FALSE	TRUE	FALSE
F7LC13	F7LC13_BACOV	unreviewed	Acetate kinase (EC 2.7.2.1) (Acetokinase)	ackA HMPREF1017_02743	Bacteroides ovatus 3_8_47FAA	399		FALSE	FALSE	FALSE	TRUE	FALSE	TRUE	FALSE
A7M073	A7M073_BACOV	unreviewed	Acetate kinase (EC 2.7.2.1) (Acetokinase)	ackA BACOVA_03500	Bacteroides ovatus ATCC 8483	399		FALSE	FALSE	FALSE	TRUE	FALSE	TRUE	FALSE
R6KCF6	R6KCF6_9BACE	unreviewed	Acetate kinase	BN541_00179	Bacteroides ovatus CAG:22	399		FALSE	FALSE	FALSE	TRUE	FALSE	TRUE	FALSE
I8Y7X1	I8Y7X1_BACOV	unreviewed	Acetate kinase (EC 2.7.2.1) (Acetokinase)	ackA HMPREF1069_04222	Bacteroides ovatus CL02T12C04	399		FALSE	FALSE	FALSE	TRUE	FALSE	TRUE	FALSE
I9TIT6	I9TIT6_BACOV	unreviewed	Acetate kinase (EC 2.7.2.1) (Acetokinase)	ackA HMPREF1070_01158	Bacteroides ovatus CL03T12C18	399		FALSE	FALSE	FALSE	TRUE	FALSE	TRUE	FALSE
D4WV53	D4WV53_BACOV	unreviewed	Acetate kinase (EC 2.7.2.1) (Acetokinase)	ackA CW1_1779	Bacteroides ovatus SD CC 2a	399		FALSE	FALSE	FALSE	TRUE	FALSE	TRUE	FALSE
D4WFA3	D4WFA3_BACOV	unreviewed	Acetate kinase (EC 2.7.2.1) (Acetokinase)	ackA CUY_0386	Bacteroides ovatus SD CMC 3f	399		FALSE	FALSE	FALSE	TRUE	FALSE	TRUE	FALSE
R7A4P3	R7A4P3_9BACE	unreviewed	Acetate kinase	BN656_00504	Bacteroides pectinophilus CAG:437	399		FALSE	FALSE	FALSE	TRUE	FALSE	TRUE	FALSE
B5CVG6	B5CVG6_BACPM	unreviewed	Acetate kinase (EC 2.7.2.1) (Acetokinase)	ackA BACPLE_00699	Bacteroides plebeius (strain DSM 17135 / JCM 12973 / M2)	399		FALSE	FALSE	FALSE	TRUE	FALSE	TRUE	FALSE
R5VL21	R5VL21_9BACE	unreviewed	Acetate kinase	BN536_00802	Bacteroides plebeius CAG:211	399		FALSE	FALSE	FALSE	TRUE	FALSE	TRUE	FALSE
F0R164	F0R164_BACSH	unreviewed	Acetate kinase (EC 2.7.2.1) (Acetokinase)	ackA Bacsa_1729	Bacteroides salanitronis (strain DSM 18170 / JCM 13567 / BL78)	402		FALSE	FALSE	FALSE	TRUE	FALSE	TRUE	FALSE
I9TF22	I9TF22_9BACE	unreviewed	Acetate kinase (EC 2.7.2.1) (Acetokinase)	ackA HMPREF1071_01162	Bacteroides salyersiae CL02T12C01	398		FALSE	FALSE	FALSE	TRUE	FALSE	TRUE	FALSE
R0HMX4	R0HMX4_9BACE	unreviewed	Acetate kinase	HMPREF1532_01448	Bacteroides salyersiae WAL 10018 = DSM 18765 = JCM 12988	398		FALSE	FALSE	FALSE	TRUE	FALSE	TRUE	FALSE
D7IGQ0	D7IGQ0_9BACE	unreviewed	Acetate kinase (EC 2.7.2.1) (Acetokinase)	ackA HMPREF9007_03554	Bacteroides sp. 1_1_14	399		FALSE	FALSE	FALSE	TRUE	FALSE	TRUE	FALSE
F7MCG9	F7MCG9_9BACE	unreviewed	Acetate kinase (EC 2.7.2.1) (Acetokinase)	ackA HMPREF0127_05153	Bacteroides sp. 1_1_30	399		FALSE	FALSE	FALSE	TRUE	FALSE	TRUE	FALSE
C6IPV9	C6IPV9_9BACE	unreviewed	Acetate kinase (EC 2.7.2.1) (Acetokinase)	ackA BSIG_3687	Bacteroides sp. 1_1_6	399		FALSE	FALSE	FALSE	TRUE	FALSE	TRUE	FALSE
D1JRA5	D1JRA5_9BACE	unreviewed	Acetate kinase (EC 2.7.2.1) (Acetokinase)	ackA HMPREF0101_02426	Bacteroides sp. 2_1_16	398		FALSE	FALSE	FALSE	TRUE	FALSE	TRUE	FALSE
D0TM05	D0TM05_9BACE	unreviewed	Acetate kinase (EC 2.7.2.1) (Acetokinase)	ackA HMPREF0102_00148	Bacteroides sp. 2_1_22	399		FALSE	FALSE	FALSE	TRUE	FALSE	TRUE	FALSE
D0TE25	D0TE25_9BACE	unreviewed	Acetate kinase (EC 2.7.2.1) (Acetokinase)	ackA HMPREF0103_1791	Bacteroides sp. 2_1_33B	400		FALSE	FALSE	FALSE	TRUE	FALSE	TRUE	FALSE
F7LJ76	F7LJ76_9BACE	unreviewed	Acetate kinase (EC 2.7.2.1) (Acetokinase)	ackA HMPREF1018_00461	Bacteroides sp. 2_1_56FAA	398		FALSE	FALSE	FALSE	TRUE	FALSE	TRUE	FALSE
C3QY68	C3QY68_9BACE	unreviewed	Acetate kinase (EC 2.7.2.1) (Acetokinase)	ackA BSCG_03685	Bacteroides sp. 2_2_4	399		FALSE	FALSE	FALSE	TRUE	FALSE	TRUE	FALSE
E1YNM4	E1YNM4_9BACE	unreviewed	Acetate kinase (EC 2.7.2.1) (Acetokinase)	ackA HMPREF9008_03576	Bacteroides sp. 20_3	400		FALSE	FALSE	TRUE	TRUE	FALSE	TRUE	FALSE
E1YZP3	E1YZP3_9BACE	unreviewed	Acetate kinase	HMPREF9008_04228	Bacteroides sp. 20_3	74		FALSE	TRUE	FALSE	FALSE	FALSE	TRUE	FALSE
D7ILV5	D7ILV5_9BACE	unreviewed	Acetate kinase (EC 2.7.2.1) (Acetokinase)	ackA HMPREF0104_00460	Bacteroides sp. 3_1_19	400		FALSE	FALSE	FALSE	TRUE	FALSE	TRUE	FALSE
D7K4E3	D7K4E3_9BACE	unreviewed	Acetate kinase (EC 2.7.2.1) (Acetokinase)	ackA HMPREF9010_04029	Bacteroides sp. 3_1_23	399		FALSE	FALSE	FALSE	TRUE	FALSE	TRUE	FALSE
D1K805	D1K805_9BACE	unreviewed	Acetate kinase (EC 2.7.2.1) (Acetokinase)	ackA HMPREF0105_3747	Bacteroides sp. 3_1_33FAA	398		FALSE	FALSE	FALSE	TRUE	FALSE	TRUE	FALSE
E5UQA2	E5UQA2_9BACE	unreviewed	Acetate kinase (EC 2.7.2.1) (Acetokinase)	ackA HMPREF9011_00871	Bacteroides sp. 3_1_40A	398		FALSE	FALSE	FALSE	TRUE	FALSE	TRUE	FALSE
C6I1Y1	C6I1Y1_9BACE	unreviewed	Acetate kinase (EC 2.7.2.1) (Acetokinase)	ackA BSHG_1139	Bacteroides sp. 3_2_5	398		FALSE	FALSE	FALSE	TRUE	FALSE	TRUE	FALSE
E5V7U8	E5V7U8_9BACE	unreviewed	Acetate kinase (EC 2.7.2.1) (Acetokinase)	ackA HMPREF1007_00831	Bacteroides sp. 4_1_36	398		FALSE	FALSE	FALSE	TRUE	FALSE	TRUE	FALSE
C6Z3N6	C6Z3N6_9BACE	unreviewed	Acetate kinase (EC 2.7.2.1) (Acetokinase)	ackA BSFG_01642	Bacteroides sp. 4_3_47FAA	398		FALSE	FALSE	FALSE	TRUE	FALSE	TRUE	FALSE
C3Q677	C3Q677_9BACE	unreviewed	Acetate kinase (EC 2.7.2.1) (Acetokinase)	ackA BSBG_04049	Bacteroides sp. 9_1_42FAA	398		FALSE	FALSE	FALSE	TRUE	FALSE	TRUE	FALSE
R5BLG9	R5BLG9_9BACE	unreviewed	Acetate kinase	BN459_00187	Bacteroides sp. CAG:1060	404		FALSE	FALSE	FALSE	TRUE	FALSE	TRUE	FALSE
R5N628	R5N628_9BACE	unreviewed	Acetate kinase	BN461_00650	Bacteroides sp. CAG:1076	401		FALSE	FALSE	FALSE	TRUE	FALSE	TRUE	FALSE
R5Y9U3	R5Y9U3_9BACE	unreviewed	Acetate kinase	BN496_01403	Bacteroides sp. CAG:144	172		FALSE	FALSE	FALSE	FALSE	FALSE	TRUE	FALSE
R5JGX7	R5JGX7_9BACE	unreviewed	Acetate kinase	BN523_01448	Bacteroides sp. CAG:189	398		FALSE	FALSE	FALSE	TRUE	FALSE	TRUE	FALSE
R5EZ32	R5EZ32_9BACE	unreviewed	Acetate kinase	BN530_01063	Bacteroides sp. CAG:20	402		FALSE	FALSE	FALSE	TRUE	FALSE	TRUE	FALSE
R6MKR1	R6MKR1_9BACE	unreviewed	Acetate kinase	BN659_00877	Bacteroides sp. CAG:443	401		FALSE	FALSE	FALSE	TRUE	FALSE	TRUE	FALSE
R6DE21	R6DE21_9BACE	unreviewed	Acetate kinase	BN697_02374	Bacteroides sp. CAG:530	399		FALSE	FALSE	FALSE	TRUE	FALSE	TRUE	FALSE
R5RPL9	R5RPL9_9BACE	unreviewed	Acetate kinase	BN702_01418	Bacteroides sp. CAG:545	405		FALSE	FALSE	FALSE	TRUE	FALSE	TRUE	FALSE
R5CCT0	R5CCT0_9BACE	unreviewed	Acetate kinase	BN727_00737	Bacteroides sp. CAG:598	400		FALSE	FALSE	FALSE	TRUE	FALSE	TRUE	FALSE
R6FMF4	R6FMF4_9BACE	unreviewed	Acetate kinase	BN744_01467	Bacteroides sp. CAG:633	233		FALSE	FALSE	TRUE	FALSE	FALSE	TRUE	FALSE
R6FDG2	R6FDG2_9BACE	unreviewed	Acetate kinase	BN744_01466	Bacteroides sp. CAG:633	171		FALSE	TRUE	FALSE	FALSE	FALSE	TRUE	FALSE
R5SP48	R5SP48_9BACE	unreviewed	Acetate kinase	BN750_00420	Bacteroides sp. CAG:661	400		FALSE	FALSE	FALSE	TRUE	FALSE	TRUE	FALSE
R5TSR4	R5TSR4_9BACE	unreviewed	Acetate kinase	BN759_01080	Bacteroides sp. CAG:702	400		FALSE	FALSE	FALSE	TRUE	FALSE	TRUE	FALSE
R6Y886	R6Y886_9BACE	unreviewed	Acetate kinase	BN762_02266	Bacteroides sp. CAG:714	400		FALSE	FALSE	FALSE	TRUE	FALSE	TRUE	FALSE
R6DJI6	R6DJI6_9BACE	unreviewed	Acetate kinase	BN772_02893	Bacteroides sp. CAG:754	399		FALSE	FALSE	FALSE	TRUE	FALSE	TRUE	FALSE
R6U0S7	R6U0S7_9BACE	unreviewed	Acetate kinase	BN777_01985	Bacteroides sp. CAG:770	136		FALSE	FALSE	FALSE	FALSE	FALSE	TRUE	FALSE
R7A902	R7A902_9BACE	unreviewed	Acetate kinase	BN800_01867	Bacteroides sp. CAG:875	399		FALSE	FALSE	FALSE	TRUE	FALSE	TRUE	FALSE
R5B0Z4	R5B0Z4_9BACE	unreviewed	Acetate kinase	BN813_00020	Bacteroides sp. CAG:927	400		FALSE	FALSE	FALSE	TRUE	FALSE	TRUE	FALSE
R7NQH7	R7NQH7_9BACE	unreviewed	Acetate kinase	BN821_02339	Bacteroides sp. CAG:98	399		FALSE	FALSE	FALSE	TRUE	FALSE	TRUE	FALSE
C3QEJ5	C3QEJ5_9BACE	unreviewed	Acetate kinase (EC 2.7.2.1) (Acetokinase)	ackA BSAG_02154	Bacteroides sp. D1	399		FALSE	FALSE	FALSE	TRUE	FALSE	TRUE	FALSE
E5C948	E5C948_9BACE	unreviewed	Acetate kinase (EC 2.7.2.1) (Acetokinase)	ackA BSGG_1897	Bacteroides sp. D2	399		FALSE	FALSE	FALSE	TRUE	FALSE	TRUE	FALSE
D2EYE6	D2EYE6_9BACE	unreviewed	Acetate kinase (EC 2.7.2.1) (Acetokinase)	ackA HMPREF0969_02095	Bacteroides sp. D20	398		FALSE	FALSE	FALSE	TRUE	FALSE	TRUE	FALSE
D7J3Z1	D7J3Z1_9BACE	unreviewed	Acetate kinase (EC 2.7.2.1) (Acetokinase)	ackA HMPREF0106_02155	Bacteroides sp. D22	399		FALSE	FALSE	FALSE	TRUE	FALSE	TRUE	FALSE
B0NT26	B0NT26_BACSE	unreviewed	Acetate kinase (EC 2.7.2.1) (Acetokinase)	ackA BACSTE_02642	Bacteroides stercoris ATCC 43183	398		FALSE	FALSE	FALSE	TRUE	FALSE	TRUE	FALSE
R6A8S1	R6A8S1_9BACE	unreviewed	Acetate kinase	BN477_02037	Bacteroides stercoris CAG:120	175		FALSE	FALSE	FALSE	FALSE	FALSE	TRUE	FALSE
Q8A1G8	ACKA_BACTN	reviewed	Acetate kinase (EC 2.7.2.1) (Acetokinase)	ackA BT_3693	Bacteroides thetaiotaomicron (strain ATCC 29148 / DSM 2079 / NCTC 10582 / E50 / VPI-5482)	399		FALSE	FALSE	FALSE	TRUE	FALSE	TRUE	FALSE
R7KWV0	R7KWV0_9BACE	unreviewed	Acetate kinase	BN644_03892	Bacteroides thetaiotaomicron CAG:40	399		FALSE	FALSE	FALSE	TRUE	FALSE	TRUE	FALSE
R9GZJ8	R9GZJ8_BACT4	unreviewed	Acetate kinase	C799_04624	Bacteroides thetaiotaomicron dnLKV9	399		FALSE	FALSE	FALSE	TRUE	FALSE	TRUE	FALSE
A7UY43	A7UY43_BACUN	unreviewed	Acetate kinase (EC 2.7.2.1) (Acetokinase)	ackA BACUNI_00214	Bacteroides uniformis ATCC 8492	398		FALSE	FALSE	FALSE	TRUE	FALSE	TRUE	FALSE
R7ERM4	R7ERM4_9BACE	unreviewed	Acetate kinase	BN594_00969	Bacteroides uniformis CAG:3	398		FALSE	FALSE	FALSE	TRUE	FALSE	TRUE	FALSE
I9U253	I9U253_BACUN	unreviewed	Acetate kinase (EC 2.7.2.1) (Acetokinase)	ackA HMPREF1072_01853	Bacteroides uniformis CL03T00C23	398		FALSE	FALSE	FALSE	TRUE	FALSE	TRUE	FALSE
I9U3X5	I9U3X5_BACUN	unreviewed	Acetate kinase (EC 2.7.2.1) (Acetokinase)	ackA HMPREF1073_02705	Bacteroides uniformis CL03T12C37	398		FALSE	FALSE	FALSE	TRUE	FALSE	TRUE	FALSE
R9I3W9	R9I3W9_BACUN	unreviewed	Acetate kinase	C801_00885	Bacteroides uniformis dnLKV2	398		FALSE	FALSE	FALSE	TRUE	FALSE	TRUE	FALSE
A6KXS0	ACKA_BACV8	reviewed	Acetate kinase (EC 2.7.2.1) (Acetokinase)	ackA BVU_0524	Bacteroides vulgatus (strain ATCC 8482 / DSM 1447 / NCTC 11154)	398		FALSE	FALSE	FALSE	TRUE	FALSE	TRUE	FALSE
R7P1Q6	R7P1Q6_9BACE	unreviewed	Acetate kinase	BN728_00384	Bacteroides vulgatus CAG:6	398		FALSE	FALSE	FALSE	TRUE	FALSE	TRUE	FALSE
I9U7M3	I9U7M3_BACVU	unreviewed	Acetate kinase (EC 2.7.2.1) (Acetokinase)	ackA HMPREF1058_02252	Bacteroides vulgatus CL09T03C04	398		FALSE	FALSE	FALSE	TRUE	FALSE	TRUE	FALSE
R9H265	R9H265_BACVU	unreviewed	Acetate kinase	C800_03940	Bacteroides vulgatus dnLKV7	398		FALSE	FALSE	FALSE	TRUE	FALSE	TRUE	FALSE
D4V5S3	D4V5S3_BACVU	unreviewed	Acetate kinase (EC 2.7.2.1) (Acetokinase)	ackA CUU_1740	Bacteroides vulgatus PC510	398		FALSE	FALSE	FALSE	TRUE	FALSE	TRUE	FALSE
I9US58	I9US58_9BACE	unreviewed	Acetate kinase (EC 2.7.2.1) (Acetokinase)	ackA HMPREF1074_03140	Bacteroides xylanisolvens CL03T12C04	399		FALSE	FALSE	FALSE	TRUE	FALSE	TRUE	FALSE
D4VI90	D4VI90_9BACE	unreviewed	Acetate kinase (EC 2.7.2.1) (Acetokinase)	ackA CW3_0447	Bacteroides xylanisolvens SD CC 1b	399		FALSE	FALSE	FALSE	TRUE	FALSE	TRUE	FALSE
D6D0P7	D6D0P7_9BACE	unreviewed	Acetate kinase (EC 2.7.2.1) (Acetokinase)	ackA BXY_29770	Bacteroides xylanisolvens XB1A	399		FALSE	FALSE	FALSE	TRUE	FALSE	TRUE	FALSE
D7JDV3	D7JDV3_9BACT	unreviewed	Acetate kinase (EC 2.7.2.1) (Acetokinase)	ackA HMPREF0156_00929	Bacteroidetes oral taxon 274 str. F0058	400		FALSE	FALSE	FALSE	TRUE	FALSE	TRUE	FALSE
K0WTY9	K0WTY9_9PORP	unreviewed	Acetate kinase (EC 2.7.2.1) (Acetokinase)	ackA HMPREF9448_02129	Barnesiella intestinihominis YIT 11860	402		FALSE	FALSE	FALSE	TRUE	FALSE	TRUE	FALSE
M2NIJ1	M2NIJ1_9PEZI	unreviewed	Probable acetate kinase (EC 2.7.2.1) (Acetokinase)	BAUCODRAFT_395457	Baudoinia compniacensis UAMH 10762	422		FALSE	FALSE	FALSE	TRUE	FALSE	TRUE	FALSE
Q1LT88	ACKA_BAUCH	reviewed	Acetate kinase (EC 2.7.2.1) (Acetokinase)	ackA BCI_0382	Baumannia cicadellinicola subsp. Homalodisca coagulata	400		FALSE	FALSE	FALSE	TRUE	FALSE	TRUE	FALSE
J4VTG6	J4VTG6_BEAB2	unreviewed	Probable acetate kinase (EC 2.7.2.1) (Acetokinase)	BBA_09255	Beauveria bassiana (strain ARSEF 2860) (White muscardine disease fungus) (Tritirachium shiotae)	427		FALSE	FALSE	FALSE	TRUE	FALSE	TRUE	FALSE
I3CJ92	I3CJ92_9GAMM	unreviewed	Acetate kinase (EC 2.7.2.1) (Acetokinase)	ackA BegalDRAFT_2852	Beggiatoa alba B18LD	392		FALSE	FALSE	FALSE	TRUE	FALSE	TRUE	FALSE
B2ICG6	B2ICG6_BEII9	unreviewed	Acetate kinase (EC 2.7.2.1) (Acetokinase)	ackA Bind_0199	Beijerinckia indica subsp. indica (strain ATCC 9039 / DSM 1715 / NCIB 8712)	408		FALSE	FALSE	FALSE	TRUE	FALSE	TRUE	FALSE
Q1N185	Q1N185_9GAMM	unreviewed	Acetate kinase (EC 2.7.2.1) (Acetokinase)	ackA RED65_11515	Bermanella marisrubri	402		FALSE	FALSE	FALSE	TRUE	FALSE	FALSE	FALSE
C5BZW3	C5BZW3_BEUC1	unreviewed	Acetate kinase (EC 2.7.2.1) (Acetokinase)	ackA Bcav_3049	Beutenbergia cavernae (strain ATCC BAA-8 / DSM 12333 / NBRC 16432)	407		FALSE	FALSE	FALSE	TRUE	FALSE	TRUE	FALSE
M4R5H9	M4R5H9_PASTR	unreviewed	Acetate kinase	WQG_11190	Bibersteinia trehalosi USDA-ARS-USMARC-192	399		FALSE	FALSE	FALSE	TRUE	FALSE	TRUE	FALSE
A1A187	A1A187_BIFAA	unreviewed	Acetate kinase (EC 2.7.2.1) (Acetokinase)	ackA BAD_0689	Bifidobacterium adolescentis (strain ATCC 15703 / DSM 20083 / NCTC 11814 / E194a)	409		FALSE	FALSE	FALSE	TRUE	FALSE	TRUE	FALSE
R5H2E6	R5H2E6_9BIFI	unreviewed	Acetate kinase	BN474_00071	Bifidobacterium adolescentis CAG:119	409		FALSE	FALSE	FALSE	TRUE	FALSE	TRUE	FALSE
A7A650	A7A650_BIFAD	unreviewed	Acetate kinase (EC 2.7.2.1) (Acetokinase)	ackA BIFADO_01328	Bifidobacterium adolescentis L2-32	412		FALSE	FALSE	FALSE	TRUE	FALSE	TRUE	FALSE
C4FFI9	C4FFI9_9BIFI	unreviewed	Acetate kinase (EC 2.7.2.1) (Acetokinase)	ackA BIFANG_03097	Bifidobacterium angulatum DSM 20098 = JCM 7096	411		FALSE	FALSE	FALSE	TRUE	FALSE	TRUE	FALSE
I1WA88	I1WA88_BIFAR	unreviewed	Acetate kinase (EC 2.7.2.1) (Acetokinase)	ackA BANAN_04810	Bifidobacterium animalis subsp. animalis (strain ATCC 25527 / DSM 20104 / JCM 1190 / R101-8)	410		FALSE	FALSE	FALSE	TRUE	FALSE	TRUE	FALSE
B8DUT8	B8DUT8_BIFA0	unreviewed	Acetate kinase (EC 2.7.2.1) (Acetokinase)	ackA BLA_1485	Bifidobacterium animalis subsp. lactis (strain AD011)	410		FALSE	FALSE	FALSE	TRUE	FALSE	TRUE	FALSE
D3R5G5	D3R5G5_BIFAB	unreviewed	Acetate kinase (EC 2.7.2.1) (Acetokinase)	ackA BIF_00693	Bifidobacterium animalis subsp. lactis (strain BB-12)	427		FALSE	FALSE	FALSE	TRUE	FALSE	TRUE	FALSE
C6A886	C6A886_BIFLB	unreviewed	Acetate kinase (EC 2.7.2.1) (Acetokinase)	ackA Balac_0973	Bifidobacterium animalis subsp. lactis (strain Bl-04 / DGCC2908 / RB 4825 / SD5219)	415		FALSE	FALSE	FALSE	TRUE	FALSE	TRUE	FALSE
C6AIU4	C6AIU4_BIFAS	unreviewed	Acetate kinase (EC 2.7.2.1) (Acetokinase)	ackA Balat_0973	Bifidobacterium animalis subsp. lactis (strain DSM 10140 / JCM 10602 / LMG 18314)	415		FALSE	FALSE	FALSE	TRUE	FALSE	TRUE	FALSE
D5THF0	D5THF0_BIFAV	unreviewed	Acetate kinase (EC 2.7.2.1) (Acetokinase)	ackA BalV_0938	Bifidobacterium animalis subsp. lactis (strain V9)	415		FALSE	FALSE	FALSE	TRUE	FALSE	TRUE	FALSE
I6PX23	I6PX23_BIFAN	unreviewed	Acetate kinase (EC 2.7.2.1) (Acetokinase)	ackA W7Y_0974	Bifidobacterium animalis subsp. lactis B420	427		FALSE	FALSE	FALSE	TRUE	FALSE	TRUE	FALSE
I6PL28	I6PL28_BIFAN	unreviewed	Acetate kinase (EC 2.7.2.1) (Acetokinase)	ackA W91_0996	Bifidobacterium animalis subsp. lactis Bi-07	427		FALSE	FALSE	FALSE	TRUE	FALSE	TRUE	FALSE
G2SW66	G2SW66_BIFAN	unreviewed	Acetate kinase (EC 2.7.2.1) (Acetokinase)	ackA BLC1_0931	Bifidobacterium animalis subsp. lactis BLC1	410		FALSE	FALSE	FALSE	TRUE	FALSE	TRUE	FALSE
H0KL10	H0KL10_BIFAN	unreviewed	Acetate kinase (EC 2.7.2.1) (Acetokinase)	ackA FEM_13116	Bifidobacterium animalis subsp. lactis BS 01	410		FALSE	FALSE	FALSE	TRUE	FALSE	TRUE	FALSE
G0H5X5	G0H5X5_BIFAN	unreviewed	Acetate kinase (EC 2.7.2.1) (Acetokinase)	ackA BALAC2494_00513	Bifidobacterium animalis subsp. lactis CNCM I-2494	427		FALSE	FALSE	FALSE	TRUE	FALSE	TRUE	FALSE
B2E8K7	B2E8K7_BIFAN	unreviewed	Acetate kinase (EC 2.7.2.1) (Acetokinase)	ackA BIFLAC_02552	Bifidobacterium animalis subsp. lactis HN019	415		FALSE	FALSE	FALSE	TRUE	FALSE	TRUE	FALSE
K4IMC3	K4IMC3_BIFAP	unreviewed	Acetate kinase (EC 2.7.2.1) (Acetokinase)	ackA BAST_0924	Bifidobacterium asteroides (strain PRL2011)	408		FALSE	FALSE	FALSE	TRUE	FALSE	TRUE	FALSE
E4P177	E4P177_BIFBP	unreviewed	Acetate kinase (EC 2.7.2.1) (Acetokinase)	ack ackA BBPR_0758	Bifidobacterium bifidum (strain PRL2010)	409		FALSE	FALSE	FALSE	TRUE	FALSE	TRUE	FALSE
E3EQV1	E3EQV1_BIFBS	unreviewed	Acetate kinase (EC 2.7.2.1) (Acetokinase)	ack ackA BBIF_0788	Bifidobacterium bifidum (strain S17)	409		FALSE	FALSE	FALSE	TRUE	FALSE	TRUE	FALSE
I3WHI4	I3WHI4_BIFBI	unreviewed	Acetate kinase (EC 2.7.2.1) (Acetokinase)	ackA BBB_0753	Bifidobacterium bifidum BGN4	409		FALSE	FALSE	FALSE	TRUE	FALSE	TRUE	FALSE
R6GKX5	R6GKX5_9BIFI	unreviewed	Acetate kinase	BN549_01281	Bifidobacterium bifidum CAG:234	409		FALSE	FALSE	FALSE	TRUE	FALSE	TRUE	FALSE
K2M3W9	K2M3W9_BIFBI	unreviewed	Acetate kinase (EC 2.7.2.1) (Acetokinase)	ackA B217_05570	Bifidobacterium bifidum IPLA 20015	409		FALSE	FALSE	FALSE	TRUE	FALSE	TRUE	FALSE
K2IRI3	K2IRI3_BIFBI	unreviewed	Acetate kinase (EC 2.7.2.1) (Acetokinase)	ackA B216_01103	Bifidobacterium bifidum LMG 13195	409		FALSE	FALSE	FALSE	TRUE	FALSE	TRUE	FALSE
E4V958	E4V958_BIFBI	unreviewed	Acetate kinase (EC 2.7.2.1) (Acetokinase)	ackA BBNG_00697	Bifidobacterium bifidum NCIMB 41171	409		FALSE	FALSE	FALSE	TRUE	FALSE	TRUE	FALSE
F6CA26	F6CA26_BIFBA	unreviewed	Acetate kinase (EC 2.7.2.1) (Acetokinase)	ackA HMPREF9228_1084	Bifidobacterium breve (strain ACS-071-V-Sch8b)	409		FALSE	FALSE	FALSE	TRUE	FALSE	TRUE	FALSE
F9XYK5	F9XYK5_BIFBU	unreviewed	Acetate kinase (EC 2.7.2.1) (Acetokinase)	ack ackA Bbr_0771	Bifidobacterium breve (strain NCIMB 8807 / UCC2003)	409		FALSE	FALSE	FALSE	TRUE	FALSE	TRUE	FALSE
H3L052	H3L052_BIFBR	unreviewed	Acetate kinase (EC 2.7.2.1) (Acetokinase)	ackA CECT7263_32236	Bifidobacterium breve CECT 7263	409		FALSE	FALSE	FALSE	TRUE	FALSE	TRUE	FALSE
D4BNS3	D4BNS3_BIFBR	unreviewed	Acetate kinase (EC 2.7.2.1) (Acetokinase)	ackA BIFBRE_03726	Bifidobacterium breve DSM 20213 = JCM 1192	409		FALSE	FALSE	FALSE	TRUE	FALSE	TRUE	FALSE
B6XV80	B6XV80_9BIFI	unreviewed	Acetate kinase (EC 2.7.2.1) (Acetokinase)	ackA BIFCAT_00987	Bifidobacterium catenulatum DSM 16992 = JCM 1194	412		FALSE	FALSE	FALSE	TRUE	FALSE	TRUE	FALSE
D2QA15	D2QA15_BIFDB	unreviewed	Acetate kinase (EC 2.7.2.1) (Acetokinase)	ackA BDP_1008	Bifidobacterium dentium (strain ATCC 27534 / DSM 20436 / JCM 1195 / Bd1)	409		FALSE	FALSE	FALSE	TRUE	FALSE	TRUE	FALSE
B1SB68	B1SB68_9BIFI	unreviewed	Acetate kinase (EC 2.7.2.1) (Acetokinase)	ackA BIFDEN_02205	Bifidobacterium dentium ATCC 27678	412		FALSE	FALSE	FALSE	TRUE	FALSE	TRUE	FALSE
E0Q6R2	E0Q6R2_9BIFI	unreviewed	Acetate kinase (EC 2.7.2.1) (Acetokinase)	ackA HMPREF0168_0820	Bifidobacterium dentium ATCC 27679	412		FALSE	FALSE	FALSE	TRUE	FALSE	TRUE	FALSE
E1N948	E1N948_9BIFI	unreviewed	Acetate kinase (EC 2.7.2.1) (Acetokinase)	ackA HMPREF9003_0461	Bifidobacterium dentium JCVIHMP022	409		FALSE	FALSE	FALSE	TRUE	FALSE	TRUE	FALSE
D1NS71	D1NS71_9BIFI	unreviewed	Acetate kinase (EC 2.7.2.1) (Acetokinase)	ackA BIFGAL_02627	Bifidobacterium gallicum DSM 20093	414		FALSE	FALSE	FALSE	TRUE	FALSE	TRUE	FALSE
B3DSP9	B3DSP9_BIFLD	unreviewed	Acetate kinase (EC 2.7.2.1) (Acetokinase)	ackA BLD_0722	Bifidobacterium longum (strain DJO10A)	409		FALSE	FALSE	FALSE	TRUE	FALSE	TRUE	FALSE
Q8G5N7	Q8G5N7_BIFLO	unreviewed	Acetate kinase (EC 2.7.2.1) (Acetokinase)	ackA BL0969	Bifidobacterium longum (strain NCC 2705)	409		FALSE	FALSE	FALSE	TRUE	FALSE	TRUE	FALSE
R5MWJ8	R5MWJ8_9BIFI	unreviewed	Acetate kinase	BN755_01531	Bifidobacterium longum CAG:69	409		FALSE	FALSE	FALSE	TRUE	FALSE	TRUE	FALSE
E8MSR3	E8MSR3_BIFL1	unreviewed	Acetate kinase (EC 2.7.2.1) (Acetokinase)	ackA BLIF_0664	Bifidobacterium longum subsp. infantis (strain 157F)	409		FALSE	FALSE	FALSE	TRUE	FALSE	TRUE	FALSE
B7GSX6	B7GSX6_BIFLS	unreviewed	Acetate kinase (EC 2.7.2.1) (Acetokinase)	ackA BLIJ_1792 Blon_1731	Bifidobacterium longum subsp. infantis (strain ATCC 15697 / DSM 20088 / JCM 1222 / NCTC 11817 / S12)	409		FALSE	FALSE	FALSE	TRUE	FALSE	TRUE	FALSE
C5EAC5	C5EAC5_BIFLI	unreviewed	Acetate kinase (EC 2.7.2.1) (Acetokinase)	ackA BLIG_00920	Bifidobacterium longum subsp. infantis CCUG 52486	409		FALSE	FALSE	FALSE	TRUE	FALSE	TRUE	FALSE
E8MHQ8	E8MHQ8_BIFL2	unreviewed	Acetate kinase (EC 2.7.2.1) (Acetokinase)	ackA BLLJ_0643	Bifidobacterium longum subsp. longum (strain ATCC 15707 / DSM 20219 / JCM 1217 / NCTC 11818 / E194b)	409		FALSE	FALSE	FALSE	TRUE	FALSE	TRUE	FALSE
E4QZC6	E4QZC6_BIFLM	unreviewed	Acetate kinase (EC 2.7.2.1) (Acetokinase)	ackA BBMN68_728	Bifidobacterium longum subsp. longum (strain BBMN68)	409		FALSE	FALSE	FALSE	TRUE	FALSE	TRUE	FALSE
D6ZTL9	D6ZTL9_BIFLJ	unreviewed	Acetate kinase (EC 2.7.2.1) (Acetokinase)	ackA BLJ_0755	Bifidobacterium longum subsp. longum (strain JDM301)	409		FALSE	FALSE	FALSE	TRUE	FALSE	TRUE	FALSE
I3B4X7	I3B4X7_BIFLN	unreviewed	Acetate kinase (EC 2.7.2.1) (Acetokinase)	ackA HMPREF1313_1669	Bifidobacterium longum subsp. longum 1-6B	409		FALSE	FALSE	FALSE	TRUE	FALSE	TRUE	FALSE
I3B8K4	I3B8K4_BIFLN	unreviewed	Acetate kinase (EC 2.7.2.1) (Acetokinase)	ackA HMPREF1315_2141	Bifidobacterium longum subsp. longum 2-2B	409		FALSE	FALSE	FALSE	TRUE	FALSE	TRUE	FALSE
I3AVL4	I3AVL4_BIFLN	unreviewed	Acetate kinase (EC 2.7.2.1) (Acetokinase)	ackA HMPREF1314_2313	Bifidobacterium longum subsp. longum 35B	409		FALSE	FALSE	FALSE	TRUE	FALSE	TRUE	FALSE
I3BCN4	I3BCN4_BIFLN	unreviewed	Acetate kinase (EC 2.7.2.1) (Acetokinase)	ackA HMPREF1312_0999	Bifidobacterium longum subsp. longum 44B	409		FALSE	FALSE	FALSE	TRUE	FALSE	TRUE	FALSE
C2GTW2	C2GTW2_BIFLN	unreviewed	Acetate kinase (EC 2.7.2.1) (Acetokinase)	ackA HMPREF0175_0459	Bifidobacterium longum subsp. longum ATCC 55813	409		FALSE	FALSE	FALSE	TRUE	FALSE	TRUE	FALSE
D6D950	D6D950_BIFLN	unreviewed	Acetate kinase (EC 2.7.2.1) (Acetokinase)	ackA BIL_11990	Bifidobacterium longum subsp. longum F8	409		FALSE	FALSE	FALSE	TRUE	FALSE	TRUE	FALSE
F8AR42	F8AR42_BIFLN	unreviewed	Acetate kinase (EC 2.7.2.1) (Acetokinase)	ackA BLNIAS_01819	Bifidobacterium longum subsp. longum KACC 91563	409		FALSE	FALSE	FALSE	TRUE	FALSE	TRUE	FALSE
R6PZP7	R6PZP7_9BIFI	unreviewed	Acetate kinase	BN571_01363	Bifidobacterium pseudocatenulatum CAG:263	409		FALSE	FALSE	FALSE	TRUE	FALSE	TRUE	FALSE
C0BSZ6	C0BSZ6_9BIFI	unreviewed	Acetate kinase (EC 2.7.2.1) (Acetokinase)	ackA BIFPSEUDO_03515	Bifidobacterium pseudocatenulatum DSM 20438 = JCM 1200	409		FALSE	FALSE	FALSE	TRUE	FALSE	TRUE	FALSE
E5XWH8	E5XWH8_9BIFI	unreviewed	Acetate kinase (EC 2.7.2.1) (Acetokinase)	ackA HMPREF0177_00330	Bifidobacterium sp. 12_1_47BFAA	409		FALSE	FALSE	FALSE	TRUE	FALSE	TRUE	FALSE
M4RRM6	M4RRM6_9BIFI	unreviewed	Acetate kinase	D805_0895	Bifidobacterium thermophilum RBL67	409		FALSE	FALSE	FALSE	TRUE	FALSE	TRUE	FALSE
G1UYI4	G1UYI4_9DELT	unreviewed	Acetate kinase (EC 2.7.2.1) (Acetokinase)	ackA HMPREF0178_00331	Bilophila sp. 4_1_30	405		FALSE	FALSE	FALSE	TRUE	FALSE	TRUE	FALSE
E5Y611	E5Y611_BILWA	unreviewed	Acetate kinase (EC 2.7.2.1) (Acetokinase)	ackA HMPREF0179_01624	Bilophila wadsworthia 3_1_6	405		FALSE	FALSE	TRUE	TRUE	FALSE	TRUE	FALSE
E5Y5Z7	E5Y5Z7_BILWA	unreviewed	Acetate kinase	HMPREF0179_01610	Bilophila wadsworthia 3_1_6	112		FALSE	TRUE	FALSE	FALSE	FALSE	TRUE	FALSE
M2UZ24	M2UZ24_COCHE	unreviewed	Probable acetate kinase (EC 2.7.2.1) (Acetokinase)	COCHEDRAFT_1172703	Bipolaris maydis C5	419		FALSE	FALSE	FALSE	TRUE	FALSE	TRUE	FALSE
M2RA77	M2RA77_COCSA	unreviewed	Probable acetate kinase (EC 2.7.2.1) (Acetokinase)	COCSADRAFT_37544	Bipolaris sorokiniana ND90Pr	419		FALSE	FALSE	FALSE	TRUE	FALSE	TRUE	FALSE
A3ZX46	A3ZX46_9PLAN	unreviewed	Acetate kinase (EC 2.7.2.1) (Acetokinase)	ackA DSM3645_27623	Blastopirellula marina DSM 3645	403		FALSE	FALSE	TRUE	TRUE	TRUE	TRUE	TRUE
A4A2M4	A4A2M4_9PLAN	unreviewed	Acetate kinase (EC 2.7.2.1) (Acetokinase)	ackA DSM3645_04955	Blastopirellula marina DSM 3645	395		FALSE	TRUE	FALSE	TRUE	TRUE	TRUE	TRUE
C9L8H8	C9L8H8_RUMHA	unreviewed	Acetate kinase (EC 2.7.2.1) (Acetokinase)	ackA BLAHAN_05700	Blautia hansenii DSM 20583	398		FALSE	FALSE	FALSE	TRUE	FALSE	TRUE	FALSE
R5BU01	R5BU01_9FIRM	unreviewed	Acetate kinase	BN499_00129	Blautia hydrogenotrophica CAG:147	212		FALSE	FALSE	FALSE	FALSE	FALSE	TRUE	FALSE
C0CHE6	C0CHE6_9FIRM	unreviewed	Acetate kinase (EC 2.7.2.1) (Acetokinase)	ackA RUMHYD_00260	Blautia hydrogenotrophica DSM 10507	413		FALSE	FALSE	FALSE	TRUE	FALSE	TRUE	FALSE
R6KQQ9	R6KQQ9_9FIRM	unreviewed	Acetate kinase	BN552_02296	Blautia sp. CAG:237	396		FALSE	FALSE	FALSE	TRUE	FALSE	TRUE	FALSE
R5WLL7	R5WLL7_9FIRM	unreviewed	Acetate kinase	BN568_01203	Blautia sp. CAG:257	395		FALSE	FALSE	FALSE	TRUE	FALSE	TRUE	FALSE
R7JVL9	R7JVL9_9FIRM	unreviewed	Acetate kinase	BN630_01727	Blautia sp. CAG:37	398		FALSE	FALSE	FALSE	TRUE	FALSE	TRUE	FALSE
R6H2N3	R6H2N3_9FIRM	unreviewed	Acetate kinase	BN690_01876	Blautia sp. CAG:52	77		FALSE	FALSE	FALSE	FALSE	FALSE	TRUE	FALSE
G2ZTY6	G2ZTY6_9RALS	unreviewed	Acetate kinase (EC 2.7.2.1) (Acetokinase)	ackA BDB_mp10105	Blood disease bacterium R229	392		FALSE	FALSE	FALSE	TRUE	FALSE	TRUE	FALSE
Q2KW59	Q2KW59_BORA1	unreviewed	Acetate kinase (EC 2.7.2.1) (Acetokinase)	ackA BAV0868	Bordetella avium (strain 197N)	395		FALSE	FALSE	FALSE	TRUE	FALSE	TRUE	FALSE
Q7WMK7	Q7WMK7_BORBR	unreviewed	Acetate kinase (EC 2.7.2.1) (Acetokinase)	ackA BB1384	Bordetella bronchiseptica (strain ATCC BAA-588 / NCTC 13252 / RB50) (Alcaligenes bronchisepticus)	396		FALSE	FALSE	FALSE	TRUE	FALSE	TRUE	FALSE
K0MQT4	K0MQT4_BORBM	unreviewed	Acetate kinase (EC 2.7.2.1) (Acetokinase)	ackA BN115_1342	Bordetella bronchiseptica (strain MO149)	396		FALSE	FALSE	FALSE	TRUE	FALSE	TRUE	FALSE
K4U0H0	K4U0H0_BORBO	unreviewed	Acetate kinase (EC 2.7.2.1) (Acetokinase)	ackA BN113_1368	Bordetella bronchiseptica 1289	396		FALSE	FALSE	FALSE	TRUE	FALSE	TRUE	FALSE
K4QK75	K4QK75_BORBO	unreviewed	Acetate kinase (EC 2.7.2.1) (Acetokinase)	ackA BN112_2075	Bordetella bronchiseptica 253	396		FALSE	FALSE	FALSE	TRUE	FALSE	TRUE	FALSE
K4TCE2	K4TCE2_BORBO	unreviewed	Acetate kinase (EC 2.7.2.1) (Acetokinase)	ackA BN116_2955	Bordetella bronchiseptica Bbr77	396		FALSE	FALSE	FALSE	TRUE	FALSE	TRUE	FALSE
K4TQR5	K4TQR5_BORBO	unreviewed	Acetate kinase (EC 2.7.2.1) (Acetokinase)	ackA BN114_3836	Bordetella bronchiseptica D445	396		FALSE	FALSE	FALSE	TRUE	FALSE	TRUE	FALSE
M5P1Y1	M5P1Y1_9BORD	unreviewed	Acetate kinase A/propionate kinase 2 (EC 2.7.2.1)	F783_04195	Bordetella holmesii F627	396		FALSE	FALSE	FALSE	TRUE	FALSE	TRUE	FALSE
M5PB01	M5PB01_9BORD	unreviewed	Acetate kinase A/propionate kinase 2 (EC 2.7.2.1)	H558_04206	Bordetella holmesii H558	396		FALSE	FALSE	FALSE	TRUE	FALSE	TRUE	FALSE
Q7WB41	Q7WB41_BORPA	unreviewed	Acetate kinase (EC 2.7.2.1) (Acetokinase)	ackA BPP1168	Bordetella parapertussis (strain 12822 / ATCC BAA-587 / NCTC 13253)	396		FALSE	FALSE	FALSE	TRUE	FALSE	TRUE	FALSE
K0MLT3	K0MLT3_BORPB	unreviewed	Acetate kinase (EC 2.7.2.1) (Acetokinase)	ackA BN117_3484	Bordetella parapertussis (strain Bpp5)	396		FALSE	FALSE	FALSE	TRUE	FALSE	TRUE	FALSE
J7R3S0	J7R3S0_BORP1	unreviewed	Acetate kinase (EC 2.7.2.1) (Acetokinase)	ackA BN118_1342	Bordetella pertussis (strain ATCC 9797 / DSM 5571 / NCTC 10739 / 18323)	396		FALSE	FALSE	FALSE	TRUE	FALSE	TRUE	FALSE
F4LF19	F4LF19_BORPC	unreviewed	Acetate kinase (EC 2.7.2.1) (Acetokinase)	ackA BPTD_0998	Bordetella pertussis (strain CS)	396		FALSE	FALSE	FALSE	TRUE	FALSE	TRUE	FALSE
Q7VZB6	Q7VZB6_BORPE	unreviewed	Acetate kinase (EC 2.7.2.1) (Acetokinase)	ackA BP1003	Bordetella pertussis (strain Tohama I / ATCC BAA-589 / NCTC 13251)	396		FALSE	FALSE	FALSE	TRUE	FALSE	TRUE	FALSE
A5JJP3	A5JJP3_BORAP	unreviewed	Acetate kinase (Fragment)	ackA BafPKo_0644	Borrelia afzelii (strain PKo)	405		TRUE	FALSE	TRUE	TRUE	FALSE	TRUE	FALSE
Q0SMN3	Q0SMN3_BORAP	unreviewed	Acetate kinase (EC 2.7.2.1) (Acetokinase)	ackA BAPKO_0662	Borrelia afzelii (strain PKo)	393		FALSE	TRUE	FALSE	TRUE	FALSE	TRUE	FALSE
E2JLN4	E2JLN4_BORAF	unreviewed	Acetate kinase (EC 2.7.2.1) (Acetokinase)	ackA BafACA1_0647	Borrelia afzelii ACA-1	405		FALSE	FALSE	FALSE	TRUE	FALSE	TRUE	FALSE
K4IXT2	K4IXT2_BORAF	unreviewed	Acetate kinase (EC 2.7.2.1) (Acetokinase)	ackA BafHLJ01_0684	Borrelia afzelii HLJ01	405		FALSE	FALSE	FALSE	TRUE	FALSE	TRUE	FALSE
A5JJP4	A5JJP4_BORBI	unreviewed	Acetate kinase (Fragment)	ackA	Borrelia bissettii	414		TRUE	FALSE	FALSE	TRUE	FALSE	FALSE	FALSE
G0AM63	G0AM63_BORBD	unreviewed	Acetate kinase (EC 2.7.2.1) (Acetokinase)	ackA BbiDN127_0631	Borrelia bissettii (strain DN127)	406		FALSE	FALSE	FALSE	TRUE	FALSE	TRUE	FALSE
M9VP14	M9VP14_BORBG	unreviewed	Acetate kinase (Fragment)	ackA	Borrelia burgdorferi (Lyme disease spirochete)	370		TRUE	FALSE	TRUE	TRUE	FALSE	TRUE	FALSE
M9VPP4	M9VPP4_BORBG	unreviewed	Acetate kinase (Fragment)	ackA	Borrelia burgdorferi (Lyme disease spirochete)	376		TRUE	TRUE	TRUE	TRUE	FALSE	TRUE	FALSE
A5JJP9	A5JJP9_BORBG	unreviewed	Acetate kinase (Fragment)	ackA	Borrelia burgdorferi (Lyme disease spirochete)	386		TRUE	TRUE	TRUE	TRUE	FALSE	TRUE	FALSE
A5JJP5	A5JJP5_BORBG	unreviewed	Acetate kinase (Fragment)	ackA	Borrelia burgdorferi (Lyme disease spirochete)	381		TRUE	TRUE	TRUE	TRUE	FALSE	TRUE	FALSE
M9VP20	M9VP20_BORBG	unreviewed	Acetate kinase (Fragment)	ackA	Borrelia burgdorferi (Lyme disease spirochete)	392		TRUE	TRUE	TRUE	TRUE	FALSE	TRUE	FALSE
M9VLH5	M9VLH5_BORBG	unreviewed	Acetate kinase (Fragment)	ackA	Borrelia burgdorferi (Lyme disease spirochete)	388		TRUE	TRUE	TRUE	TRUE	FALSE	TRUE	FALSE
M9VLJ7	M9VLJ7_BORBG	unreviewed	Acetate kinase (Fragment)	ackA	Borrelia burgdorferi (Lyme disease spirochete)	374		TRUE	TRUE	TRUE	TRUE	FALSE	TRUE	FALSE
M9VT54	M9VT54_BORBG	unreviewed	Acetate kinase (Fragment)	ackA	Borrelia burgdorferi (Lyme disease spirochete)	312		TRUE	TRUE	TRUE	FALSE	FALSE	TRUE	FALSE
M9VPN9	M9VPN9_BORBG	unreviewed	Acetate kinase (Fragment)	ackA	Borrelia burgdorferi (Lyme disease spirochete)	371		TRUE	TRUE	TRUE	TRUE	FALSE	TRUE	FALSE
M9VTW0	M9VTW0_BORBG	unreviewed	Acetate kinase (Fragment)	ackA	Borrelia burgdorferi (Lyme disease spirochete)	384		TRUE	TRUE	TRUE	TRUE	FALSE	TRUE	FALSE
M9VPK0	M9VPK0_BORBG	unreviewed	Acetate kinase (Fragment)	ackA	Borrelia burgdorferi (Lyme disease spirochete)	380		TRUE	TRUE	TRUE	TRUE	FALSE	TRUE	FALSE
M9VPJ4	M9VPJ4_BORBG	unreviewed	Acetate kinase (Fragment)	ackA	Borrelia burgdorferi (Lyme disease spirochete)	384		TRUE	TRUE	TRUE	TRUE	FALSE	TRUE	FALSE
M9VTU2	M9VTU2_BORBG	unreviewed	Acetate kinase (Fragment)	ackA	Borrelia burgdorferi (Lyme disease spirochete)	382		TRUE	TRUE	TRUE	TRUE	FALSE	TRUE	FALSE
M9VLK2	M9VLK2_BORBG	unreviewed	Acetate kinase (Fragment)	ackA	Borrelia burgdorferi (Lyme disease spirochete)	383		TRUE	TRUE	TRUE	TRUE	FALSE	TRUE	FALSE
M9VT59	M9VT59_BORBG	unreviewed	Acetate kinase (Fragment)	ackA	Borrelia burgdorferi (Lyme disease spirochete)	377		TRUE	TRUE	TRUE	TRUE	FALSE	TRUE	FALSE
M9VP37	M9VP37_BORBG	unreviewed	Acetate kinase (Fragment)	ackA	Borrelia burgdorferi (Lyme disease spirochete)	381		TRUE	TRUE	TRUE	TRUE	FALSE	TRUE	FALSE
M9VLL9	M9VLL9_BORBG	unreviewed	Acetate kinase (Fragment)	ackA	Borrelia burgdorferi (Lyme disease spirochete)	383		TRUE	TRUE	TRUE	TRUE	FALSE	TRUE	FALSE
M9VTV6	M9VTV6_BORBG	unreviewed	Acetate kinase (Fragment)	ackA	Borrelia burgdorferi (Lyme disease spirochete)	376		TRUE	TRUE	TRUE	TRUE	FALSE	TRUE	FALSE
M9VLJ2	M9VLJ2_BORBG	unreviewed	Acetate kinase (Fragment)	ackA	Borrelia burgdorferi (Lyme disease spirochete)	380		TRUE	TRUE	TRUE	TRUE	FALSE	TRUE	FALSE
M9VTS8	M9VTS8_BORBG	unreviewed	Acetate kinase (Fragment)	ackA	Borrelia burgdorferi (Lyme disease spirochete)	387		TRUE	TRUE	TRUE	TRUE	FALSE	TRUE	FALSE
M9VTV1	M9VTV1_BORBG	unreviewed	Acetate kinase (Fragment)	ackA	Borrelia burgdorferi (Lyme disease spirochete)	379		TRUE	TRUE	TRUE	TRUE	FALSE	TRUE	FALSE
M9VLI4	M9VLI4_BORBG	unreviewed	Acetate kinase (Fragment)	ackA	Borrelia burgdorferi (Lyme disease spirochete)	369		TRUE	TRUE	TRUE	TRUE	FALSE	TRUE	FALSE
M9VT63	M9VT63_BORBG	unreviewed	Acetate kinase (Fragment)	ackA	Borrelia burgdorferi (Lyme disease spirochete)	384		TRUE	TRUE	TRUE	TRUE	FALSE	TRUE	FALSE
M9VT79	M9VT79_BORBG	unreviewed	Acetate kinase (Fragment)	ackA	Borrelia burgdorferi (Lyme disease spirochete)	370		TRUE	TRUE	TRUE	TRUE	FALSE	TRUE	FALSE
M9VLI1	M9VLI1_BORBG	unreviewed	Acetate kinase (Fragment)	ackA	Borrelia burgdorferi (Lyme disease spirochete)	376		TRUE	TRUE	TRUE	TRUE	FALSE	TRUE	FALSE
M9VLK7	M9VLK7_BORBG	unreviewed	Acetate kinase (Fragment)	ackA	Borrelia burgdorferi (Lyme disease spirochete)	353		TRUE	TRUE	TRUE	TRUE	FALSE	TRUE	FALSE
M9VT38	M9VT38_BORBG	unreviewed	Acetate kinase (Fragment)	ackA	Borrelia burgdorferi (Lyme disease spirochete)	378		TRUE	TRUE	TRUE	TRUE	FALSE	TRUE	FALSE
M9VPM0	M9VPM0_BORBG	unreviewed	Acetate kinase (Fragment)	ackA	Borrelia burgdorferi (Lyme disease spirochete)	382		TRUE	TRUE	TRUE	TRUE	FALSE	TRUE	FALSE
M9VPN2	M9VPN2_BORBG	unreviewed	Acetate kinase (Fragment)	ackA	Borrelia burgdorferi (Lyme disease spirochete)	345		TRUE	TRUE	TRUE	FALSE	FALSE	TRUE	FALSE
M9VT68	M9VT68_BORBG	unreviewed	Acetate kinase (Fragment)	ackA	Borrelia burgdorferi (Lyme disease spirochete)	376		TRUE	TRUE	TRUE	TRUE	FALSE	TRUE	FALSE
M9VP04	M9VP04_BORBG	unreviewed	Acetate kinase (Fragment)	ackA	Borrelia burgdorferi (Lyme disease spirochete)	412		TRUE	TRUE	TRUE	TRUE	FALSE	TRUE	FALSE
M9VT43	M9VT43_BORBG	unreviewed	Acetate kinase (Fragment)	ackA	Borrelia burgdorferi (Lyme disease spirochete)	376		TRUE	TRUE	TRUE	TRUE	FALSE	TRUE	FALSE
M9VPK6	M9VPK6_BORBG	unreviewed	Acetate kinase (Fragment)	ackA	Borrelia burgdorferi (Lyme disease spirochete)	377		TRUE	TRUE	TRUE	TRUE	FALSE	TRUE	FALSE
M9VTW5	M9VTW5_BORBG	unreviewed	Acetate kinase (Fragment)	ackA	Borrelia burgdorferi (Lyme disease spirochete)	311		TRUE	TRUE	TRUE	FALSE	FALSE	TRUE	FALSE
M9VPM6	M9VPM6_BORBG	unreviewed	Acetate kinase (Fragment)	ackA	Borrelia burgdorferi (Lyme disease spirochete)	384		TRUE	TRUE	TRUE	TRUE	FALSE	TRUE	FALSE
M9VT74	M9VT74_BORBG	unreviewed	Acetate kinase (Fragment)	ackA	Borrelia burgdorferi (Lyme disease spirochete)	375		TRUE	TRUE	TRUE	TRUE	FALSE	TRUE	FALSE
M9VTU6	M9VTU6_BORBG	unreviewed	Acetate kinase (Fragment)	ackA	Borrelia burgdorferi (Lyme disease spirochete)	375		TRUE	TRUE	TRUE	TRUE	FALSE	TRUE	FALSE
M9VTS2	M9VTS2_BORBG	unreviewed	Acetate kinase (Fragment)	ackA	Borrelia burgdorferi (Lyme disease spirochete)	375		TRUE	TRUE	TRUE	TRUE	FALSE	TRUE	FALSE
M9VP29	M9VP29_BORBG	unreviewed	Acetate kinase (Fragment)	ackA	Borrelia burgdorferi (Lyme disease spirochete)	375		TRUE	TRUE	TRUE	TRUE	FALSE	TRUE	FALSE
A5JJQ1	A5JJQ1_BORBG	unreviewed	Acetate kinase (Fragment)	ackA	Borrelia burgdorferi (Lyme disease spirochete)	385		TRUE	TRUE	TRUE	TRUE	FALSE	TRUE	FALSE
A5JJQ2	A5JJQ2_BORBG	unreviewed	Acetate kinase (Fragment)	ackA	Borrelia burgdorferi (Lyme disease spirochete)	392		TRUE	TRUE	TRUE	TRUE	FALSE	TRUE	FALSE
A5JJQ3	A5JJQ3_BORBG	unreviewed	Acetate kinase (Fragment)	ackA	Borrelia burgdorferi (Lyme disease spirochete)	391		TRUE	TRUE	TRUE	TRUE	FALSE	TRUE	FALSE
A5JJQ5	A5JJQ5_BORBG	unreviewed	Acetate kinase (Fragment)	ackA	Borrelia burgdorferi (Lyme disease spirochete)	413		TRUE	TRUE	TRUE	TRUE	FALSE	TRUE	FALSE
A5JJQ8	A5JJQ8_BORBG	unreviewed	Acetate kinase (Fragment)	ackA	Borrelia burgdorferi (Lyme disease spirochete)	380		TRUE	TRUE	TRUE	TRUE	FALSE	TRUE	FALSE
A5JJP6	A5JJP6_BORBG	unreviewed	Acetate kinase (Fragment)	ackA	Borrelia burgdorferi (Lyme disease spirochete)	380		TRUE	TRUE	TRUE	TRUE	FALSE	TRUE	FALSE
A5JJQ7	A5JJQ7_BORBG	unreviewed	Acetate kinase (Fragment)	ackA	Borrelia burgdorferi (Lyme disease spirochete)	384		TRUE	TRUE	TRUE	TRUE	FALSE	TRUE	FALSE
A5JJP8	A5JJP8_BORBG	unreviewed	Acetate kinase (Fragment)	ackA	Borrelia burgdorferi (Lyme disease spirochete)	383		TRUE	TRUE	FALSE	TRUE	FALSE	TRUE	FALSE
O51567	ACKA_BORBU	reviewed	Acetate kinase (EC 2.7.2.1) (Acetokinase)	ackA BB_0622	Borrelia burgdorferi (strain ATCC 35210 / B31 / CIP 102532 / DSM 4680)	405		FALSE	FALSE	FALSE	TRUE	FALSE	TRUE	FALSE
A5JJQ4	A5JJQ4_BORBJ	unreviewed	Acetate kinase (Fragment)	ackA	Borrelia burgdorferi (strain JD1)	413		TRUE	FALSE	TRUE	TRUE	FALSE	TRUE	FALSE
E4S283	E4S283_BORBJ	unreviewed	Acetate kinase (EC 2.7.2.1) (Acetokinase)	ackA BbuJD1_0622	Borrelia burgdorferi (strain JD1)	405		FALSE	TRUE	FALSE	TRUE	FALSE	TRUE	FALSE
A5JJQ6	A5JJQ6_BORBN	unreviewed	Acetate kinase (EC 2.7.2.1) (Fragment)	ackA BbuN40_0622	Borrelia burgdorferi (strain N40)	405		TRUE	FALSE	FALSE	TRUE	FALSE	TRUE	FALSE
B7J2I0	ACKA_BORBZ	reviewed	Acetate kinase (EC 2.7.2.1) (Acetokinase)	ackA BbuZS7_0641	Borrelia burgdorferi (strain ZS7)	405		FALSE	FALSE	TRUE	TRUE	FALSE	TRUE	FALSE
A5JJP7	A5JJP7_BORBZ	unreviewed	Acetate kinase (Fragment)	ackA	Borrelia burgdorferi (strain ZS7)	383		TRUE	TRUE	FALSE	TRUE	FALSE	TRUE	FALSE
C0AIG3	C0AIG3_BORBG	unreviewed	Acetate kinase (EC 2.7.2.1) (Acetokinase)	ackA BBU118A_0640	Borrelia burgdorferi 118a	405		FALSE	FALSE	FALSE	TRUE	FALSE	TRUE	FALSE
M9VP01	M9VP01_BORBG	unreviewed	Acetate kinase (Fragment)	ackA	Borrelia burgdorferi 156a	384		TRUE	FALSE	TRUE	TRUE	FALSE	TRUE	FALSE
E2JPV0	E2JPV0_BORBG	unreviewed	Acetate kinase (EC 2.7.2.1) (Acetokinase)	ackA Bbu156a_0242	Borrelia burgdorferi 156a	405		FALSE	TRUE	FALSE	TRUE	FALSE	TRUE	FALSE
C0SZ53	C0SZ53_BORBG	unreviewed	Acetate kinase (EC 2.7.2.1) (Acetokinase)	ackA BBU29805_0660	Borrelia burgdorferi 29805	405		FALSE	FALSE	FALSE	TRUE	FALSE	TRUE	FALSE
B9X718	B9X718_BORBG	unreviewed	Acetate kinase (EC 2.7.2.1) (Acetokinase)	ackA BBU64B_0640	Borrelia burgdorferi 64b	405		FALSE	FALSE	FALSE	TRUE	FALSE	TRUE	FALSE
B9ABD0	B9ABD0_BORBG	unreviewed	Acetate kinase (EC 2.7.2.1) (Acetokinase)	ackA BBU72A_0641	Borrelia burgdorferi 72a	405		FALSE	FALSE	FALSE	TRUE	FALSE	TRUE	FALSE
C0AKK8	C0AKK8_BORBG	unreviewed	Acetate kinase (EC 2.7.2.1) (Acetokinase)	ackA BBU94A_0637	Borrelia burgdorferi 94a	405		FALSE	FALSE	FALSE	TRUE	FALSE	TRUE	FALSE
M9VT49	M9VT49_BORBG	unreviewed	Acetate kinase (Fragment)	ackA	Borrelia burgdorferi Bol26	384		TRUE	FALSE	TRUE	TRUE	FALSE	TRUE	FALSE
C0SWF2	C0SWF2_BORBG	unreviewed	Acetate kinase (EC 2.7.2.1) (Acetokinase)	ackA BBUBOL26_0635	Borrelia burgdorferi Bol26	405		FALSE	TRUE	FALSE	TRUE	FALSE	TRUE	FALSE
E2L1F6	E2L1F6_BORBG	unreviewed	Acetate kinase (EC 2.7.2.1) (Acetokinase)	ackA BBUCA112A_0651	Borrelia burgdorferi CA-11.2A	405		FALSE	FALSE	FALSE	TRUE	FALSE	TRUE	FALSE
R0JF46	R0JF46_BORBG	unreviewed	Acetate kinase (EC 2.7.2.1)	BBUCA8_03075	Borrelia burgdorferi CA8	405		FALSE	FALSE	FALSE	TRUE	FALSE	TRUE	FALSE
B9X4B3	B9X4B3_BORBG	unreviewed	Acetate kinase (EC 2.7.2.1) (Acetokinase)	ackA BBUWI9123_0674	Borrelia burgdorferi WI91-23	405		FALSE	FALSE	FALSE	TRUE	FALSE	TRUE	FALSE
I0FD53	I0FD53_BORCA	unreviewed	Acetate kinase (EC 2.7.2.1) (Acetokinase)	ackA Q7M_630	Borrelia crocidurae (strain Achema)	420		FALSE	FALSE	FALSE	TRUE	FALSE	TRUE	FALSE
B5RMH1	ACKA_BORDL	reviewed	Acetate kinase (EC 2.7.2.1) (Acetokinase)	ackA BDU_626	Borrelia duttonii (strain Ly)	408		FALSE	FALSE	FALSE	TRUE	FALSE	TRUE	FALSE
A5JJP2	A5JJP2_BORGR	unreviewed	Acetate kinase (Fragment)	ackA	Borrelia garinii	405		TRUE	FALSE	FALSE	TRUE	FALSE	FALSE	FALSE
Q660Q0	ACKA_BORGA	reviewed	Acetate kinase (EC 2.7.2.1) (Acetokinase)	ackA BG0641	Borrelia garinii (strain PBi)	405		FALSE	FALSE	FALSE	TRUE	FALSE	TRUE	FALSE
G8QEL9	G8QEL9_BORGR	unreviewed	Acetate kinase (EC 2.7.2.1) (Acetokinase)	ackA KK9_0653	Borrelia garinii BgVir	405		FALSE	FALSE	FALSE	TRUE	FALSE	TRUE	FALSE
B7XVN1	B7XVN1_BORGR	unreviewed	Acetate kinase (EC 2.7.2.1) (Acetokinase)	ackA BGAFAR04_0667	Borrelia garinii Far04	407		FALSE	FALSE	FALSE	TRUE	FALSE	TRUE	FALSE
K0DK42	K0DK42_BORGR	unreviewed	Acetate kinase (EC 2.7.2.1) (Acetokinase)	ackA BgCN_0647	Borrelia garinii NMJW1	405		FALSE	FALSE	FALSE	TRUE	FALSE	TRUE	FALSE
B7XS13	B7XS13_BORGR	unreviewed	Acetate kinase (EC 2.7.2.1) (Acetokinase)	ackA BGAPBR_0646	Borrelia garinii PBr	405		FALSE	FALSE	FALSE	TRUE	FALSE	TRUE	FALSE
B2S0W8	ACKA_BORHD	reviewed	Acetate kinase (EC 2.7.2.1) (Acetokinase)	ackA BH0622	Borrelia hermsii (strain DAH)	408		FALSE	FALSE	TRUE	TRUE	FALSE	TRUE	FALSE
M9VP10	M9VP10_BORHD	unreviewed	Acetate kinase (Fragment)	ackA	Borrelia hermsii (strain DAH)	409		TRUE	TRUE	FALSE	TRUE	FALSE	TRUE	FALSE
B5RPW7	ACKA_BORRA	reviewed	Acetate kinase (EC 2.7.2.1) (Acetokinase)	ackA BRE_629	Borrelia recurrentis (strain A1)	408		FALSE	FALSE	FALSE	TRUE	FALSE	TRUE	FALSE
C0AM96	C0AM96_9SPIO	unreviewed	Acetate kinase (EC 2.7.2.1) (Acetokinase)	ackA BSV1_0648	Borrelia sp. SV1	405		FALSE	FALSE	FALSE	TRUE	FALSE	TRUE	FALSE
B9X7Q3	B9X7Q3_9SPIO	unreviewed	Acetate kinase (EC 2.7.2.1) (Acetokinase)	ackA BSPA14S_0638	Borrelia spielmanii A14S	405		FALSE	FALSE	FALSE	TRUE	FALSE	TRUE	FALSE
A1R050	ACKA_BORT9	reviewed	Acetate kinase (EC 2.7.2.1) (Acetokinase)	ackA BT0622	Borrelia turicatae (strain 91E135)	404		FALSE	FALSE	FALSE	TRUE	FALSE	TRUE	FALSE
D6RYA7	D6RYA7_BORVA	unreviewed	Acetate kinase (EC 2.7.2.1) (Acetokinase)	ackA BVAVS116_0639	Borrelia valaisiana VS116	405		FALSE	FALSE	FALSE	TRUE	FALSE	TRUE	FALSE
G2Y4R2	G2Y4R2_BOTF4	unreviewed	Probable acetate kinase (EC 2.7.2.1) (Acetokinase)	BofuT4P29000009001	Botryotinia fuckeliana (strain T4) (Noble rot fungus) (Botrytis cinerea)	419		FALSE	FALSE	FALSE	TRUE	FALSE	TRUE	FALSE
M7U8D2	M7U8D2_BOTFU	unreviewed	Putative acetate kinase protein	BcDW1_8566	Botryotinia fuckeliana BcDW1	419		FALSE	FALSE	FALSE	TRUE	FALSE	TRUE	FALSE
C7MAH2	C7MAH2_BRAFD	unreviewed	Acetate kinase (EC 2.7.2.1) (Acetokinase)	ackA Bfae_08760	Brachybacterium faecium (strain ATCC 43885 / DSM 4810 / NCIB 9860)	403		FALSE	FALSE	FALSE	TRUE	FALSE	TRUE	FALSE
L0X0Z5	L0X0Z5_9SPIR	unreviewed	Acetate kinase (EC 2.7.2.1) (Acetokinase)	ackA A966_09666	Brachyspira hampsonii 30446	396		FALSE	FALSE	FALSE	TRUE	FALSE	TRUE	FALSE
L8XLV5	L8XLV5_9SPIR	unreviewed	Acetate kinase (EC 2.7.2.1) (Acetokinase)	ackA H263_12829	Brachyspira hampsonii 30599	396		FALSE	FALSE	FALSE	TRUE	FALSE	TRUE	FALSE
C0QWN8	ACKA_BRAHW	reviewed	Acetate kinase (EC 2.7.2.1) (Acetokinase)	ackA BHWA1_00180	Brachyspira hyodysenteriae (strain ATCC 49526 / WA1)	395		FALSE	FALSE	FALSE	TRUE	FALSE	TRUE	FALSE
G0EJ60	G0EJ60_BRAIP	unreviewed	Acetate kinase (EC 2.7.2.1) (Acetokinase)	ackA Bint_1716	Brachyspira intermedia (strain ATCC 51140 / PWS/A) (Serpulina intermedia)	396		FALSE	FALSE	FALSE	TRUE	FALSE	TRUE	FALSE
D5U5A9	D5U5A9_BRAM5	unreviewed	Acetate kinase (EC 2.7.2.1) (Acetokinase)	ackA Bmur_0270	Brachyspira murdochii (strain ATCC 51284 / DSM 12563 / 56-150) (Serpulina murdochii)	396		FALSE	FALSE	FALSE	TRUE	FALSE	TRUE	FALSE
D8I9W8	D8I9W8_BRAP9	unreviewed	Acetate kinase (EC 2.7.2.1) (Acetokinase)	ackA BP951000_0076	Brachyspira pilosicoli (strain ATCC BAA-1826 / 95/1000)	377		FALSE	FALSE	FALSE	TRUE	FALSE	TRUE	FALSE
J9TWN1	J9TWN1_BRAPL	unreviewed	Acetate kinase (EC 2.7.2.1) (Acetokinase)	ackA B2904_orf1365	Brachyspira pilosicoli B2904	396		FALSE	FALSE	FALSE	TRUE	FALSE	TRUE	FALSE
K0JKY2	K0JKY2_BRAPL	unreviewed	Acetate kinase (EC 2.7.2.1) (Acetokinase)	acka ackA WESB_1508	Brachyspira pilosicoli WesB	396		FALSE	FALSE	FALSE	TRUE	FALSE	TRUE	FALSE
R5LBY9	R5LBY9_9SPIR	unreviewed	Acetate kinase	BN758_01801	Brachyspira sp. CAG:700	397		FALSE	FALSE	FALSE	TRUE	FALSE	TRUE	FALSE
Q89PM2	Q89PM2_BRAJA	unreviewed	Acetate kinase (EC 2.7.2.1) (Acetokinase)	ackA ackA2 blr3458	Bradyrhizobium japonicum (strain USDA 110)	404		FALSE	FALSE	TRUE	TRUE	TRUE	TRUE	TRUE
Q89S88	Q89S88_BRAJA	unreviewed	Acetate kinase (EC 2.7.2.1) (Acetokinase)	ackA bll2517	Bradyrhizobium japonicum (strain USDA 110)	398		FALSE	TRUE	FALSE	TRUE	TRUE	TRUE	TRUE
G7D876	G7D876_BRAJP	unreviewed	Acetate kinase (EC 2.7.2.1) (Acetokinase)	ackA BJ6T_73080	Bradyrhizobium japonicum USDA 6	393		FALSE	FALSE	TRUE	TRUE	TRUE	TRUE	TRUE
G7DL08	G7DL08_BRAJP	unreviewed	Acetate kinase (EC 2.7.2.1) (Acetokinase)	ackA BJ6T_34000	Bradyrhizobium japonicum USDA 6	370		FALSE	TRUE	TRUE	TRUE	TRUE	TRUE	TRUE
G7DAU5	G7DAU5_BRAJP	unreviewed	Acetate kinase (EC 2.7.2.1) (Acetokinase)	ackA BJ6T_51520	Bradyrhizobium japonicum USDA 6	407		FALSE	TRUE	FALSE	TRUE	TRUE	TRUE	TRUE
M4ZCZ2	M4ZCZ2_9BRAD	unreviewed	Propionate kinase/acetate kinase C, anaerobic	S58_56850	Bradyrhizobium oligotrophicum S58	395		FALSE	FALSE	FALSE	TRUE	FALSE	TRUE	FALSE
A5ESL9	A5ESL9_BRASB	unreviewed	Acetate kinase (EC 2.7.2.1) (Acetokinase)	ackA BBta_7294	Bradyrhizobium sp. (strain BTAi1 / ATCC BAA-1182)	396		FALSE	FALSE	TRUE	TRUE	TRUE	TRUE	TRUE
A5EDX7	A5EDX7_BRASB	unreviewed	Acetate kinase (EC 2.7.2.1) (Acetokinase)	tdcD ackA BBta_2189	Bradyrhizobium sp. (strain BTAi1 / ATCC BAA-1182)	397		FALSE	TRUE	TRUE	TRUE	TRUE	TRUE	TRUE
A5EF54	A5EF54_BRASB	unreviewed	Acetate kinase (EC 2.7.2.1) (Acetokinase)	ackA BBta_2655	Bradyrhizobium sp. (strain BTAi1 / ATCC BAA-1182)	405		FALSE	TRUE	FALSE	TRUE	TRUE	TRUE	TRUE
A4YPB7	A4YPB7_BRASO	unreviewed	Acetate kinase (EC 2.7.2.1) (Acetokinase)	tdcD ackA BRADO1872	Bradyrhizobium sp. (strain ORS278)	395		FALSE	FALSE	TRUE	TRUE	TRUE	TRUE	TRUE
A4Z1H0	A4Z1H0_BRASO	unreviewed	Acetate kinase (EC 2.7.2.1) (Acetokinase)	ackA BRADO6361	Bradyrhizobium sp. (strain ORS278)	407		FALSE	TRUE	FALSE	TRUE	TRUE	TRUE	TRUE
H0S0X4	H0S0X4_9BRAD	unreviewed	Acetate kinase (EC 2.7.2.1) (Acetokinase)	tdcD ackA BRAO285_2620008	Bradyrhizobium sp. ORS 285	397		FALSE	FALSE	FALSE	TRUE	FALSE	TRUE	FALSE
H0SEK8	H0SEK8_9BRAD	unreviewed	Acetate kinase (EC 2.7.2.1) (Acetokinase)	tdcD ackA BRAO375_2150015	Bradyrhizobium sp. ORS 375	395		FALSE	FALSE	FALSE	TRUE	FALSE	TRUE	FALSE
I0GD22	I0GD22_9BRAD	unreviewed	Acetate kinase (EC 2.7.2.1) (Acetokinase)	ackA S23_54670	Bradyrhizobium sp. S23321	398		FALSE	FALSE	FALSE	TRUE	FALSE	TRUE	FALSE
H0T069	H0T069_9BRAD	unreviewed	Acetate kinase (EC 2.7.2.1) (Acetokinase)	ackA BRAS3809_3010020	Bradyrhizobium sp. STM 3809	407		FALSE	FALSE	TRUE	TRUE	TRUE	TRUE	TRUE
H0T1R9	H0T1R9_9BRAD	unreviewed	Acetate kinase (EC 2.7.2.1) (Acetokinase)	tdcD ackA BRAS3809_3380003	Bradyrhizobium sp. STM 3809	395		FALSE	TRUE	FALSE	TRUE	TRUE	TRUE	TRUE
H0TV46	H0TV46_9BRAD	unreviewed	Acetate kinase (EC 2.7.2.1) (Acetokinase)	ackA BRAS3843_470030	Bradyrhizobium sp. STM 3843	403		FALSE	FALSE	TRUE	TRUE	TRUE	TRUE	TRUE
H0TTI5	H0TTI5_9BRAD	unreviewed	Acetate kinase (EC 2.7.2.1) (Acetokinase)	tdcD ackA BRAS3843_3330025	Bradyrhizobium sp. STM 3843	393		FALSE	TRUE	FALSE	TRUE	TRUE	TRUE	TRUE
I2QBI4	I2QBI4_9BRAD	unreviewed	Acetate kinase (EC 2.7.2.1) (Acetokinase)	ackA Bra1253DRAFT_01795	Bradyrhizobium sp. WSM1253	402		FALSE	FALSE	TRUE	TRUE	TRUE	TRUE	TRUE
I2QEK7	I2QEK7_9BRAD	unreviewed	Acetate kinase (EC 2.7.2.1) (Acetokinase)	ackA Bra1253DRAFT_02910	Bradyrhizobium sp. WSM1253	395		FALSE	TRUE	TRUE	TRUE	TRUE	TRUE	TRUE
I2QQ38	I2QQ38_9BRAD	unreviewed	Acetate kinase (EC 2.7.2.1) (Acetokinase)	ackA Bra1253DRAFT_06771	Bradyrhizobium sp. WSM1253	404		FALSE	TRUE	FALSE	TRUE	TRUE	TRUE	TRUE
H5YGA6	H5YGA6_9BRAD	unreviewed	Acetate kinase (EC 2.7.2.1) (Acetokinase)	ackA Bra471DRAFT_02372	Bradyrhizobium sp. WSM471	390		FALSE	FALSE	TRUE	TRUE	TRUE	TRUE	TRUE
H5YI09	H5YI09_9BRAD	unreviewed	Acetate kinase (EC 2.7.2.1) (Acetokinase)	ackA Bra471DRAFT_05726	Bradyrhizobium sp. WSM471	404		FALSE	TRUE	TRUE	TRUE	TRUE	TRUE	TRUE
H5Y8E8	H5Y8E8_9BRAD	unreviewed	Acetate kinase (EC 2.7.2.1) (Acetokinase)	ackA Bra471DRAFT_03953	Bradyrhizobium sp. WSM471	404		FALSE	TRUE	FALSE	TRUE	TRUE	TRUE	TRUE
J3I4H1	J3I4H1_9BRAD	unreviewed	Acetate kinase (EC 2.7.2.1) (Acetokinase)	ackA PMI42_01474	Bradyrhizobium sp. YR681	396		FALSE	FALSE	FALSE	TRUE	FALSE	TRUE	FALSE
G7LU29	G7LU29_9ENTR	unreviewed	Acetate kinase (EC 2.7.2.1) (Acetokinase)	ackA BrE312_1352	Brenneria sp. EniD312	400		FALSE	FALSE	FALSE	TRUE	FALSE	TRUE	FALSE
L5MLS9	L5MLS9_9BACL	unreviewed	Acetate kinase (EC 2.7.2.1) (Acetokinase)	ackA D478_23918	Brevibacillus agri BAB-2500	372		FALSE	FALSE	FALSE	TRUE	FALSE	TRUE	FALSE
C0Z521	C0Z521_BREBN	unreviewed	Acetate kinase (EC 2.7.2.1) (Acetokinase)	ackA BBR47_49500	Brevibacillus brevis (strain 47 / JCM 6285 / NBRC 100599)	372		FALSE	FALSE	FALSE	TRUE	FALSE	TRUE	FALSE
H0U8D7	H0U8D7_BRELA	unreviewed	Acetate kinase (EC 2.7.2.1) (Acetokinase)	ackA BLGI_1649	Brevibacillus laterosporus GI-9	579		FALSE	FALSE	TRUE	FALSE	FALSE	TRUE	FALSE
H0UFT6	H0UFT6_BRELA	unreviewed	Acetate kinase (EC 2.7.2.1) (Acetokinase)	ackA BLGI_4298	Brevibacillus laterosporus GI-9	399		FALSE	TRUE	FALSE	TRUE	FALSE	TRUE	FALSE
F7TUT1	F7TUT1_BRELA	unreviewed	Acetate kinase (EC 2.7.2.1) (Acetokinase)	ackA BRLA_c19150	Brevibacillus laterosporus LMG 15441	399		FALSE	FALSE	TRUE	TRUE	FALSE	TRUE	FALSE
F7TR34	F7TR34_BRELA	unreviewed	Acetate kinase (EC 2.7.2.1) (Acetokinase)	ackA BRLA_c09300	Brevibacillus laterosporus LMG 15441	579		FALSE	TRUE	FALSE	FALSE	FALSE	TRUE	FALSE
J2PRW0	J2PRW0_9BACL	unreviewed	Acetate kinase (EC 2.7.2.1) (Acetokinase)	ackA PMI05_01185	Brevibacillus sp. BC25	372		FALSE	FALSE	FALSE	TRUE	FALSE	TRUE	FALSE
J3B7X0	J3B7X0_9BACL	unreviewed	Acetate kinase (EC 2.7.2.1) (Acetokinase)	ackA PMI08_01793	Brevibacillus sp. CF112	375		FALSE	FALSE	FALSE	TRUE	FALSE	TRUE	FALSE
F4QXG7	F4QXG7_BREDI	unreviewed	Acetate kinase (EC 2.7.2.1) (Acetokinase)	ackA BDIM_13570	Brevundimonas diminuta ATCC 11568	168		FALSE	FALSE	FALSE	FALSE	FALSE	TRUE	FALSE
Q2YK45	Q2YK45_BRUA2	unreviewed	Acetate kinase (EC 2.7.2.1) (Acetokinase)	ackA BAB2_0835	Brucella abortus (strain 2308)	401		FALSE	FALSE	FALSE	TRUE	FALSE	TRUE	FALSE
B2SBM9	B2SBM9_BRUA1	unreviewed	Acetate kinase (EC 2.7.2.1) (Acetokinase)	ackA BAbS19_II07730	Brucella abortus (strain S19)	401		FALSE	FALSE	FALSE	TRUE	FALSE	TRUE	FALSE
N7R3F7	N7R3F7_BRUAO	unreviewed	Acetate kinase	B990_02823	Brucella abortus 225/65	401		FALSE	FALSE	FALSE	TRUE	FALSE	TRUE	FALSE
N7SSA2	N7SSA2_BRUAO	unreviewed	Acetate kinase	B993_02761	Brucella abortus 355/78	401		FALSE	FALSE	FALSE	TRUE	FALSE	TRUE	FALSE
N7SS95	N7SS95_BRUAO	unreviewed	Acetate kinase	B977_02967	Brucella abortus 544	401		FALSE	FALSE	FALSE	TRUE	FALSE	TRUE	FALSE
N7T275	N7T275_BRUAO	unreviewed	Acetate kinase	C002_02985	Brucella abortus 600/64	401		FALSE	FALSE	FALSE	TRUE	FALSE	TRUE	FALSE
N7S934	N7S934_BRUAO	unreviewed	Acetate kinase	B991_02758	Brucella abortus 63/130	401		FALSE	FALSE	FALSE	TRUE	FALSE	TRUE	FALSE
N7SP35	N7SP35_BRUAO	unreviewed	Acetate kinase	B994_02758	Brucella abortus 63/138	401		FALSE	FALSE	FALSE	TRUE	FALSE	TRUE	FALSE
N7TZU1	N7TZU1_BRUAO	unreviewed	Acetate kinase	B992_02747	Brucella abortus 63/144	401		FALSE	FALSE	FALSE	TRUE	FALSE	TRUE	FALSE
N7U5B4	N7U5B4_BRUAO	unreviewed	Acetate kinase	C028_02790	Brucella abortus 63/168	401		FALSE	FALSE	FALSE	TRUE	FALSE	TRUE	FALSE
N7UHN2	N7UHN2_BRUAO	unreviewed	Acetate kinase	C032_02766	Brucella abortus 63/294	401		FALSE	FALSE	FALSE	TRUE	FALSE	TRUE	FALSE
N6ZYE0	N6ZYE0_BRUAO	unreviewed	Acetate kinase	C041_02307	Brucella abortus 63/59	401		FALSE	FALSE	FALSE	TRUE	FALSE	TRUE	FALSE
N7UPH7	N7UPH7_BRUAO	unreviewed	Acetate kinase	C078_02829	Brucella abortus 64/108	401		FALSE	FALSE	FALSE	TRUE	FALSE	TRUE	FALSE
N6Z821	N6Z821_BRUAO	unreviewed	Acetate kinase	C084_02620	Brucella abortus 64/122	401		FALSE	FALSE	FALSE	TRUE	FALSE	TRUE	FALSE
N7TWK0	N7TWK0_BRUAO	unreviewed	Acetate kinase	B978_02969	Brucella abortus 64/81	401		FALSE	FALSE	FALSE	TRUE	FALSE	TRUE	FALSE
N7AFZ7	N7AFZ7_BRUAO	unreviewed	Acetate kinase	C088_02497	Brucella abortus 65/110	401		FALSE	FALSE	FALSE	TRUE	FALSE	TRUE	FALSE
N7U4D7	N7U4D7_BRUAO	unreviewed	Acetate kinase	C079_02565	Brucella abortus 65/157	401		FALSE	FALSE	FALSE	TRUE	FALSE	TRUE	FALSE
N7V8F4	N7V8F4_BRUAO	unreviewed	Acetate kinase	B979_02965	Brucella abortus 65/63	401		FALSE	FALSE	FALSE	TRUE	FALSE	TRUE	FALSE
N6ZX89	N6ZX89_BRUAO	unreviewed	Acetate kinase	C040_02935	Brucella abortus 67/781	401		FALSE	FALSE	FALSE	TRUE	FALSE	TRUE	FALSE
N7VSB0	N7VSB0_BRUAO	unreviewed	Acetate kinase	B983_02763	Brucella abortus 67/93	401		FALSE	FALSE	FALSE	TRUE	FALSE	TRUE	FALSE
N7USN9	N7USN9_BRUAO	unreviewed	Acetate kinase	B996_02751	Brucella abortus 78/14	401		FALSE	FALSE	FALSE	TRUE	FALSE	TRUE	FALSE
N7V8U8	N7V8U8_BRUAO	unreviewed	Acetate kinase	C981_03015	Brucella abortus 78/32	401		FALSE	FALSE	FALSE	TRUE	FALSE	TRUE	FALSE
N7B170	N7B170_BRUAO	unreviewed	Acetate kinase	C055_03004	Brucella abortus 78/36	401		FALSE	FALSE	FALSE	TRUE	FALSE	TRUE	FALSE
N7WCV1	N7WCV1_BRUAO	unreviewed	Acetate kinase	C043_02216	Brucella abortus 80/101	401		FALSE	FALSE	FALSE	TRUE	FALSE	TRUE	FALSE
N7AF14	N7AF14_BRUAO	unreviewed	Acetate kinase	C082_02496	Brucella abortus 80/102	401		FALSE	FALSE	FALSE	TRUE	FALSE	TRUE	FALSE
N7BIG8	N7BIG8_BRUAO	unreviewed	Acetate kinase	C077_02834	Brucella abortus 80/108	401		FALSE	FALSE	FALSE	TRUE	FALSE	TRUE	FALSE
N7VLF3	N7VLF3_BRUAO	unreviewed	Acetate kinase	B973_02768	Brucella abortus 80/28	401		FALSE	FALSE	FALSE	TRUE	FALSE	TRUE	FALSE
N7WVQ7	N7WVQ7_BRUAO	unreviewed	Acetate kinase	B971_02982	Brucella abortus 84/26	401		FALSE	FALSE	FALSE	TRUE	FALSE	TRUE	FALSE
N7AQ64	N7AQ64_BRUAO	unreviewed	Acetate kinase	C053_02930	Brucella abortus 85/140	401		FALSE	FALSE	FALSE	TRUE	FALSE	TRUE	FALSE
N7XGH9	N7XGH9_BRUAO	unreviewed	Acetate kinase	C030_03078	Brucella abortus 85/69	401		FALSE	FALSE	FALSE	TRUE	FALSE	TRUE	FALSE
N7BZX2	N7BZX2_BRUAO	unreviewed	Acetate kinase	C072_02786	Brucella abortus 863/67	401		FALSE	FALSE	FALSE	TRUE	FALSE	TRUE	FALSE
N7XQ86	N7XQ86_BRUAO	unreviewed	Acetate kinase	B974_02763	Brucella abortus 87/28	401		FALSE	FALSE	FALSE	TRUE	FALSE	TRUE	FALSE
N7XTG6	N7XTG6_BRUAO	unreviewed	Acetate kinase	C085_03000	Brucella abortus 877/67	401		FALSE	FALSE	FALSE	TRUE	FALSE	TRUE	FALSE
N7BH69	N7BH69_BRUAO	unreviewed	Acetate kinase	C029_02717	Brucella abortus 88/19	401		FALSE	FALSE	FALSE	TRUE	FALSE	TRUE	FALSE
N7XWV4	N7XWV4_BRUAO	unreviewed	Acetate kinase	C980_02743	Brucella abortus 88/217	401		FALSE	FALSE	FALSE	TRUE	FALSE	TRUE	FALSE
N7CJL9	N7CJL9_BRUAO	unreviewed	Acetate kinase	C073_02928	Brucella abortus 88/226	401		FALSE	FALSE	FALSE	TRUE	FALSE	TRUE	FALSE
N7BQQ6	N7BQQ6_BRUAO	unreviewed	Acetate kinase	C075_02207	Brucella abortus 90/50	401		FALSE	FALSE	FALSE	TRUE	FALSE	TRUE	FALSE
N7C7H0	N7C7H0_BRUAO	unreviewed	Acetate kinase	C076_02831	Brucella abortus 93/1	401		FALSE	FALSE	FALSE	TRUE	FALSE	TRUE	FALSE
R8VWT4	R8VWT4_BRUAO	unreviewed	Acetate kinase	B981_02739	Brucella abortus 93/2	401		FALSE	FALSE	FALSE	TRUE	FALSE	TRUE	FALSE
G8T5I4	G8T5I4_BRUAO	unreviewed	Acetate kinase (EC 2.7.2.1) (Acetokinase)	ackA BAA13334_II01528	Brucella abortus A13334	401		FALSE	FALSE	FALSE	TRUE	FALSE	TRUE	FALSE
Q577H6	Q577H6_BRUAB	unreviewed	Acetate kinase (EC 2.7.2.1) (Acetokinase)	ackA BruAb2_0815	Brucella abortus biovar 1 (strain 9-941)	401		FALSE	FALSE	FALSE	TRUE	FALSE	TRUE	FALSE
H3QEW5	H3QEW5_BRUAO	unreviewed	Acetate kinase (EC 2.7.2.1) (Acetokinase)	ackA M1G_02716	Brucella abortus bv. 1 str. NI010	401		FALSE	FALSE	FALSE	TRUE	FALSE	TRUE	FALSE
H3QNH5	H3QNH5_BRUAO	unreviewed	Acetate kinase (EC 2.7.2.1) (Acetokinase)	ackA M1I_02718	Brucella abortus bv. 1 str. NI016	401		FALSE	FALSE	FALSE	TRUE	FALSE	TRUE	FALSE
H3QY11	H3QY11_BRUAO	unreviewed	Acetate kinase (EC 2.7.2.1) (Acetokinase)	ackA M1K_02719	Brucella abortus bv. 1 str. NI021	401		FALSE	FALSE	FALSE	TRUE	FALSE	TRUE	FALSE
H3R4Z2	H3R4Z2_BRUAO	unreviewed	Acetate kinase (EC 2.7.2.1) (Acetokinase)	ackA M1M_02002	Brucella abortus bv. 1 str. NI259	401		FALSE	FALSE	FALSE	TRUE	FALSE	TRUE	FALSE
H3PC22	H3PC22_BRUAO	unreviewed	Acetate kinase (EC 2.7.2.1) (Acetokinase)	ackA M17_02066	Brucella abortus bv. 1 str. NI435a	401		FALSE	FALSE	FALSE	TRUE	FALSE	TRUE	FALSE
H3PLT1	H3PLT1_BRUAO	unreviewed	Acetate kinase (EC 2.7.2.1) (Acetokinase)	ackA M19_02720	Brucella abortus bv. 1 str. NI474	401		FALSE	FALSE	FALSE	TRUE	FALSE	TRUE	FALSE
H3PTA5	H3PTA5_BRUAO	unreviewed	Acetate kinase (EC 2.7.2.1) (Acetokinase)	ackA M1A_01478	Brucella abortus bv. 1 str. NI486	401		FALSE	FALSE	FALSE	TRUE	FALSE	TRUE	FALSE
H3PZ07	H3PZ07_BRUAO	unreviewed	Acetate kinase (EC 2.7.2.1) (Acetokinase)	ackA M1E_00219	Brucella abortus bv. 1 str. NI488	401		FALSE	FALSE	FALSE	TRUE	FALSE	TRUE	FALSE
C9V2W6	C9V2W6_BRUAO	unreviewed	Acetate kinase	BADG_02771	Brucella abortus bv. 2 str. 86/8/59	166		FALSE	FALSE	TRUE	FALSE	FALSE	TRUE	FALSE
C9V2W5	C9V2W5_BRUAO	unreviewed	Acetate kinase (Fragment)	BADG_02770	Brucella abortus bv. 2 str. 86/8/59	234		TRUE	TRUE	FALSE	FALSE	FALSE	TRUE	FALSE
C9UTC6	C9UTC6_BRUAO	unreviewed	Acetate kinase (EC 2.7.2.1) (Acetokinase)	ackA BACG_00441	Brucella abortus bv. 3 str. Tulya	401		FALSE	FALSE	FALSE	TRUE	FALSE	TRUE	FALSE
C9UJX5	C9UJX5_BRUAO	unreviewed	Acetate kinase (EC 2.7.2.1) (Acetokinase)	ackA BABG_00880	Brucella abortus bv. 4 str. 292	401		FALSE	FALSE	FALSE	TRUE	FALSE	TRUE	FALSE
D7H4P6	D7H4P6_BRUAO	unreviewed	Acetate kinase (EC 2.7.2.1) (Acetokinase)	ackA BAYG_02531	Brucella abortus bv. 5 str. B3196	401		FALSE	FALSE	FALSE	TRUE	FALSE	TRUE	FALSE
C9UAB3	C9UAB3_BRUAO	unreviewed	Acetate kinase (EC 2.7.2.1) (Acetokinase)	ackA BAAG_00673	Brucella abortus bv. 6 str. 870	401		FALSE	FALSE	FALSE	TRUE	FALSE	TRUE	FALSE
C9VQ19	C9VQ19_BRUAO	unreviewed	Acetate kinase (EC 2.7.2.1) (Acetokinase)	ackA BARG_00665	Brucella abortus bv. 9 str. C68	401		FALSE	FALSE	FALSE	TRUE	FALSE	TRUE	FALSE
N7DJI4	N7DJI4_BRUAO	unreviewed	Acetate kinase	C975_02828	Brucella abortus CNGB 1011	401		FALSE	FALSE	FALSE	TRUE	FALSE	TRUE	FALSE
N7DKQ8	N7DKQ8_BRUAO	unreviewed	Acetate kinase	C976_02831	Brucella abortus CNGB 1432	401		FALSE	FALSE	FALSE	TRUE	FALSE	TRUE	FALSE
N7E274	N7E274_BRUAO	unreviewed	Acetate kinase	C971_02832	Brucella abortus CNGB 308	401		FALSE	FALSE	FALSE	TRUE	FALSE	TRUE	FALSE
N7E205	N7E205_BRUAO	unreviewed	Acetate kinase	C970_02505	Brucella abortus CNGB 436	401		FALSE	FALSE	FALSE	TRUE	FALSE	TRUE	FALSE
N7DBA4	N7DBA4_BRUAO	unreviewed	Acetate kinase	C972_02832	Brucella abortus CNGB 752	401		FALSE	FALSE	FALSE	TRUE	FALSE	TRUE	FALSE
N7EL17	N7EL17_BRUAO	unreviewed	Acetate kinase	C973_02715	Brucella abortus CNGB 759	401		FALSE	FALSE	FALSE	TRUE	FALSE	TRUE	FALSE
N7DTV0	N7DTV0_BRUAO	unreviewed	Acetate kinase	C974_02830	Brucella abortus CNGB 966	401		FALSE	FALSE	FALSE	TRUE	FALSE	TRUE	FALSE
N7FBR8	N7FBR8_BRUAO	unreviewed	Acetate kinase	C070_02828	Brucella abortus F1/06 B1	401		FALSE	FALSE	FALSE	TRUE	FALSE	TRUE	FALSE
N7X3V6	N7X3V6_BRUAO	unreviewed	Acetate kinase	B995_02764	Brucella abortus F1/06-B21	401		FALSE	FALSE	FALSE	TRUE	FALSE	TRUE	FALSE
N7XBJ4	N7XBJ4_BRUAO	unreviewed	Acetate kinase	B972_02971	Brucella abortus F10/05-11	401		FALSE	FALSE	FALSE	TRUE	FALSE	TRUE	FALSE
N7XRD0	N7XRD0_BRUAO	unreviewed	Acetate kinase	B982_02750	Brucella abortus F10/06-3	401		FALSE	FALSE	FALSE	TRUE	FALSE	TRUE	FALSE
N7FIX6	N7FIX6_BRUAO	unreviewed	Acetate kinase	C071_02227	Brucella abortus F2/06-8	401		FALSE	FALSE	FALSE	TRUE	FALSE	TRUE	FALSE
N7FUN5	N7FUN5_BRUAO	unreviewed	Acetate kinase	C984_02830	Brucella abortus F3/01-300	401		FALSE	FALSE	FALSE	TRUE	FALSE	TRUE	FALSE
N7G3P2	N7G3P2_BRUAO	unreviewed	Acetate kinase	C042_02825	Brucella abortus F3/07-1	401		FALSE	FALSE	FALSE	TRUE	FALSE	TRUE	FALSE
N7Z082	N7Z082_BRUAO	unreviewed	Acetate kinase	C081_02219	Brucella abortus F5/04-7	401		FALSE	FALSE	FALSE	TRUE	FALSE	TRUE	FALSE
N7F7X5	N7F7X5_BRUAO	unreviewed	Acetate kinase	C031_02785	Brucella abortus F6/05-2	401		FALSE	FALSE	FALSE	TRUE	FALSE	TRUE	FALSE
N7Y5P8	N7Y5P8_BRUAO	unreviewed	Acetate kinase	C086_02487	Brucella abortus F6/05-3	401		FALSE	FALSE	FALSE	TRUE	FALSE	TRUE	FALSE
N7YDS9	N7YDS9_BRUAO	unreviewed	Acetate kinase	C054_03000	Brucella abortus F6/05-4	401		FALSE	FALSE	FALSE	TRUE	FALSE	TRUE	FALSE
N7ZWZ4	N7ZWZ4_BRUAO	unreviewed	Acetate kinase	C087_03142	Brucella abortus F6/05-9	401		FALSE	FALSE	FALSE	TRUE	FALSE	TRUE	FALSE
R8W806	R8W806_BRUAO	unreviewed	Acetate kinase	C069_02788	Brucella abortus I103_(UK3/01)	401		FALSE	FALSE	FALSE	TRUE	FALSE	TRUE	FALSE
N7FIE7	N7FIE7_BRUAO	unreviewed	Acetate kinase	C080_02870	Brucella abortus levi gila	401		FALSE	FALSE	FALSE	TRUE	FALSE	TRUE	FALSE
N7GNC0	N7GNC0_BRUAO	unreviewed	Acetate kinase	C083_03006	Brucella abortus LEVI237	401		FALSE	FALSE	FALSE	TRUE	FALSE	TRUE	FALSE
D0AUD1	D0AUD1_BRUAO	unreviewed	Acetate kinase (EC 2.7.2.1) (Acetokinase)	ackA BAUG_0834	Brucella abortus NCTC 8038	401		FALSE	FALSE	FALSE	TRUE	FALSE	TRUE	FALSE
N7G137	N7G137_BRUAO	unreviewed	Acetate kinase	C014_02832	Brucella abortus NI240	401		FALSE	FALSE	FALSE	TRUE	FALSE	TRUE	FALSE
N7GAC5	N7GAC5_BRUAO	unreviewed	Acetate kinase	C015_02932	Brucella abortus NI274	401		FALSE	FALSE	FALSE	TRUE	FALSE	TRUE	FALSE
N8A7N9	N8A7N9_BRUAO	unreviewed	Acetate kinase	C016_02788	Brucella abortus NI352	401		FALSE	FALSE	FALSE	TRUE	FALSE	TRUE	FALSE
N7HM79	N7HM79_BRUAO	unreviewed	Acetate kinase	C017_02832	Brucella abortus NI380	401		FALSE	FALSE	FALSE	TRUE	FALSE	TRUE	FALSE
N7GLL4	N7GLL4_BRUAO	unreviewed	Acetate kinase	C018_02830	Brucella abortus NI388	401		FALSE	FALSE	FALSE	TRUE	FALSE	TRUE	FALSE
N8AJN4	N8AJN4_BRUAO	unreviewed	Acetate kinase	C019_02830	Brucella abortus NI422	401		FALSE	FALSE	FALSE	TRUE	FALSE	TRUE	FALSE
N7HX70	N7HX70_BRUAO	unreviewed	Acetate kinase	C020_02827	Brucella abortus NI492	401		FALSE	FALSE	FALSE	TRUE	FALSE	TRUE	FALSE
N7ZB97	N7ZB97_BRUAO	unreviewed	Acetate kinase	C021_02832	Brucella abortus NI495a	401		FALSE	FALSE	FALSE	TRUE	FALSE	TRUE	FALSE
N7HAU7	N7HAU7_BRUAO	unreviewed	Acetate kinase	C012_02831	Brucella abortus NI518	401		FALSE	FALSE	FALSE	TRUE	FALSE	TRUE	FALSE
N7HD76	N7HD76_BRUAO	unreviewed	Acetate kinase	C022_02790	Brucella abortus NI593	401		FALSE	FALSE	FALSE	TRUE	FALSE	TRUE	FALSE
N7HKT9	N7HKT9_BRUAO	unreviewed	Acetate kinase	C023_02789	Brucella abortus NI613	401		FALSE	FALSE	FALSE	TRUE	FALSE	TRUE	FALSE
N7IYA2	N7IYA2_BRUAO	unreviewed	Acetate kinase	C024_02829	Brucella abortus NI622	401		FALSE	FALSE	FALSE	TRUE	FALSE	TRUE	FALSE
N7J762	N7J762_BRUAO	unreviewed	Acetate kinase	C011_02626	Brucella abortus NI628	401		FALSE	FALSE	FALSE	TRUE	FALSE	TRUE	FALSE
N7JEE1	N7JEE1_BRUAO	unreviewed	Acetate kinase	C025_02138	Brucella abortus NI633	401		FALSE	FALSE	FALSE	TRUE	FALSE	TRUE	FALSE
N7IRQ2	N7IRQ2_BRUAO	unreviewed	Acetate kinase	C026_02789	Brucella abortus NI639	401		FALSE	FALSE	FALSE	TRUE	FALSE	TRUE	FALSE
N7IWJ4	N7IWJ4_BRUAO	unreviewed	Acetate kinase	C027_02501	Brucella abortus NI645	401		FALSE	FALSE	FALSE	TRUE	FALSE	TRUE	FALSE
N7JB68	N7JB68_BRUAO	unreviewed	Acetate kinase	C013_02714	Brucella abortus NI649	401		FALSE	FALSE	FALSE	TRUE	FALSE	TRUE	FALSE
N7ZPN6	N7ZPN6_BRUAO	unreviewed	Acetate kinase	B980_02750	Brucella abortus R42-08	401		FALSE	FALSE	FALSE	TRUE	FALSE	TRUE	FALSE
N8LG42	N8LG42_BRUAO	unreviewed	Acetate kinase	D803_02831	Brucella abortus RB51-AHVLA	401		FALSE	FALSE	FALSE	TRUE	FALSE	TRUE	FALSE
C4IW46	C4IW46_BRUAO	unreviewed	Acetate kinase (EC 2.7.2.1) (Acetokinase)	ackA BAAA_7000832	Brucella abortus str. 2308 A	401		FALSE	FALSE	FALSE	TRUE	FALSE	TRUE	FALSE
A9MED5	A9MED5_BRUC2	unreviewed	Acetate kinase (EC 2.7.2.1) (Acetokinase)	ackA BCAN_B0389	Brucella canis (strain ATCC 23365 / NCTC 10854)	401		FALSE	FALSE	FALSE	TRUE	FALSE	TRUE	FALSE
N8B103	N8B103_BRUCA	unreviewed	Acetate kinase	B976_02900	Brucella canis 79/122	401		FALSE	FALSE	FALSE	TRUE	FALSE	TRUE	FALSE
N7JJD6	N7JJD6_BRUCA	unreviewed	Acetate kinase	C969_02524	Brucella canis CNGB 1172	401		FALSE	FALSE	FALSE	TRUE	FALSE	TRUE	FALSE
N9S5V5	N9S5V5_BRUCA	unreviewed	Acetate kinase	C967_02610	Brucella canis CNGB 1324	401		FALSE	FALSE	FALSE	TRUE	FALSE	TRUE	FALSE
N8BCH3	N8BCH3_BRUCA	unreviewed	Acetate kinase	C968_02304	Brucella canis CNGB 513	401		FALSE	FALSE	FALSE	TRUE	FALSE	TRUE	FALSE
N9U1X0	N9U1X0_BRUCA	unreviewed	Acetate kinase	C982_02980	Brucella canis F7/05A	401		FALSE	FALSE	FALSE	TRUE	FALSE	TRUE	FALSE
G8STQ1	G8STQ1_BRUCA	unreviewed	Acetate kinase (EC 2.7.2.1) (Acetokinase)	ackA BCA52141_II0656	Brucella canis HSK A52141	401		FALSE	FALSE	FALSE	TRUE	FALSE	TRUE	FALSE
N7JN48	N7JN48_BRUCA	unreviewed	Acetate kinase	C979_02337	Brucella canis UK10/02	401		FALSE	FALSE	FALSE	TRUE	FALSE	TRUE	FALSE
C9VER1	C9VER1_9RHIZ	unreviewed	Acetate kinase (EC 2.7.2.1) (Acetokinase)	ackA BAQG_02280	Brucella ceti B1/94	401		FALSE	FALSE	FALSE	TRUE	FALSE	TRUE	FALSE
C9T9W6	C9T9W6_9RHIZ	unreviewed	Acetate kinase (EC 2.7.2.1) (Acetokinase)	ackA BAJG_00458	Brucella ceti M13/05/1	401		FALSE	FALSE	FALSE	TRUE	FALSE	TRUE	FALSE
D1FCZ8	D1FCZ8_9RHIZ	unreviewed	Acetate kinase (EC 2.7.2.1) (Acetokinase)	ackA BAPG_02221	Brucella ceti M490/95/1	401		FALSE	FALSE	FALSE	TRUE	FALSE	TRUE	FALSE
C9T0M2	C9T0M2_9RHIZ	unreviewed	Acetate kinase (EC 2.7.2.1) (Acetokinase)	ackA BAIG_00457	Brucella ceti M644/93/1	401		FALSE	FALSE	FALSE	TRUE	FALSE	TRUE	FALSE
C0G9W2	C0G9W2_9RHIZ	unreviewed	Acetate kinase (EC 2.7.2.1) (Acetokinase)	ackA BCETI_6000698	Brucella ceti str. Cudo	401		FALSE	FALSE	FALSE	TRUE	FALSE	TRUE	FALSE
E0DQK8	E0DQK8_9RHIZ	unreviewed	Acetate kinase (EC 2.7.2.1) (Acetokinase)	ackA BIBO1_2349	Brucella inopinata BO1	401		FALSE	FALSE	FALSE	TRUE	FALSE	TRUE	FALSE
F2HY19	F2HY19_BRUMM	unreviewed	Acetate kinase (EC 2.7.2.1) (Acetokinase)	ackA BM28_B0358	Brucella melitensis (strain M28)	401		FALSE	FALSE	FALSE	TRUE	FALSE	TRUE	FALSE
F2GXC0	F2GXC0_BRUM5	unreviewed	Acetate kinase (EC 2.7.2.1) (Acetokinase)	ackA BM590_B0356	Brucella melitensis (strain M5-90)	401		FALSE	FALSE	FALSE	TRUE	FALSE	TRUE	FALSE
N7K0K5	N7K0K5_BRUML	unreviewed	Acetate kinase	C045_02955	Brucella melitensis 64/150	401		FALSE	FALSE	FALSE	TRUE	FALSE	TRUE	FALSE
N7L9M2	N7L9M2_BRUML	unreviewed	Acetate kinase	C089_02930	Brucella melitensis 66/59	401		FALSE	FALSE	FALSE	TRUE	FALSE	TRUE	FALSE
N8KVH5	N8KVH5_BRUML	unreviewed	Acetate kinase	D627_02501	Brucella melitensis B115	401		FALSE	FALSE	FALSE	TRUE	FALSE	TRUE	FALSE
N8BK82	N8BK82_BRUML	unreviewed	Acetate kinase	C005_02504	Brucella melitensis BG2 (S27)	401		FALSE	FALSE	FALSE	TRUE	FALSE	TRUE	FALSE
Q8YBL9	Q8YBL9_BRUME	unreviewed	Acetate kinase (EC 2.7.2.1) (Acetokinase)	ackA BAWG_1705	Brucella melitensis biotype 1 (strain 16M / ATCC 23456 / NCTC 10094)	401		FALSE	FALSE	FALSE	TRUE	FALSE	TRUE	FALSE
C0RKT6	C0RKT6_BRUMB	unreviewed	Acetate kinase (EC 2.7.2.1) (Acetokinase)	ackA BMEA_B0367	Brucella melitensis biotype 2 (strain ATCC 23457)	401		FALSE	FALSE	FALSE	TRUE	FALSE	TRUE	FALSE
D1ETS7	D1ETS7_BRUML	unreviewed	Acetate kinase (EC 2.7.2.1) (Acetokinase)	ackA BAMG_01703	Brucella melitensis bv. 1 str. Rev.1	401		FALSE	FALSE	FALSE	TRUE	FALSE	TRUE	FALSE
D0GBI0	D0GBI0_BRUML	unreviewed	Acetate kinase (EC 2.7.2.1) (Acetokinase)	ackA BASG_00411	Brucella melitensis bv. 2 str. 63/9	401		FALSE	FALSE	FALSE	TRUE	FALSE	TRUE	FALSE
D1F4D0	D1F4D0_BRUML	unreviewed	Acetate kinase (EC 2.7.2.1) (Acetokinase)	ackA BAOG_01983	Brucella melitensis bv. 3 str. Ether	401		FALSE	FALSE	FALSE	TRUE	FALSE	TRUE	FALSE
N7KJJ8	N7KJJ8_BRUML	unreviewed	Acetate kinase	C962_02502	Brucella melitensis CNGB 1076	401		FALSE	FALSE	FALSE	TRUE	FALSE	TRUE	FALSE
N7LSX9	N7LSX9_BRUML	unreviewed	Acetate kinase	C963_02505	Brucella melitensis CNGB 1120	401		FALSE	FALSE	FALSE	TRUE	FALSE	TRUE	FALSE
N7M129	N7M129_BRUML	unreviewed	Acetate kinase	C964_02500	Brucella melitensis CNGB 290	401		FALSE	FALSE	FALSE	TRUE	FALSE	TRUE	FALSE
N8BWA7	N8BWA7_BRUML	unreviewed	Acetate kinase	C036_02953	Brucella melitensis F1/06 B10	401		FALSE	FALSE	FALSE	TRUE	FALSE	TRUE	FALSE
N7M7U0	N7M7U0_BRUML	unreviewed	Acetate kinase	C057_02977	Brucella melitensis F10/05-2	401		FALSE	FALSE	FALSE	TRUE	FALSE	TRUE	FALSE
N8AXB0	N8AXB0_BRUML	unreviewed	Acetate kinase	B970_02721	Brucella melitensis F10/06-16	401		FALSE	FALSE	FALSE	TRUE	FALSE	TRUE	FALSE
N8JW71	N8JW71_BRUML	unreviewed	Acetate kinase	D628_02225	Brucella melitensis F15/06-7	401		FALSE	FALSE	FALSE	TRUE	FALSE	TRUE	FALSE
N7MP41	N7MP41_BRUML	unreviewed	Acetate kinase	C091_03187	Brucella melitensis F2/06-6	401		FALSE	FALSE	FALSE	TRUE	FALSE	TRUE	FALSE
N7MXZ8	N7MXZ8_BRUML	unreviewed	Acetate kinase	C056_02944	Brucella melitensis F3/02	401		FALSE	FALSE	FALSE	TRUE	FALSE	TRUE	FALSE
N7N981	N7N981_BRUML	unreviewed	Acetate kinase	C061_02313	Brucella melitensis F5/07-239A	401		FALSE	FALSE	FALSE	TRUE	FALSE	TRUE	FALSE
N7N3H9	N7N3H9_BRUML	unreviewed	Acetate kinase	C004_02949	Brucella melitensis F6/05-6	401		FALSE	FALSE	FALSE	TRUE	FALSE	TRUE	FALSE
N8B7D1	N8B7D1_BRUML	unreviewed	Acetate kinase	C090_02957	Brucella melitensis F8/01-155	401		FALSE	FALSE	FALSE	TRUE	FALSE	TRUE	FALSE
N8CHE6	N8CHE6_BRUML	unreviewed	Acetate kinase	C003_03023	Brucella melitensis F9/05	401		FALSE	FALSE	FALSE	TRUE	FALSE	TRUE	FALSE
G4PKN5	G4PKN5_BRUML	unreviewed	Acetate kinase (EC 2.7.2.1) (Acetokinase)	ackA BMNI_II0350	Brucella melitensis NI	401		FALSE	FALSE	FALSE	TRUE	FALSE	TRUE	FALSE
N7NRG9	N7NRG9_BRUML	unreviewed	Acetate kinase	C035_02462	Brucella melitensis R3/07-2	401		FALSE	FALSE	FALSE	TRUE	FALSE	TRUE	FALSE
N8CZX0	N8CZX0_BRUML	unreviewed	Acetate kinase	C034_02230	Brucella melitensis UK14/06	401		FALSE	FALSE	FALSE	TRUE	FALSE	TRUE	FALSE
N7NLJ9	N7NLJ9_BRUML	unreviewed	Acetate kinase	C048_02510	Brucella melitensis UK19/04	401		FALSE	FALSE	FALSE	TRUE	FALSE	TRUE	FALSE
N8D5S7	N8D5S7_BRUML	unreviewed	Acetate kinase	C060_02982	Brucella melitensis UK22/04	401		FALSE	FALSE	FALSE	TRUE	FALSE	TRUE	FALSE
N7P5X1	N7P5X1_BRUML	unreviewed	Acetate kinase	C046_02898	Brucella melitensis UK22/06	401		FALSE	FALSE	FALSE	TRUE	FALSE	TRUE	FALSE
N8DDK5	N8DDK5_BRUML	unreviewed	Acetate kinase	C059_02499	Brucella melitensis UK23/06	401		FALSE	FALSE	FALSE	TRUE	FALSE	TRUE	FALSE
N8CGS8	N8CGS8_BRUML	unreviewed	Acetate kinase	C047_02507	Brucella melitensis Uk24/06	401		FALSE	FALSE	FALSE	TRUE	FALSE	TRUE	FALSE
N8CNN0	N8CNN0_BRUML	unreviewed	Acetate kinase	B975_02893	Brucella melitensis UK29/05	401		FALSE	FALSE	FALSE	TRUE	FALSE	TRUE	FALSE
N8D0J2	N8D0J2_BRUML	unreviewed	Acetate kinase	B997_02889	Brucella melitensis UK3/06	401		FALSE	FALSE	FALSE	TRUE	FALSE	TRUE	FALSE
N8EDQ1	N8EDQ1_BRUML	unreviewed	Acetate kinase	B984_02801	Brucella melitensis UK31/99	401		FALSE	FALSE	FALSE	TRUE	FALSE	TRUE	FALSE
N8DID3	N8DID3_BRUML	unreviewed	Acetate kinase	C033_02511	Brucella melitensis UK37/05	401		FALSE	FALSE	FALSE	TRUE	FALSE	TRUE	FALSE
C7LHM9	C7LHM9_BRUMC	unreviewed	Acetate kinase (EC 2.7.2.1) (Acetokinase)	ackA BMI_II383	Brucella microti (strain CCM 4915)	401		FALSE	FALSE	FALSE	TRUE	FALSE	TRUE	FALSE
C9V695	C9V695_BRUNE	unreviewed	Acetate kinase (EC 2.7.2.1) (Acetokinase)	ackA BANG_02568	Brucella neotomae 5K33	401		FALSE	FALSE	FALSE	TRUE	FALSE	TRUE	FALSE
A5VU77	A5VU77_BRUO2	unreviewed	Acetate kinase (EC 2.7.2.1) (Acetokinase)	ackA BOV_A0334	Brucella ovis (strain ATCC 25840 / 63/290 / NCTC 10512)	401		FALSE	FALSE	FALSE	TRUE	FALSE	TRUE	FALSE
N8F057	N8F057_BRUOV	unreviewed	Acetate kinase	B999_02560	Brucella ovis 63/96	401		FALSE	FALSE	FALSE	TRUE	FALSE	TRUE	FALSE
N7PEP6	N7PEP6_BRUOV	unreviewed	Acetate kinase	C010_02584	Brucella ovis 80/125	401		FALSE	FALSE	FALSE	TRUE	FALSE	TRUE	FALSE
N8FCZ8	N8FCZ8_BRUOV	unreviewed	Acetate kinase	C009_02433	Brucella ovis 81/8	401		FALSE	FALSE	FALSE	TRUE	FALSE	TRUE	FALSE
N7NIJ4	N7NIJ4_BRUOV	unreviewed	Acetate kinase	C961_02294	Brucella ovis F8/05B	401		FALSE	FALSE	FALSE	TRUE	FALSE	TRUE	FALSE
N8MRN6	N8MRN6_BRUOV	unreviewed	Acetate kinase	H719_02580	Brucella ovis IntaBari-1993-758	401		FALSE	FALSE	FALSE	TRUE	FALSE	TRUE	FALSE
N8M9D5	N8M9D5_BRUOV	unreviewed	Acetate kinase	H717_02568	Brucella ovis IntaBari-2001-319-4082	401		FALSE	FALSE	FALSE	TRUE	FALSE	TRUE	FALSE
N8NC72	N8NC72_BRUOV	unreviewed	Acetate kinase	H716_02314	Brucella ovis IntaBari-2001-319-5096	401		FALSE	FALSE	FALSE	TRUE	FALSE	TRUE	FALSE
N8N970	N8N970_BRUOV	unreviewed	Acetate kinase	H715_02568	Brucella ovis IntaBari-2002-82-58	401		FALSE	FALSE	FALSE	TRUE	FALSE	TRUE	FALSE
N8L9E9	N8L9E9_BRUOV	unreviewed	Acetate kinase	H721_02418	Brucella ovis IntaBari-2006-46-332	401		FALSE	FALSE	FALSE	TRUE	FALSE	TRUE	FALSE
N8M219	N8M219_BRUOV	unreviewed	Acetate kinase	H720_02354	Brucella ovis IntaBari-2006-46-348	401		FALSE	FALSE	FALSE	TRUE	FALSE	TRUE	FALSE
N8MIK8	N8MIK8_BRUOV	unreviewed	Acetate kinase	H718_02396	Brucella ovis IntaBari-2008-114-542	401		FALSE	FALSE	FALSE	TRUE	FALSE	TRUE	FALSE
N8KEV0	N8KEV0_BRUOV	unreviewed	Acetate kinase	H712_02563	Brucella ovis IntaBari-2009-88-4	401		FALSE	FALSE	FALSE	TRUE	FALSE	TRUE	FALSE
N8M6A1	N8M6A1_BRUOV	unreviewed	Acetate kinase	H713_02566	Brucella ovis IntaBari-2010-47-268	401		FALSE	FALSE	FALSE	TRUE	FALSE	TRUE	FALSE
N8MPN4	N8MPN4_BRUOV	unreviewed	Acetate kinase	H714_02564	Brucella ovis IntaBari-2010-47-871	401		FALSE	FALSE	FALSE	TRUE	FALSE	TRUE	FALSE
C9U122	C9U122_BRUPB	unreviewed	Acetate kinase (EC 2.7.2.1) (Acetokinase)	ackA BAHG_02319 BPI_II366	Brucella pinnipedialis (strain NCTC 12890 / BCCN 94-73 / B2/94)	401		FALSE	FALSE	FALSE	TRUE	FALSE	TRUE	FALSE
C9TRX8	C9TRX8_9RHIZ	unreviewed	Acetate kinase (Fragment)	BAGG_03189	Brucella pinnipedialis M163/99/10	311		TRUE	FALSE	FALSE	FALSE	FALSE	TRUE	FALSE
D1EIT0	D1EIT0_9RHIZ	unreviewed	Acetate kinase (EC 2.7.2.1) (Acetokinase)	ackA BALG_02588	Brucella pinnipedialis M292/94/1	401		FALSE	FALSE	FALSE	TRUE	FALSE	TRUE	FALSE
N8E567	N8E567_9RHIZ	unreviewed	Acetate kinase	B989_02756	Brucella sp. 56/94	401		FALSE	FALSE	FALSE	TRUE	FALSE	TRUE	FALSE
N8FSP8	N8FSP8_9RHIZ	unreviewed	Acetate kinase	C038_03071	Brucella sp. 63/311	401		FALSE	FALSE	FALSE	TRUE	FALSE	TRUE	FALSE
D1D1P7	D1D1P7_9RHIZ	unreviewed	Acetate kinase (EC 2.7.2.1) (Acetokinase)	ackA BAKG_02454	Brucella sp. 83/13	401		FALSE	FALSE	FALSE	TRUE	FALSE	TRUE	FALSE
E2PKM4	E2PKM4_9RHIZ	unreviewed	Acetate kinase (EC 2.7.2.1) (Acetokinase)	ackA BIBO2_0590	Brucella sp. BO2	401		FALSE	FALSE	FALSE	TRUE	FALSE	TRUE	FALSE
N8FZX9	N8FZX9_9RHIZ	unreviewed	Acetate kinase	C983_02656	Brucella sp. F23/97	401		FALSE	FALSE	FALSE	TRUE	FALSE	TRUE	FALSE
N8G756	N8G756_9RHIZ	unreviewed	Acetate kinase	C001_02814	Brucella sp. F5/06	401		FALSE	FALSE	FALSE	TRUE	FALSE	TRUE	FALSE
D0RDM9	D0RDM9_9RHIZ	unreviewed	Acetate kinase (EC 2.7.2.1) (Acetokinase)	ackA BATG_00396	Brucella sp. F5/99	401		FALSE	FALSE	FALSE	TRUE	FALSE	TRUE	FALSE
N8FB42	N8FB42_9RHIZ	unreviewed	Acetate kinase	C067_03063	Brucella sp. F8/99	401		FALSE	FALSE	FALSE	TRUE	FALSE	TRUE	FALSE
N8GN91	N8GN91_9RHIZ	unreviewed	Acetate kinase	B998_03098	Brucella sp. F96/2	401		FALSE	FALSE	FALSE	TRUE	FALSE	TRUE	FALSE
E0DUZ4	E0DUZ4_9RHIZ	unreviewed	Acetate kinase (EC 2.7.2.1) (Acetokinase)	ackA BROD_0887	Brucella sp. NF 2653	401		FALSE	FALSE	FALSE	TRUE	FALSE	TRUE	FALSE
D6LT79	D6LT79_9RHIZ	unreviewed	Acetate kinase (EC 2.7.2.1) (Acetokinase)	ackA BAZG_02341	Brucella sp. NVSL 07-0026	186		FALSE	FALSE	FALSE	FALSE	FALSE	TRUE	FALSE
N8H906	N8H906_9RHIZ	unreviewed	Acetate kinase	C065_02240	Brucella sp. UK1/97	401		FALSE	FALSE	FALSE	TRUE	FALSE	TRUE	FALSE
N7NPD8	N7NPD8_9RHIZ	unreviewed	Acetate kinase	C068_02400	Brucella sp. UK38/05	401		FALSE	FALSE	FALSE	TRUE	FALSE	TRUE	FALSE
N8FV78	N8FV78_9RHIZ	unreviewed	Acetate kinase	C051_03087	Brucella sp. UK40/99	401		FALSE	FALSE	FALSE	TRUE	FALSE	TRUE	FALSE
N7Q300	N7Q300_9RHIZ	unreviewed	Acetate kinase	C066_03128	Brucella sp. UK5/01	401		FALSE	FALSE	FALSE	TRUE	FALSE	TRUE	FALSE
A9WY79	A9WY79_BRUSI	unreviewed	Acetate kinase (EC 2.7.2.1) (Acetokinase)	ackA BSUIS_B0391	Brucella suis (strain ATCC 23445 / NCTC 10510)	401		FALSE	FALSE	FALSE	TRUE	FALSE	TRUE	FALSE
N8HTR8	N8HTR8_BRUSS	unreviewed	Acetate kinase	B985_02264	Brucella suis 01-5744	401		FALSE	FALSE	FALSE	TRUE	FALSE	TRUE	FALSE
N8HUG2	N8HUG2_BRUSS	unreviewed	Acetate kinase	C037_02118	Brucella suis 63/198	401		FALSE	FALSE	FALSE	TRUE	FALSE	TRUE	FALSE
N7PD05	N7PD05_BRUSS	unreviewed	Acetate kinase	C064_02152	Brucella suis 63/252	401		FALSE	FALSE	FALSE	TRUE	FALSE	TRUE	FALSE
N8GV07	N8GV07_BRUSS	unreviewed	Acetate kinase	C039_02325	Brucella suis 63/261	401		FALSE	FALSE	FALSE	TRUE	FALSE	TRUE	FALSE
N7QVB3	N7QVB3_BRUSS	unreviewed	Acetate kinase	C062_02434	Brucella suis 92/29	401		FALSE	FALSE	FALSE	TRUE	FALSE	TRUE	FALSE
N7PQ84	N7PQ84_BRUSS	unreviewed	Acetate kinase	C050_02219	Brucella suis 92/63	401		FALSE	FALSE	FALSE	TRUE	FALSE	TRUE	FALSE
N7R4Y3	N7R4Y3_BRUSS	unreviewed	Acetate kinase	C978_02172	Brucella suis 94/11	401		FALSE	FALSE	FALSE	TRUE	FALSE	TRUE	FALSE
Q8FWQ9	Q8FWQ9_BRUSU	unreviewed	Acetate kinase (EC 2.7.2.1) (Acetokinase)	ackA BS1330_II0383	Brucella suis biovar 1 (strain 1330)	401		FALSE	FALSE	FALSE	TRUE	FALSE	TRUE	FALSE
D0PF98	D0PF98_BRUSS	unreviewed	Acetate kinase (EC 2.7.2.1) (Acetokinase)	ackA BAFG_00455	Brucella suis bv. 3 str. 686	401		FALSE	FALSE	FALSE	TRUE	FALSE	TRUE	FALSE
D0BHD7	D0BHD7_BRUSS	unreviewed	Acetate kinase (EC 2.7.2.1) (Acetokinase)	ackA BAVG_2425	Brucella suis bv. 4 str. 40	401		FALSE	FALSE	FALSE	TRUE	FALSE	TRUE	FALSE
D0P681	D0P681_BRUSS	unreviewed	Acetate kinase (EC 2.7.2.1) (Acetokinase)	ackA BAEG_02326	Brucella suis bv. 5 str. 513	401		FALSE	FALSE	FALSE	TRUE	FALSE	TRUE	FALSE
N8H2I3	N8H2I3_BRUSS	unreviewed	Acetate kinase	C966_02433	Brucella suis CNGB 247	401		FALSE	FALSE	FALSE	TRUE	FALSE	TRUE	FALSE
N7R816	N7R816_BRUSS	unreviewed	Acetate kinase	C965_02439	Brucella suis CNGB 786	401		FALSE	FALSE	FALSE	TRUE	FALSE	TRUE	FALSE
N8IKS0	N8IKS0_BRUSS	unreviewed	Acetate kinase	C049_02345	Brucella suis F12/02	401		FALSE	FALSE	FALSE	TRUE	FALSE	TRUE	FALSE
N7RUX3	N7RUX3_BRUSS	unreviewed	Acetate kinase	C977_02163	Brucella suis F4/06-146	401		FALSE	FALSE	FALSE	TRUE	FALSE	TRUE	FALSE
N7QNM9	N7QNM9_BRUSS	unreviewed	Acetate kinase	C006_02313	Brucella suis F5/03-2	401		FALSE	FALSE	FALSE	TRUE	FALSE	TRUE	FALSE
N8HNG1	N8HNG1_BRUSS	unreviewed	Acetate kinase	B986_02334	Brucella suis F5/05-10	401		FALSE	FALSE	FALSE	TRUE	FALSE	TRUE	FALSE
N8J4A3	N8J4A3_BRUSS	unreviewed	Acetate kinase	B969_02338	Brucella suis F5/05-4	401		FALSE	FALSE	FALSE	TRUE	FALSE	TRUE	FALSE
N8I5S0	N8I5S0_BRUSS	unreviewed	Acetate kinase	C000_02331	Brucella suis F7/06-1	401		FALSE	FALSE	FALSE	TRUE	FALSE	TRUE	FALSE
N8JNA3	N8JNA3_BRUSS	unreviewed	Acetate kinase	B988_02327	Brucella suis F7/06-2	401		FALSE	FALSE	FALSE	TRUE	FALSE	TRUE	FALSE
N8INR3	N8INR3_BRUSS	unreviewed	Acetate kinase	B987_02330	Brucella suis F7/06-5	401		FALSE	FALSE	FALSE	TRUE	FALSE	TRUE	FALSE
N8IUB8	N8IUB8_BRUSS	unreviewed	Acetate kinase	C007_02167	Brucella suis F8/06-1	401		FALSE	FALSE	FALSE	TRUE	FALSE	TRUE	FALSE
N7S8X8	N7S8X8_BRUSS	unreviewed	Acetate kinase	C063_02308	Brucella suis F8/06-2	401		FALSE	FALSE	FALSE	TRUE	FALSE	TRUE	FALSE
N8KK50	N8KK50_BRUSS	unreviewed	Acetate kinase	B968_02339	Brucella suis F8/06-3	401		FALSE	FALSE	FALSE	TRUE	FALSE	TRUE	FALSE
N8KRR5	N8KRR5_BRUSS	unreviewed	Acetate kinase	C008_02327	Brucella suis F9/06-1	401		FALSE	FALSE	FALSE	TRUE	FALSE	TRUE	FALSE
G8NM16	G8NM16_BRUSS	unreviewed	Acetate kinase (EC 2.7.2.1) (Acetokinase)	ackA BSVBI22_B0382	Brucella suis VBI22	401		FALSE	FALSE	FALSE	TRUE	FALSE	TRUE	FALSE
F7WZT7	F7WZT7_9ENTR	unreviewed	Acetate kinase (EC 2.7.2.1) (Acetokinase)	ackA BCTU_118	Buchnera aphidicola (Cinara tujafilina)	400		FALSE	FALSE	FALSE	TRUE	FALSE	TRUE	FALSE
G2LMP5	G2LMP5_9ENTR	unreviewed	Acetate kinase (EC 2.7.2.1) (Acetokinase)	ackA BAKON_175	Buchnera aphidicola str. Ak (Acyrthosiphon kondoi)	405		FALSE	FALSE	FALSE	TRUE	FALSE	TRUE	FALSE
G2LP50	G2LP50_BUCUM	unreviewed	Acetate kinase (EC 2.7.2.1) (Acetokinase)	ackA BUAMB_163	Buchnera aphidicola str. Ua (Uroleucon ambrosiae)	405		FALSE	FALSE	FALSE	TRUE	FALSE	TRUE	FALSE
B8D8X5	B8D8X5_BUCA5	unreviewed	Acetate kinase (EC 2.7.2.1) (Acetokinase)	ackA BUAP5A_172	Buchnera aphidicola subsp. Acyrthosiphon pisum (strain 5A)	405		FALSE	FALSE	FALSE	TRUE	FALSE	TRUE	FALSE
P57272	ACKA_BUCAI	reviewed	Acetate kinase (EC 2.7.2.1) (Acetokinase)	ackA BU175	Buchnera aphidicola subsp. Acyrthosiphon pisum (strain APS) (Acyrthosiphon pisum symbiotic bacterium)	405		FALSE	FALSE	FALSE	TRUE	FALSE	TRUE	FALSE
E3JJR8	E3JJR8_BUCAJ	unreviewed	Acetate kinase (EC 2.7.2.1) (Acetokinase)	ackA CWU_01135	Buchnera aphidicola subsp. Acyrthosiphon pisum (strain JF98)	425		FALSE	FALSE	FALSE	TRUE	FALSE	TRUE	FALSE
E3JHI1	E3JHI1_BUCAF	unreviewed	Acetate kinase (EC 2.7.2.1) (Acetokinase)	ackA CWS_00915	Buchnera aphidicola subsp. Acyrthosiphon pisum (strain JF99)	425		FALSE	FALSE	FALSE	TRUE	FALSE	TRUE	FALSE
E3JE36	E3JE36_BUCA0	unreviewed	Acetate kinase (EC 2.7.2.1) (Acetokinase)	ackA CWO_00890	Buchnera aphidicola subsp. Acyrthosiphon pisum (strain LL01)	425		FALSE	FALSE	FALSE	TRUE	FALSE	TRUE	FALSE
E3JG12	E3JG12_BUCA3	unreviewed	Acetate kinase (EC 2.7.2.1) (Acetokinase)	ackA CWQ_00930	Buchnera aphidicola subsp. Acyrthosiphon pisum (strain TLW03)	425		FALSE	FALSE	FALSE	TRUE	FALSE	TRUE	FALSE
B8D779	B8D779_BUCAT	unreviewed	Acetate kinase (EC 2.7.2.1) (Acetokinase)	ackA BUAPTUC7_173	Buchnera aphidicola subsp. Acyrthosiphon pisum (strain Tuc7)	405		FALSE	FALSE	FALSE	TRUE	FALSE	TRUE	FALSE
Q89AS8	ACKA_BUCBP	reviewed	Acetate kinase (EC 2.7.2.1) (Acetokinase)	ackA bbp_164	Buchnera aphidicola subsp. Baizongia pistaciae (strain Bp)	400		FALSE	FALSE	FALSE	TRUE	FALSE	TRUE	FALSE
Q057V8	ACKA_BUCCC	reviewed	Acetate kinase (EC 2.7.2.1) (Acetokinase)	ackA BCc_114	Buchnera aphidicola subsp. Cinara cedri (strain Cc)	406		FALSE	FALSE	FALSE	TRUE	FALSE	TRUE	FALSE
Q8K9W6	ACKA_BUCAP	reviewed	Acetate kinase (EC 2.7.2.1) (Acetokinase)	ackA BUsg_169	Buchnera aphidicola subsp. Schizaphis graminum (strain Sg)	403		FALSE	FALSE	FALSE	TRUE	FALSE	TRUE	FALSE
D2MPZ1	D2MPZ1_9FIRM	unreviewed	Acetate kinase (EC 2.7.2.1) (Acetokinase)	ackA HMPREF9013_0381	Bulleidia extructa W1219	398		FALSE	FALSE	FALSE	TRUE	FALSE	TRUE	FALSE
Q0B903	Q0B903_BURCM	unreviewed	Acetate kinase (EC 2.7.2.1) (Acetokinase)	ackA Bamb_3816	Burkholderia ambifaria (strain ATCC BAA-244 / AMMD) (Burkholderia cepacia (strain AMMD))	399		FALSE	FALSE	FALSE	TRUE	FALSE	TRUE	FALSE
B1YWN5	B1YWN5_BURA4	unreviewed	Acetate kinase (EC 2.7.2.1) (Acetokinase)	ackA BamMC406_4284	Burkholderia ambifaria (strain MC40-6)	399		FALSE	FALSE	FALSE	TRUE	FALSE	TRUE	FALSE
B1FI20	B1FI20_9BURK	unreviewed	Acetate kinase	BamIOP4010DRAFT_3680	Burkholderia ambifaria IOP40-10	129		FALSE	FALSE	FALSE	FALSE	FALSE	TRUE	FALSE
Q1BPR6	Q1BPR6_BURCA	unreviewed	Acetate kinase (EC 2.7.2.1) (Acetokinase)	ackA Bcen_3495	Burkholderia cenocepacia (strain AU 1054)	402		FALSE	FALSE	FALSE	TRUE	FALSE	TRUE	FALSE
A0B1S9	A0B1S9_BURCH	unreviewed	Acetate kinase (EC 2.7.2.1) (Acetokinase)	ackA Bcen2424_4871	Burkholderia cenocepacia (strain HI2424)	402		FALSE	FALSE	FALSE	TRUE	FALSE	TRUE	FALSE
B1K8J2	B1K8J2_BURCC	unreviewed	Acetate kinase (EC 2.7.2.1) (Acetokinase)	ackA Bcenmc03_5415	Burkholderia cenocepacia (strain MC0-3)	402		FALSE	FALSE	FALSE	TRUE	FALSE	TRUE	FALSE
L8V196	L8V196_9BURK	unreviewed	Acetate kinase (EC 2.7.2.1) (Acetokinase)	ackA BURCENBC7_A2541	Burkholderia cenocepacia BC7	399		FALSE	FALSE	FALSE	TRUE	FALSE	TRUE	FALSE
L8V087	L8V087_9BURK	unreviewed	Acetate kinase (EC 2.7.2.1) (Acetokinase)	ackA BURCENK562V_A1243	Burkholderia cenocepacia K56-2Valvano	399		FALSE	FALSE	FALSE	TRUE	FALSE	TRUE	FALSE
A2W3X7	A2W3X7_9BURK	unreviewed	Acetate kinase (EC 2.7.2.1) (Acetokinase)	ackA BCPG_05066	Burkholderia cenocepacia PC184	402		FALSE	FALSE	FALSE	TRUE	FALSE	TRUE	FALSE
B4EIA5	B4EIA5_BURCJ	unreviewed	Acetate kinase (EC 2.7.2.1) (Acetokinase)	ackA BceJ2315_37590 BCAM0293	Burkholderia cepacia (strain J2315 / LMG 16656) (Burkholderia cenocepacia (strain J2315))	399		FALSE	FALSE	FALSE	TRUE	FALSE	TRUE	FALSE
A2WJ41	A2WJ41_9BURK	unreviewed	Acetate kinase (EC 2.7.2.1) (Acetokinase)	ackA BDAG_04845	Burkholderia dolosa AUO158	399		FALSE	FALSE	FALSE	TRUE	FALSE	TRUE	FALSE
F2L8I4	F2L8I4_BURGS	unreviewed	Acetate kinase (EC 2.7.2.1) (Acetokinase)	ackA bgla_1g21210	Burkholderia gladioli (strain BSR3)	400		FALSE	FALSE	FALSE	TRUE	FALSE	TRUE	FALSE
C5AKC6	C5AKC6_BURGB	unreviewed	Acetate kinase (EC 2.7.2.1) (Acetokinase)	ackA bglu_2g20350	Burkholderia glumae (strain BGR1)	398		FALSE	FALSE	FALSE	TRUE	FALSE	TRUE	FALSE
B1FT46	B1FT46_9BURK	unreviewed	Acetate kinase (EC 2.7.2.1) (Acetokinase)	ackA BgramDRAFT_0519	Burkholderia graminis C4D1M	382		FALSE	FALSE	TRUE	TRUE	TRUE	TRUE	TRUE
B1G6R1	B1G6R1_9BURK	unreviewed	Acetate kinase (EC 2.7.2.1) (Acetokinase)	ackA BgramDRAFT_5048	Burkholderia graminis C4D1M	409		FALSE	TRUE	FALSE	TRUE	TRUE	TRUE	TRUE
Q62EC0	Q62EC0_BURMA	unreviewed	Acetate kinase (EC 2.7.2.1) (Acetokinase)	ackA BMAA0120	Burkholderia mallei (strain ATCC 23344)	392		FALSE	FALSE	FALSE	TRUE	FALSE	TRUE	FALSE
A3MAR4	A3MAR4_BURM7	unreviewed	Acetate kinase (EC 2.7.2.1) (Acetokinase)	ackA BMA10247_A0144	Burkholderia mallei (strain NCTC 10247)	392		FALSE	FALSE	FALSE	TRUE	FALSE	TRUE	FALSE
A1UY30	A1UY30_BURMS	unreviewed	Acetate kinase (EC 2.7.2.1) (Acetokinase)	ackA BMASAVP1_1285	Burkholderia mallei (strain SAVP1)	392		FALSE	FALSE	FALSE	TRUE	FALSE	TRUE	FALSE
A5TNZ8	A5TNZ8_BURML	unreviewed	Acetate kinase (EC 2.7.2.1) (Acetokinase)	ackA BMA721280_I0140	Burkholderia mallei 2002721280	392		FALSE	FALSE	FALSE	TRUE	FALSE	TRUE	FALSE
A9K3D8	A9K3D8_BURML	unreviewed	Acetate kinase (EC 2.7.2.1) (Acetokinase)	ackA BMA10399_B1486	Burkholderia mallei ATCC 10399	392		FALSE	FALSE	FALSE	TRUE	FALSE	TRUE	FALSE
C4AX72	C4AX72_BURML	unreviewed	Acetate kinase (EC 2.7.2.1) (Acetokinase)	ackA BMAGB8_A0141	Burkholderia mallei GB8 horse 4	392		FALSE	FALSE	FALSE	TRUE	FALSE	TRUE	FALSE
A9ASN6	A9ASN6_BURM1	unreviewed	Acetate kinase (EC 2.7.2.1) (Acetokinase)	ackA Bmul_5898 BMULJ_05627	Burkholderia multivorans (strain ATCC 17616 / 249)	404		FALSE	FALSE	TRUE	TRUE	TRUE	TRUE	TRUE
A9AS87	A9AS87_BURM1	unreviewed	Acetate kinase (EC 2.7.2.1) (Acetokinase)	ackA Bmul_5745 BMULJ_05778	Burkholderia multivorans (strain ATCC 17616 / 249)	392		FALSE	TRUE	TRUE	TRUE	TRUE	TRUE	TRUE
A9AS96	A9AS96_BURM1	unreviewed	Acetate kinase (EC 2.7.2.1) (Acetokinase)	ackA Bmul_5754	Burkholderia multivorans (strain ATCC 17616 / 249)	252		FALSE	TRUE	FALSE	FALSE	FALSE	TRUE	FALSE
J5BCT3	J5BCT3_9BURK	unreviewed	Acetate kinase (EC 2.7.2.1) (Acetokinase)	ackA BURMUCF2_B0375	Burkholderia multivorans CF2	401		FALSE	FALSE	FALSE	TRUE	FALSE	TRUE	FALSE
K0DUK0	K0DUK0_9BURK	unreviewed	Acetate kinase (EC 2.7.2.1) (Acetokinase)	ackA BUPH_00197	Burkholderia phenoliruptrix BR3459a	392		FALSE	FALSE	FALSE	TRUE	FALSE	TRUE	FALSE
B2JMM7	B2JMM7_BURP8	unreviewed	Acetate kinase (EC 2.7.2.1) (Acetokinase)	ackA Bphy_3686	Burkholderia phymatum (strain DSM 17167 / STM815)	393		FALSE	FALSE	FALSE	TRUE	FALSE	TRUE	FALSE
B2TDC0	B2TDC0_BURPP	unreviewed	Acetate kinase (EC 2.7.2.1) (Acetokinase)	ackA Bphyt_5272	Burkholderia phytofirmans (strain DSM 17436 / PsJN)	386		FALSE	FALSE	FALSE	TRUE	FALSE	TRUE	FALSE
A3P8M6	A3P8M6_BURP0	unreviewed	Acetate kinase (EC 2.7.2.1) (Acetokinase)	ackA BURPS1106A_A2656	Burkholderia pseudomallei (strain 1106a)	392		FALSE	FALSE	FALSE	TRUE	FALSE	TRUE	FALSE
Q3JJN5	Q3JJN5_BURP1	unreviewed	Acetate kinase (EC 2.7.2.1) (Acetokinase)	ackA BURPS1710b_A1060	Burkholderia pseudomallei (strain 1710b)	392		FALSE	FALSE	FALSE	TRUE	FALSE	TRUE	FALSE
A3NN70	A3NN70_BURP6	unreviewed	Acetate kinase (EC 2.7.2.1) (Acetokinase)	ackA BURPS668_A2799	Burkholderia pseudomallei (strain 668)	392		FALSE	FALSE	FALSE	TRUE	FALSE	TRUE	FALSE
Q63IW0	Q63IW0_BURPS	unreviewed	Acetate kinase (EC 2.7.2.1) (Acetokinase)	ackA BPSS1956	Burkholderia pseudomallei (strain K96243)	392		FALSE	FALSE	FALSE	TRUE	FALSE	TRUE	FALSE
I2KR01	I2KR01_BURPE	unreviewed	Acetate kinase (EC 2.7.2.1) (Acetokinase)	ackA BP1026A_3784	Burkholderia pseudomallei 1026a	392		FALSE	FALSE	FALSE	TRUE	FALSE	TRUE	FALSE
I1WVM9	I1WVM9_BURPE	unreviewed	Acetate kinase (EC 2.7.2.1) (Acetokinase)	ackA BP1026B_II2097	Burkholderia pseudomallei 1026b	392		FALSE	FALSE	FALSE	TRUE	FALSE	TRUE	FALSE
C5ZRI4	C5ZRI4_BURPE	unreviewed	Acetate kinase (EC 2.7.2.1) (Acetokinase)	ackA BURPS1106B_2519	Burkholderia pseudomallei 1106b	392		FALSE	FALSE	FALSE	TRUE	FALSE	TRUE	FALSE
I2KME4	I2KME4_BURPE	unreviewed	Acetate kinase (EC 2.7.2.1) (Acetokinase)	ackA BP1258A_4570	Burkholderia pseudomallei 1258a	392		FALSE	FALSE	FALSE	TRUE	FALSE	TRUE	FALSE
I2KKQ5	I2KKQ5_BURPE	unreviewed	Acetate kinase (EC 2.7.2.1) (Acetokinase)	ackA BP1258B_5247	Burkholderia pseudomallei 1258b	392		FALSE	FALSE	FALSE	TRUE	FALSE	TRUE	FALSE
B2HB32	B2HB32_BURPE	unreviewed	Acetate kinase (EC 2.7.2.1) (Acetokinase)	ackA BURPS1655_D1141	Burkholderia pseudomallei 1655	392		FALSE	FALSE	FALSE	TRUE	FALSE	TRUE	FALSE
C6U9N7	C6U9N7_BURPE	unreviewed	Acetate kinase (EC 2.7.2.1) (Acetokinase)	ackA BURPS1710A_A1933	Burkholderia pseudomallei 1710a	392		FALSE	FALSE	FALSE	TRUE	FALSE	TRUE	FALSE
A4LFV6	A4LFV6_BURPE	unreviewed	Acetate kinase (EC 2.7.2.1) (Acetokinase)	ackA BURPS305_6207	Burkholderia pseudomallei 305	392		FALSE	FALSE	FALSE	TRUE	FALSE	TRUE	FALSE
I2M477	I2M477_BURPE	unreviewed	Acetate kinase (EC 2.7.2.1) (Acetokinase)	ackA BP354A_5315	Burkholderia pseudomallei 354a	392		FALSE	FALSE	FALSE	TRUE	FALSE	TRUE	FALSE
I2LWT9	I2LWT9_BURPE	unreviewed	Acetate kinase (EC 2.7.2.1) (Acetokinase)	ackA BP354E_4524	Burkholderia pseudomallei 354e	392		FALSE	FALSE	FALSE	TRUE	FALSE	TRUE	FALSE
A8EN65	A8EN65_BURPE	unreviewed	Acetate kinase (EC 2.7.2.1) (Acetokinase)	ackA BURPS406E_D0340	Burkholderia pseudomallei 406e	392		FALSE	FALSE	FALSE	TRUE	FALSE	TRUE	FALSE
B7CQM1	B7CQM1_BURPE	unreviewed	Acetate kinase (EC 2.7.2.1) (Acetokinase)	ackA BUC_6937	Burkholderia pseudomallei 576	392		FALSE	FALSE	FALSE	TRUE	FALSE	TRUE	FALSE
K7QCF5	K7QCF5_BURPE	unreviewed	Acetate kinase (EC 2.7.2.1) (Acetokinase)	ackA BPC006_II2619	Burkholderia pseudomallei BPC006	392		FALSE	FALSE	FALSE	TRUE	FALSE	TRUE	FALSE
M7E7A7	M7E7A7_BURPE	unreviewed	Acetate kinase (EC 2.7.2.1)	D512_28258	Burkholderia pseudomallei MSHR1043	392		FALSE	FALSE	FALSE	TRUE	FALSE	TRUE	FALSE
C4I9F2	C4I9F2_BURPE	unreviewed	Acetate kinase (EC 2.7.2.1) (Acetokinase)	ackA GBP346_B2093	Burkholderia pseudomallei MSHR346	392		FALSE	FALSE	FALSE	TRUE	FALSE	TRUE	FALSE
C0Y6W6	C0Y6W6_BURPE	unreviewed	Acetate kinase (EC 2.7.2.1) (Acetokinase)	ackA BUH_7025	Burkholderia pseudomallei Pakistan 9	392		FALSE	FALSE	FALSE	TRUE	FALSE	TRUE	FALSE
A8KED4	A8KED4_BURPE	unreviewed	Acetate kinase (EC 2.7.2.1) (Acetokinase)	ackA BURPSPAST_AC0264	Burkholderia pseudomallei Pasteur 52237	392		FALSE	FALSE	FALSE	TRUE	FALSE	TRUE	FALSE
Q391X2	Q391X2_BURS3	unreviewed	Acetate kinase (EC 2.7.2.1) (Acetokinase)	ackA Bcep18194_B2633	Burkholderia sp. (strain 383) (Burkholderia cepacia (strain ATCC 17760 / NCIB 9086 / R18194))	392		FALSE	FALSE	FALSE	TRUE	FALSE	TRUE	FALSE
D5WHE7	D5WHE7_BURSC	unreviewed	Acetate kinase (EC 2.7.2.1) (Acetokinase)	ackA BC1002_3880	Burkholderia sp. (strain CCGE1002)	383		FALSE	FALSE	TRUE	TRUE	TRUE	TRUE	TRUE
D5WGL7	D5WGL7_BURSC	unreviewed	Acetate kinase (EC 2.7.2.1) (Acetokinase)	ackA BC1002_5543	Burkholderia sp. (strain CCGE1002)	391		FALSE	TRUE	FALSE	TRUE	TRUE	TRUE	TRUE
E1TIB6	E1TIB6_BURSG	unreviewed	Acetate kinase (EC 2.7.2.1) (Acetokinase)	ackA BC1003_3684	Burkholderia sp. (strain CCGE1003)	402		FALSE	FALSE	FALSE	TRUE	FALSE	TRUE	FALSE
J2HEI0	J2HEI0_9BURK	unreviewed	Acetate kinase (EC 2.7.2.1) (Acetokinase)	ackA PMI06_07891	Burkholderia sp. BT03	393		FALSE	FALSE	FALSE	TRUE	FALSE	TRUE	FALSE
E8YQ23	E8YQ23_9BURK	unreviewed	Acetate kinase (EC 2.7.2.1) (Acetokinase)	ackA BC1001_3625	Burkholderia sp. CCGE1001	392		FALSE	FALSE	FALSE	TRUE	FALSE	TRUE	FALSE
I2ITT0	I2ITT0_9BURK	unreviewed	Acetate kinase (EC 2.7.2.1) (Acetokinase)	ackA BCh11DRAFT_01930	Burkholderia sp. Ch1-1	386		FALSE	FALSE	TRUE	TRUE	TRUE	TRUE	TRUE
I2IWR5	I2IWR5_9BURK	unreviewed	Acetate kinase (EC 2.7.2.1) (Acetokinase)	ackA BCh11DRAFT_02980	Burkholderia sp. Ch1-1	397		FALSE	TRUE	FALSE	TRUE	TRUE	TRUE	TRUE
B5WQB9	B5WQB9_9BURK	unreviewed	Acetate kinase (EC 2.7.2.1) (Acetokinase)	ackA BH160DRAFT_5272	Burkholderia sp. H160	392		FALSE	FALSE	TRUE	TRUE	TRUE	TRUE	TRUE
B5WAX4	B5WAX4_9BURK	unreviewed	Acetate kinase (EC 2.7.2.1) (Acetokinase)	ackA BH160DRAFT_0224	Burkholderia sp. H160	390		FALSE	TRUE	TRUE	TRUE	TRUE	TRUE	TRUE
B5WUQ9	B5WUQ9_9BURK	unreviewed	Acetate kinase (EC 2.7.2.1) (Acetokinase)	ackA BH160DRAFT_6812	Burkholderia sp. H160	383		FALSE	TRUE	FALSE	TRUE	TRUE	TRUE	TRUE
I2DZF5	I2DZF5_9BURK	unreviewed	Acetate kinase (EC 2.7.2.1) (Acetokinase)	ackA MYA_5691	Burkholderia sp. KJ006	399		FALSE	FALSE	TRUE	TRUE	TRUE	TRUE	TRUE
I2DXF0	I2DXF0_9BURK	unreviewed	Acetate kinase (EC 2.7.2.1) (Acetokinase)	ackA MYA_4978	Burkholderia sp. KJ006	406		FALSE	TRUE	FALSE	TRUE	TRUE	TRUE	TRUE
R4WTH6	R4WTH6_9BURK	unreviewed	Acetate kinase	BRPE64_DCDS09870	Burkholderia sp. RPE64	396		FALSE	FALSE	TRUE	TRUE	TRUE	TRUE	TRUE
R4WL79	R4WL79_9BURK	unreviewed	Acetate kinase	ackA BRPE64_BCDS06420	Burkholderia sp. RPE64	371		FALSE	TRUE	FALSE	TRUE	TRUE	TRUE	TRUE
K8RG65	K8RG65_9BURK	unreviewed	Acetate kinase (EC 2.7.2.1) (Acetokinase)	ackA BURK_018760	Burkholderia sp. SJ98	400		FALSE	FALSE	FALSE	TRUE	FALSE	TRUE	FALSE
F0G629	F0G629_9BURK	unreviewed	Acetate kinase (EC 2.7.2.1) (Acetokinase)	ackA B1M_18412	Burkholderia sp. TJI49	399		FALSE	FALSE	FALSE	TRUE	FALSE	TRUE	FALSE
G8MLH2	G8MLH2_9BURK	unreviewed	Acetate kinase (EC 2.7.2.1) (Acetokinase)	ackA BYI23_D002730	Burkholderia sp. YI23	400		FALSE	FALSE	FALSE	TRUE	FALSE	TRUE	FALSE
I5CQF7	I5CQF7_9BURK	unreviewed	Acetate kinase (EC 2.7.2.1) (Acetokinase)	ackA WQE_25698	Burkholderia terrae BS001	393		FALSE	FALSE	FALSE	TRUE	FALSE	TRUE	FALSE
Q2T883	Q2T883_BURTA	unreviewed	Acetate kinase (EC 2.7.2.1) (Acetokinase)	ackA BTH_II0416	Burkholderia thailandensis (strain E264 / ATCC 700388 / DSM 13276 / CIP 106301)	392		FALSE	FALSE	FALSE	TRUE	FALSE	TRUE	FALSE
N0ARX8	N0ARX8_BURTH	unreviewed	Acetate kinase (EC 2.7.2.1)	ackA BTI_5037	Burkholderia thailandensis MSMB121	400		FALSE	FALSE	FALSE	TRUE	FALSE	TRUE	FALSE
I6AA51	I6AA51_BURTH	unreviewed	Acetate kinase (EC 2.7.2.1) (Acetokinase)	ackA A33K_17152	Burkholderia thailandensis MSMB43	400		FALSE	FALSE	FALSE	TRUE	FALSE	TRUE	FALSE
A4JS34	A4JS34_BURVG	unreviewed	Acetate kinase (EC 2.7.2.1) (Acetokinase)	ackA Bcep1808_6176	Burkholderia vietnamiensis (strain G4 / LMG 22486) (Burkholderia cepacia (strain R1808))	392		FALSE	FALSE	TRUE	TRUE	TRUE	TRUE	TRUE
A4JS24	A4JS24_BURVG	unreviewed	Acetate kinase (EC 2.7.2.1) (Acetokinase)	ackA Bcep1808_6166	Burkholderia vietnamiensis (strain G4 / LMG 22486) (Burkholderia cepacia (strain R1808))	392		FALSE	TRUE	TRUE	TRUE	TRUE	TRUE	TRUE
A4JSI0	A4JSI0_BURVG	unreviewed	Acetate kinase (EC 2.7.2.1) (Acetokinase)	ackA Bcep1808_6333	Burkholderia vietnamiensis (strain G4 / LMG 22486) (Burkholderia cepacia (strain R1808))	399		FALSE	TRUE	TRUE	TRUE	TRUE	TRUE	TRUE
A4JPV1	A4JPV1_BURVG	unreviewed	Acetate kinase (EC 2.7.2.1) (Acetokinase)	ackA Bcep1808_5357	Burkholderia vietnamiensis (strain G4 / LMG 22486) (Burkholderia cepacia (strain R1808))	406		FALSE	TRUE	FALSE	TRUE	TRUE	TRUE	TRUE
Q13JZ9	Q13JZ9_BURXL	unreviewed	Acetate kinase (EC 2.7.2.1) (Acetokinase)	ackA Bxeno_B2622 Bxe_B0356	Burkholderia xenovorans (strain LB400)	397		FALSE	FALSE	TRUE	TRUE	TRUE	TRUE	TRUE
Q13IW1	Q13IW1_BURXL	unreviewed	Acetate kinase (EC 2.7.2.1) (Acetokinase)	ackA Bxeno_C0050 Bxe_C0051	Burkholderia xenovorans (strain LB400)	397		FALSE	TRUE	TRUE	TRUE	TRUE	TRUE	TRUE
Q13MS3	Q13MS3_BURXL	unreviewed	Acetate kinase (EC 2.7.2.1) (Acetokinase)	ackA Bxeno_B1648 Bxe_B1346	Burkholderia xenovorans (strain LB400)	388		FALSE	TRUE	FALSE	TRUE	TRUE	TRUE	TRUE
D7GWR1	D7GWR1_9FIRM	unreviewed	Acetate kinase (EC 2.7.2.1) (Acetokinase)	ackA CK3_27360	Butyrate-producing bacterium SS3/4	397		FALSE	FALSE	FALSE	TRUE	FALSE	TRUE	FALSE
D4MYX8	D4MYX8_9FIRM	unreviewed	Acetate kinase (EC 2.7.2.1) (Acetokinase)	ackA CL2_07940	Butyrate-producing bacterium SSC/2	396		FALSE	FALSE	FALSE	TRUE	FALSE	TRUE	FALSE
R8W3V0	R8W3V0_9CLOT	unreviewed	Acetate kinase	HMPREF1526_00197	Butyricicoccus pullicaecorum 1.2	402		FALSE	FALSE	FALSE	TRUE	FALSE	TRUE	FALSE
R5LZY3	R5LZY3_9FIRM	unreviewed	Acetate kinase	BN569_01372	Butyrivibrio crossotus CAG:259	233		FALSE	FALSE	FALSE	FALSE	FALSE	TRUE	FALSE
D4RWM6	D4RWM6_9FIRM	unreviewed	Acetate kinase (EC 2.7.2.1) (Acetokinase)	ackA BUTYVIB_00062	Butyrivibrio crossotus DSM 2876	397		FALSE	FALSE	FALSE	TRUE	FALSE	TRUE	FALSE
D4IVG5	D4IVG5_BUTFI	unreviewed	Acetate kinase (EC 2.7.2.1) (Acetokinase)	ackA CIY_20620	Butyrivibrio fibrisolvens	398		FALSE	FALSE	FALSE	TRUE	FALSE	FALSE	FALSE
E0RV47	E0RV47_BUTPB	unreviewed	Acetate kinase (EC 2.7.2.1) (Acetokinase)	ackA bpr_I1580	Butyrivibrio proteoclasticus (strain ATCC 51982 / DSM 14932 / B316) (Clostridium proteoclasticum)	397		FALSE	FALSE	FALSE	TRUE	FALSE	TRUE	FALSE
R6QUZ3	R6QUZ3_9FIRM	unreviewed	Acetate kinase	BN606_01722	Butyrivibrio sp. CAG:318	397		FALSE	FALSE	FALSE	TRUE	FALSE	TRUE	FALSE
E3NU68	E3NU68_CAERE	unreviewed	Probable acetate kinase (EC 2.7.2.1) (Acetokinase)	CRE_06255	Caenorhabditis remanei (Caenorhabditis vulgaris)	417		FALSE	FALSE	FALSE	TRUE	FALSE	TRUE	FALSE
F5L675	F5L675_9BACI	unreviewed	Acetate kinase (EC 2.7.2.1) (Acetokinase)	ackA CathTA2_1288	Caldalkalibacillus thermarum TA2.A1	401		FALSE	FALSE	FALSE	TRUE	FALSE	TRUE	FALSE
B9MJT3	ACKA_CALBD	reviewed	Acetate kinase (EC 2.7.2.1) (Acetokinase)	ackA Athe_1493	Caldicellulosiruptor bescii (strain ATCC BAA-1888 / DSM 6725 / Z-1320) (Anaerocellum thermophilum)	399		FALSE	FALSE	FALSE	TRUE	FALSE	TRUE	FALSE
E4Q9J2	E4Q9J2_CALH1	unreviewed	Acetate kinase (EC 2.7.2.1) (Acetokinase)	ackA Calhy_1243	Caldicellulosiruptor hydrothermalis (strain DSM 18901 / VKM B-2411 / 108)	399		FALSE	FALSE	FALSE	TRUE	FALSE	TRUE	FALSE
E4S9B1	E4S9B1_CALKI	unreviewed	Acetate kinase (EC 2.7.2.1) (Acetokinase)	ackA Calkr_1478	Caldicellulosiruptor kristjanssonii (strain ATCC 700853 / DSM 12137 / I77R1B)	399		FALSE	FALSE	FALSE	TRUE	FALSE	TRUE	FALSE
E4SBF5	E4SBF5_CALK2	unreviewed	Acetate kinase (EC 2.7.2.1) (Acetokinase)	ackA Calkro_1217	Caldicellulosiruptor kronotskyensis (strain DSM 18902 / VKM B-2412 / 2002)	399		FALSE	FALSE	FALSE	TRUE	FALSE	TRUE	FALSE
G2PUC6	G2PUC6_9FIRM	unreviewed	Acetate kinase (EC 2.7.2.1) (Acetokinase)	ackA Calla_0867	Caldicellulosiruptor lactoaceticus 6A	399		FALSE	FALSE	FALSE	TRUE	FALSE	TRUE	FALSE
D9TK28	D9TK28_CALOO	unreviewed	Acetate kinase (EC 2.7.2.1) (Acetokinase)	ackA COB47_1061	Caldicellulosiruptor obsidiansis (strain ATCC BAA-2073 / strain OB47)	399		FALSE	FALSE	FALSE	TRUE	FALSE	TRUE	FALSE
E4Q212	E4Q212_CALOW	unreviewed	Acetate kinase (EC 2.7.2.1) (Acetokinase)	ackA Calow_1272	Caldicellulosiruptor owensensis (strain ATCC 700167 / DSM 13100 / OL)	399		FALSE	FALSE	FALSE	TRUE	FALSE	TRUE	FALSE
A4XL40	ACKA_CALS8	reviewed	Acetate kinase (EC 2.7.2.1) (Acetokinase)	ackA Csac_2040	Caldicellulosiruptor saccharolyticus (strain ATCC 43494 / DSM 8903)	399		FALSE	FALSE	FALSE	TRUE	FALSE	TRUE	FALSE
I0GID4	I0GID4_CALEA	unreviewed	Acetate kinase (EC 2.7.2.1) (Acetokinase)	ackA CSE_03950	Caldisericum exile (strain DSM 21853 / NBRC 104410 / AZM16c01)	450		FALSE	FALSE	FALSE	TRUE	FALSE	TRUE	FALSE
E4TGJ5	E4TGJ5_CALNY	unreviewed	Acetate kinase (EC 2.7.2.1) (Acetokinase)	ackA Calni_0765	Calditerrivibrio nitroreducens (strain DSM 19672 / NBRC 101217 / Yu37-1)	415		FALSE	FALSE	FALSE	TRUE	FALSE	TRUE	FALSE
H1XSA3	H1XSA3_9BACT	unreviewed	Acetate kinase (EC 2.7.2.1) (Acetokinase)	ackA Calab_0624	Caldithrix abyssi DSM 13497	401		FALSE	FALSE	FALSE	TRUE	FALSE	TRUE	FALSE
G0V4E2	G0V4E2_9CLOT	unreviewed	Acetate kinase (EC 2.7.2.1) (Acetokinase)	ackA CAAU_0333	Caloramator australicus RC3	400		FALSE	FALSE	FALSE	TRUE	FALSE	TRUE	FALSE
K9UVI1	K9UVI1_9CYAN	unreviewed	Acetate kinase (EC 2.7.2.1) (Acetokinase)	ackA Cal6303_0052	Calothrix sp. PCC 6303	402		FALSE	FALSE	FALSE	TRUE	FALSE	TRUE	FALSE
K9PKQ4	K9PKQ4_9CYAN	unreviewed	Acetate kinase (EC 2.7.2.1) (Acetokinase)	ackA Cal7507_3125	Calothrix sp. PCC 7507	405		FALSE	FALSE	FALSE	TRUE	FALSE	TRUE	FALSE
H7SR40	H7SR40_CAMCO	unreviewed	Acetate kinase (EC 2.7.2.1) (Acetokinase)	ackA cco19_00305	Campylobacter coli 1091	396		FALSE	FALSE	FALSE	TRUE	FALSE	TRUE	FALSE
H7SXR3	H7SXR3_CAMCO	unreviewed	Acetate kinase (EC 2.7.2.1) (Acetokinase)	ackA cco23_03303	Campylobacter coli 1098	396		FALSE	FALSE	FALSE	TRUE	FALSE	TRUE	FALSE
H7QVQ5	H7QVQ5_CAMCO	unreviewed	Acetate kinase (EC 2.7.2.1) (Acetokinase)	ackA cco1_05716	Campylobacter coli 111-3	396		FALSE	FALSE	FALSE	TRUE	FALSE	TRUE	FALSE
H7T3H0	H7T3H0_CAMCO	unreviewed	Acetate kinase (EC 2.7.2.1) (Acetokinase)	ackA cco25_04024	Campylobacter coli 1148	396		FALSE	FALSE	FALSE	TRUE	FALSE	TRUE	FALSE
H7TGF6	H7TGF6_CAMCO	unreviewed	Acetate kinase (EC 2.7.2.1) (Acetokinase)	ackA cco5_00250	Campylobacter coli 132-6	396		FALSE	FALSE	FALSE	TRUE	FALSE	TRUE	FALSE
H7T9Q5	H7T9Q5_CAMCO	unreviewed	Acetate kinase (EC 2.7.2.1) (Acetokinase)	ackA cco37_06137	Campylobacter coli 1417	396		FALSE	FALSE	FALSE	TRUE	FALSE	TRUE	FALSE
H7VUF6	H7VUF6_CAMCO	unreviewed	Acetate kinase (EC 2.7.2.1) (Acetokinase)	ackA cco8_03326	Campylobacter coli 151-9	396		FALSE	FALSE	FALSE	TRUE	FALSE	TRUE	FALSE
H7TL55	H7TL55_CAMCO	unreviewed	Acetate kinase (EC 2.7.2.1) (Acetokinase)	ackA cco54_00225	Campylobacter coli 1891	396		FALSE	FALSE	FALSE	TRUE	FALSE	TRUE	FALSE
H7TRK9	H7TRK9_CAMCO	unreviewed	Acetate kinase (EC 2.7.2.1) (Acetokinase)	ackA cco55_01881	Campylobacter coli 1909	396		FALSE	FALSE	FALSE	TRUE	FALSE	TRUE	FALSE
H7U3A5	H7U3A5_CAMCO	unreviewed	Acetate kinase (EC 2.7.2.1) (Acetokinase)	ackA cco61_03882	Campylobacter coli 1948	396		FALSE	FALSE	FALSE	TRUE	FALSE	TRUE	FALSE
H7U6L8	H7U6L8_CAMCO	unreviewed	Acetate kinase (EC 2.7.2.1) (Acetokinase)	ackA cco65_01000	Campylobacter coli 1957	396		FALSE	FALSE	FALSE	TRUE	FALSE	TRUE	FALSE
H7UBL4	H7UBL4_CAMCO	unreviewed	Acetate kinase (EC 2.7.2.1) (Acetokinase)	ackA cco67_00437	Campylobacter coli 1961	396		FALSE	FALSE	FALSE	TRUE	FALSE	TRUE	FALSE
H7UI70	H7UI70_CAMCO	unreviewed	Acetate kinase (EC 2.7.2.1) (Acetokinase)	ackA cco69_02869	Campylobacter coli 202/04	396		FALSE	FALSE	FALSE	TRUE	FALSE	TRUE	FALSE
H7R8R7	H7R8R7_CAMCO	unreviewed	Acetate kinase (EC 2.7.2.1) (Acetokinase)	ackA cco105_00895	Campylobacter coli 2548	396		FALSE	FALSE	FALSE	TRUE	FALSE	TRUE	FALSE
H7RER9	H7RER9_CAMCO	unreviewed	Acetate kinase (EC 2.7.2.1) (Acetokinase)	ackA cco106_01927	Campylobacter coli 2553	396		FALSE	FALSE	FALSE	TRUE	FALSE	TRUE	FALSE
H7RMU9	H7RMU9_CAMCO	unreviewed	Acetate kinase (EC 2.7.2.1) (Acetokinase)	ackA cco111_06806	Campylobacter coli 2680	396		FALSE	FALSE	FALSE	TRUE	FALSE	TRUE	FALSE
H7RPJ0	H7RPJ0_CAMCO	unreviewed	Acetate kinase (EC 2.7.2.1) (Acetokinase)	ackA cco112_00320	Campylobacter coli 2685	396		FALSE	FALSE	FALSE	TRUE	FALSE	TRUE	FALSE
H7RYR4	H7RYR4_CAMCO	unreviewed	Acetate kinase (EC 2.7.2.1) (Acetokinase)	ackA cco113_07507	Campylobacter coli 2688	396		FALSE	FALSE	FALSE	TRUE	FALSE	TRUE	FALSE
H7S0J7	H7S0J7_CAMCO	unreviewed	Acetate kinase (EC 2.7.2.1) (Acetokinase)	ackA cco115_00765	Campylobacter coli 2692	396		FALSE	FALSE	FALSE	TRUE	FALSE	TRUE	FALSE
H7S8P8	H7S8P8_CAMCO	unreviewed	Acetate kinase (EC 2.7.2.1) (Acetokinase)	ackA cco117_06654	Campylobacter coli 2698	396		FALSE	FALSE	FALSE	TRUE	FALSE	TRUE	FALSE
H7UTD3	H7UTD3_CAMCO	unreviewed	Acetate kinase (EC 2.7.2.1) (Acetokinase)	ackA cco71_03784	Campylobacter coli 317/04	396		FALSE	FALSE	FALSE	TRUE	FALSE	TRUE	FALSE
H7UZ18	H7UZ18_CAMCO	unreviewed	Acetate kinase (EC 2.7.2.1) (Acetokinase)	ackA cco74_04167	Campylobacter coli 37/05	396		FALSE	FALSE	FALSE	TRUE	FALSE	TRUE	FALSE
H7TYP8	H7TYP8_CAMCO	unreviewed	Acetate kinase (EC 2.7.2.1) (Acetokinase)	ackA cco6_05391	Campylobacter coli 59-2	396		FALSE	FALSE	FALSE	TRUE	FALSE	TRUE	FALSE
H7UN51	H7UN51_CAMCO	unreviewed	Acetate kinase (EC 2.7.2.1) (Acetokinase)	ackA cco7_02623	Campylobacter coli 67-8	396		FALSE	FALSE	FALSE	TRUE	FALSE	TRUE	FALSE
H7TDQ0	H7TDQ0_CAMCO	unreviewed	Acetate kinase (EC 2.7.2.1) (Acetokinase)	ackA cco4_03767	Campylobacter coli 7--1	396		FALSE	FALSE	FALSE	TRUE	FALSE	TRUE	FALSE
H7SFQ3	H7SFQ3_CAMCO	unreviewed	Acetate kinase (EC 2.7.2.1) (Acetokinase)	ackA cco14_02210	Campylobacter coli 80352	396		FALSE	FALSE	FALSE	TRUE	FALSE	TRUE	FALSE
H7SCD5	H7SCD5_CAMCO	unreviewed	Acetate kinase (EC 2.7.2.1) (Acetokinase)	ackA cco12_04838	Campylobacter coli 84-2	396		FALSE	FALSE	FALSE	TRUE	FALSE	TRUE	FALSE
H7SKY9	H7SKY9_CAMCO	unreviewed	Acetate kinase (EC 2.7.2.1) (Acetokinase)	ackA cco16_00696	Campylobacter coli 86119	396		FALSE	FALSE	FALSE	TRUE	FALSE	TRUE	FALSE
H7R176	H7R176_CAMCO	unreviewed	Acetate kinase (EC 2.7.2.1) (Acetokinase)	ackA cco10_06285	Campylobacter coli 90-3	396		FALSE	FALSE	FALSE	TRUE	FALSE	TRUE	FALSE
H7WQB8	H7WQB8_CAMCO	unreviewed	Acetate kinase (EC 2.7.2.1) (Acetokinase)	ackA cco96_03133	Campylobacter coli H56	396		FALSE	FALSE	FALSE	TRUE	FALSE	TRUE	FALSE
H7W997	H7W997_CAMCO	unreviewed	Acetate kinase (EC 2.7.2.1) (Acetokinase)	ackA cco91_01555	Campylobacter coli H6	396		FALSE	FALSE	FALSE	TRUE	FALSE	TRUE	FALSE
H7WES5	H7WES5_CAMCO	unreviewed	Acetate kinase (EC 2.7.2.1) (Acetokinase)	ackA cco93_02604	Campylobacter coli H8	396		FALSE	FALSE	FALSE	TRUE	FALSE	TRUE	FALSE
H7WK42	H7WK42_CAMCO	unreviewed	Acetate kinase (EC 2.7.2.1) (Acetokinase)	ackA cco94_02268	Campylobacter coli H9	396		FALSE	FALSE	FALSE	TRUE	FALSE	TRUE	FALSE
E0QFJ5	E0QFJ5_CAMCO	unreviewed	Acetate kinase (EC 2.7.2.1) (Acetokinase)	ackA HMPREF9399_1721	Campylobacter coli JV20	396		FALSE	FALSE	FALSE	TRUE	FALSE	TRUE	FALSE
H7V978	H7V978_CAMCO	unreviewed	Acetate kinase (EC 2.7.2.1) (Acetokinase)	ackA cco76_03542	Campylobacter coli LMG 23336	396		FALSE	FALSE	FALSE	TRUE	FALSE	TRUE	FALSE
H7VE56	H7VE56_CAMCO	unreviewed	Acetate kinase (EC 2.7.2.1) (Acetokinase)	ackA cco77_03434	Campylobacter coli LMG 23341	396		FALSE	FALSE	FALSE	TRUE	FALSE	TRUE	FALSE
H7VID7	H7VID7_CAMCO	unreviewed	Acetate kinase (EC 2.7.2.1) (Acetokinase)	ackA cco78_02247	Campylobacter coli LMG 23342	396		FALSE	FALSE	FALSE	TRUE	FALSE	TRUE	FALSE
H7VP24	H7VP24_CAMCO	unreviewed	Acetate kinase (EC 2.7.2.1) (Acetokinase)	ackA cco79_03644	Campylobacter coli LMG 23344	396		FALSE	FALSE	FALSE	TRUE	FALSE	TRUE	FALSE
H7W0S2	H7W0S2_CAMCO	unreviewed	Acetate kinase (EC 2.7.2.1) (Acetokinase)	ackA cco81_05286	Campylobacter coli LMG 9853	396		FALSE	FALSE	FALSE	TRUE	FALSE	TRUE	FALSE
H7V2V0	H7V2V0_CAMCO	unreviewed	Acetate kinase (EC 2.7.2.1) (Acetokinase)	ackA cco75_01457	Campylobacter coli LMG 9854	396		FALSE	FALSE	FALSE	TRUE	FALSE	TRUE	FALSE
H7W2Y5	H7W2Y5_CAMCO	unreviewed	Acetate kinase (EC 2.7.2.1) (Acetokinase)	ackA cco88_00722	Campylobacter coli LMG 9860	396		FALSE	FALSE	FALSE	TRUE	FALSE	TRUE	FALSE
Q4HI00	Q4HI00_CAMCO	unreviewed	Acetate kinase (EC 2.7.2.1) (Acetokinase)	ackA CCO0755	Campylobacter coli RM2228	396		FALSE	FALSE	FALSE	TRUE	FALSE	TRUE	FALSE
H7WW13	H7WW13_CAMCO	unreviewed	Acetate kinase (EC 2.7.2.1) (Acetokinase)	ackA cco99_03815	Campylobacter coli Z156	396		FALSE	FALSE	FALSE	TRUE	FALSE	TRUE	FALSE
H7R594	H7R594_CAMCO	unreviewed	Acetate kinase (EC 2.7.2.1) (Acetokinase)	ackA cco100_03769	Campylobacter coli Z163	396		FALSE	FALSE	FALSE	TRUE	FALSE	TRUE	FALSE
A7ZDP4	ACKA_CAMC1	reviewed	Acetate kinase (EC 2.7.2.1) (Acetokinase)	ackA Ccon26_10400 CCC13826_0104	Campylobacter concisus (strain 13826)	397		FALSE	FALSE	FALSE	TRUE	FALSE	TRUE	FALSE
I1DPL2	I1DPL2_9PROT	unreviewed	Acetate kinase (EC 2.7.2.1) (Acetokinase)	ackA UNSWCD_564	Campylobacter concisus UNSWCD	397		FALSE	FALSE	FALSE	TRUE	FALSE	TRUE	FALSE
A7GYC8	ACKA_CAMC5	reviewed	Acetate kinase (EC 2.7.2.1) (Acetokinase)	ackA Ccur92_09160 CCV52592_1158	Campylobacter curvus (strain 525.92)	398		FALSE	FALSE	FALSE	TRUE	FALSE	TRUE	FALSE
A0RP54	ACKA_CAMFF	reviewed	Acetate kinase (EC 2.7.2.1) (Acetokinase)	ackA CFF8240_0812	Campylobacter fetus subsp. fetus (strain 82-40)	399		FALSE	FALSE	FALSE	TRUE	FALSE	TRUE	FALSE
F9XUK1	F9XUK1_CAMFE	unreviewed	Acetate kinase (EC 2.7.2.1) (Acetokinase)	ackA CFV354_0887	Campylobacter fetus subsp. venerealis NCTC 10354	399		FALSE	FALSE	FALSE	TRUE	FALSE	TRUE	FALSE
C8PGN3	C8PGN3_9PROT	unreviewed	Acetate kinase (EC 2.7.2.1) (Acetokinase)	ackA CAMGR0001_1028	Campylobacter gracilis RM3268	410		FALSE	FALSE	FALSE	TRUE	FALSE	TRUE	FALSE
A7I2H6	ACKA_CAMHC	reviewed	Acetate kinase (EC 2.7.2.1) (Acetokinase)	ackA CHAB381_1162	Campylobacter hominis (strain ATCC BAA-381 / LMG 19568 / NCTC 13146 / CH001A)	399		FALSE	FALSE	FALSE	TRUE	FALSE	TRUE	FALSE
Q5HV92	ACKA_CAMJR	reviewed	Acetate kinase (EC 2.7.2.1) (Acetokinase)	ackA CJE0788	Campylobacter jejuni (strain RM1221)	396		FALSE	FALSE	FALSE	TRUE	FALSE	TRUE	FALSE
A7H4D5	ACKA_CAMJD	reviewed	Acetate kinase (EC 2.7.2.1) (Acetokinase)	ackA JJD26997_1318	Campylobacter jejuni subsp. doylei (strain ATCC BAA-1458 / RM4099 / 269.97)	396		FALSE	FALSE	FALSE	TRUE	FALSE	TRUE	FALSE
D3FLS0	D3FLS0_CAMJI	unreviewed	Acetate kinase (EC 2.7.2.1) (Acetokinase)	ackA CJSA_0653	Campylobacter jejuni subsp. jejuni (strain IA3902)	396		FALSE	FALSE	FALSE	TRUE	FALSE	TRUE	FALSE
E6RWD3	E6RWD3_CAMJS	unreviewed	Acetate kinase (EC 2.7.2.1) (Acetokinase)	ackA CJS3_0740	Campylobacter jejuni subsp. jejuni (strain S3)	396		FALSE	FALSE	FALSE	TRUE	FALSE	TRUE	FALSE
H8BDA4	H8BDA4_CAMJU	unreviewed	Acetate kinase (EC 2.7.2.1) (Acetokinase)	ackA cje3_06120	Campylobacter jejuni subsp. jejuni 110-21	396		FALSE	FALSE	FALSE	TRUE	FALSE	TRUE	FALSE
H8BXD7	H8BXD7_CAMJU	unreviewed	Acetate kinase (EC 2.7.2.1) (Acetokinase)	ackA cje52_04240	Campylobacter jejuni subsp. jejuni 1213	395		FALSE	FALSE	FALSE	TRUE	FALSE	TRUE	FALSE
H7WZT5	H7WZT5_CAMJU	unreviewed	Acetate kinase (EC 2.7.2.1) (Acetokinase)	ackA cje1_01477	Campylobacter jejuni subsp. jejuni 129-258	395		FALSE	FALSE	FALSE	TRUE	FALSE	TRUE	FALSE
D2MSH0	D2MSH0_CAMJU	unreviewed	Acetate kinase (EC 2.7.2.1) (Acetokinase)	ackA C1336_000100059	Campylobacter jejuni subsp. jejuni 1336	395		FALSE	FALSE	FALSE	TRUE	FALSE	TRUE	FALSE
H8BSB8	H8BSB8_CAMJU	unreviewed	Acetate kinase (EC 2.7.2.1) (Acetokinase)	ackA cje4_04374	Campylobacter jejuni subsp. jejuni 140-16	396		FALSE	FALSE	FALSE	TRUE	FALSE	TRUE	FALSE
H8C312	H8C312_CAMJU	unreviewed	Acetate kinase (EC 2.7.2.1) (Acetokinase)	ackA cje68_05616	Campylobacter jejuni subsp. jejuni 1577	396		FALSE	FALSE	FALSE	TRUE	FALSE	TRUE	FALSE
H8C867	H8C867_CAMJU	unreviewed	Acetate kinase (EC 2.7.2.1) (Acetokinase)	ackA cje75_05620	Campylobacter jejuni subsp. jejuni 1798	396		FALSE	FALSE	FALSE	TRUE	FALSE	TRUE	FALSE
H8CCI6	H8CCI6_CAMJU	unreviewed	Acetate kinase (EC 2.7.2.1) (Acetokinase)	ackA cje77_04735	Campylobacter jejuni subsp. jejuni 1854	396		FALSE	FALSE	FALSE	TRUE	FALSE	TRUE	FALSE
H8CHT0	H8CHT0_CAMJU	unreviewed	Acetate kinase (EC 2.7.2.1) (Acetokinase)	ackA cje79_05699	Campylobacter jejuni subsp. jejuni 1893	396		FALSE	FALSE	FALSE	TRUE	FALSE	TRUE	FALSE
H8CN64	H8CN64_CAMJU	unreviewed	Acetate kinase (EC 2.7.2.1) (Acetokinase)	ackA cje84_06598	Campylobacter jejuni subsp. jejuni 1928	396		FALSE	FALSE	FALSE	TRUE	FALSE	TRUE	FALSE
H8A347	H8A347_CAMJU	unreviewed	Acetate kinase (EC 2.7.2.1) (Acetokinase)	ackA cje16_07847	Campylobacter jejuni subsp. jejuni 1997-1	396		FALSE	FALSE	FALSE	TRUE	FALSE	TRUE	FALSE
H8AP20	H8AP20_CAMJU	unreviewed	Acetate kinase (EC 2.7.2.1) (Acetokinase)	ackA cje22_00455	Campylobacter jejuni subsp. jejuni 1997-10	396		FALSE	FALSE	FALSE	TRUE	FALSE	TRUE	FALSE
H8AW53	H8AW53_CAMJU	unreviewed	Acetate kinase (EC 2.7.2.1) (Acetokinase)	ackA cje23_03394	Campylobacter jejuni subsp. jejuni 1997-11	395		FALSE	FALSE	FALSE	TRUE	FALSE	TRUE	FALSE
H8B228	H8B228_CAMJU	unreviewed	Acetate kinase (EC 2.7.2.1) (Acetokinase)	ackA cje25_05492	Campylobacter jejuni subsp. jejuni 1997-14	396		FALSE	FALSE	FALSE	TRUE	FALSE	TRUE	FALSE
H8AFF0	H8AFF0_CAMJU	unreviewed	Acetate kinase (EC 2.7.2.1) (Acetokinase)	ackA cje19_02364	Campylobacter jejuni subsp. jejuni 1997-4	396		FALSE	FALSE	FALSE	TRUE	FALSE	TRUE	FALSE
H8ALP0	H8ALP0_CAMJU	unreviewed	Acetate kinase (EC 2.7.2.1) (Acetokinase)	ackA cje21_03818	Campylobacter jejuni subsp. jejuni 1997-7	396		FALSE	FALSE	FALSE	TRUE	FALSE	TRUE	FALSE
H7ZFG0	H7ZFG0_CAMJU	unreviewed	Acetate kinase (EC 2.7.2.1) (Acetokinase)	ackA cje145_03542	Campylobacter jejuni subsp. jejuni 2008-1025	396		FALSE	FALSE	FALSE	TRUE	FALSE	TRUE	FALSE
H8AD80	H8AD80_CAMJU	unreviewed	Acetate kinase (EC 2.7.2.1) (Acetokinase)	ackA cje161_07140	Campylobacter jejuni subsp. jejuni 2008-831	396		FALSE	FALSE	FALSE	TRUE	FALSE	TRUE	FALSE
H7ZNJ0	H7ZNJ0_CAMJU	unreviewed	Acetate kinase (EC 2.7.2.1) (Acetokinase)	ackA cje147_00130	Campylobacter jejuni subsp. jejuni 2008-872	396		FALSE	FALSE	FALSE	TRUE	FALSE	TRUE	FALSE
H7ZM78	H7ZM78_CAMJU	unreviewed	Acetate kinase (EC 2.7.2.1) (Acetokinase)	ackA cje146_06555	Campylobacter jejuni subsp. jejuni 2008-894	395		FALSE	FALSE	FALSE	TRUE	FALSE	TRUE	FALSE
H8A442	H8A442_CAMJU	unreviewed	Acetate kinase (EC 2.7.2.1) (Acetokinase)	ackA cje160_00765	Campylobacter jejuni subsp. jejuni 2008-979	396		FALSE	FALSE	FALSE	TRUE	FALSE	TRUE	FALSE
H7ZU83	H7ZU83_CAMJU	unreviewed	Acetate kinase (EC 2.7.2.1) (Acetokinase)	ackA cje154_01812	Campylobacter jejuni subsp. jejuni 2008-988	396		FALSE	FALSE	FALSE	TRUE	FALSE	TRUE	FALSE
A3YRX8	A3YRX8_CAMJU	unreviewed	Acetate kinase (EC 2.7.2.1) (Acetokinase)	ackA CJJ26094_0557	Campylobacter jejuni subsp. jejuni 260.94	395		FALSE	FALSE	FALSE	TRUE	FALSE	TRUE	FALSE
E5ZFE8	E5ZFE8_CAMJU	unreviewed	Acetate kinase (EC 2.7.2.1) (Acetokinase)	ackA CSS_1812	Campylobacter jejuni subsp. jejuni 305	396		FALSE	FALSE	FALSE	TRUE	FALSE	TRUE	FALSE
E5ZJA8	E5ZJA8_CAMJU	unreviewed	Acetate kinase (EC 2.7.2.1) (Acetokinase)	ackA CSU_1032	Campylobacter jejuni subsp. jejuni 327	395		FALSE	FALSE	FALSE	TRUE	FALSE	TRUE	FALSE
D2MWL4	D2MWL4_CAMJU	unreviewed	Acetate kinase (EC 2.7.2.1) (Acetokinase)	ackA C414_000040049	Campylobacter jejuni subsp. jejuni 414	396		FALSE	FALSE	FALSE	TRUE	FALSE	TRUE	FALSE
H8B562	H8B562_CAMJU	unreviewed	Acetate kinase (EC 2.7.2.1) (Acetokinase)	ackA cje28_01151	Campylobacter jejuni subsp. jejuni 51037	396		FALSE	FALSE	FALSE	TRUE	FALSE	TRUE	FALSE
H7X660	H7X660_CAMJU	unreviewed	Acetate kinase (EC 2.7.2.1) (Acetokinase)	ackA cje10_04465	Campylobacter jejuni subsp. jejuni 51494	398		FALSE	FALSE	FALSE	TRUE	FALSE	TRUE	FALSE
H7Z5U0	H7Z5U0_CAMJU	unreviewed	Acetate kinase (EC 2.7.2.1) (Acetokinase)	ackA cje14_03910	Campylobacter jejuni subsp. jejuni 53161	398		FALSE	FALSE	FALSE	TRUE	FALSE	TRUE	FALSE
H7YAE4	H7YAE4_CAMJU	unreviewed	Acetate kinase (EC 2.7.2.1) (Acetokinase)	ackA cje12_01980	Campylobacter jejuni subsp. jejuni 55037	395		FALSE	FALSE	FALSE	TRUE	FALSE	TRUE	FALSE
H7XYK4	H7XYK4_CAMJU	unreviewed	Acetate kinase (EC 2.7.2.1) (Acetokinase)	ackA cje11_08197	Campylobacter jejuni subsp. jejuni 60004	396		FALSE	FALSE	FALSE	TRUE	FALSE	TRUE	FALSE
A3ZIE8	A3ZIE8_CAMJU	unreviewed	Acetate kinase (EC 2.7.2.1) (Acetokinase)	ackA CJJ8425_0721	Campylobacter jejuni subsp. jejuni 84-25	396		FALSE	FALSE	FALSE	TRUE	FALSE	TRUE	FALSE
H7YMH8	H7YMH8_CAMJU	unreviewed	Acetate kinase (EC 2.7.2.1) (Acetokinase)	ackA cje13_06388	Campylobacter jejuni subsp. jejuni 86605	396		FALSE	FALSE	FALSE	TRUE	FALSE	TRUE	FALSE
H8BFC8	H8BFC8_CAMJU	unreviewed	Acetate kinase (EC 2.7.2.1) (Acetokinase)	ackA cje33_01071	Campylobacter jejuni subsp. jejuni 87330	396		FALSE	FALSE	FALSE	TRUE	FALSE	TRUE	FALSE
H8BL19	H8BL19_CAMJU	unreviewed	Acetate kinase (EC 2.7.2.1) (Acetokinase)	ackA cje34_02692	Campylobacter jejuni subsp. jejuni 87459	398		FALSE	FALSE	FALSE	TRUE	FALSE	TRUE	FALSE
H7YYA8	H7YYA8_CAMJU	unreviewed	Acetate kinase (EC 2.7.2.1) (Acetokinase)	ackA cje135_08307	Campylobacter jejuni subsp. jejuni ATCC 33560	396		FALSE	FALSE	FALSE	TRUE	FALSE	TRUE	FALSE
A3YLC2	A3YLC2_CAMJU	unreviewed	Acetate kinase (EC 2.7.2.1) (Acetokinase)	ackA CJJCF936_0778	Campylobacter jejuni subsp. jejuni CF93-6	396		FALSE	FALSE	FALSE	TRUE	FALSE	TRUE	FALSE
B5QFA4	B5QFA4_CAMJU	unreviewed	Acetate kinase (EC 2.7.2.1) (Acetokinase)	ackA Cj8421_0687	Campylobacter jejuni subsp. jejuni CG8421	396		FALSE	FALSE	FALSE	TRUE	FALSE	TRUE	FALSE
G8FE63	G8FE63_CAMJU	unreviewed	Acetate kinase (EC 2.7.2.1) (Acetokinase)	ackA KY3_05257	Campylobacter jejuni subsp. jejuni D2600	396		FALSE	FALSE	FALSE	TRUE	FALSE	TRUE	FALSE
E5Z9P2	E5Z9P2_CAMJU	unreviewed	Acetate kinase (EC 2.7.2.1) (Acetokinase)	ackA CSQ_1681	Campylobacter jejuni subsp. jejuni DFVF1099	396		FALSE	FALSE	FALSE	TRUE	FALSE	TRUE	FALSE
A3ZDC6	A3ZDC6_CAMJU	unreviewed	Acetate kinase (EC 2.7.2.1) (Acetokinase)	ackA CJJHB9313_0694	Campylobacter jejuni subsp. jejuni HB93-13	395		FALSE	FALSE	FALSE	TRUE	FALSE	TRUE	FALSE
N4XRK9	N4XRK9_CAMJU	unreviewed	Acetate kinase	H840_1469	Campylobacter jejuni subsp. jejuni ICDCCJ07002	395		FALSE	FALSE	FALSE	TRUE	FALSE	TRUE	FALSE
N4Y6P7	N4Y6P7_CAMJU	unreviewed	Acetate kinase	H741_0780	Campylobacter jejuni subsp. jejuni ICDCCJ07004	395		FALSE	FALSE	FALSE	TRUE	FALSE	TRUE	FALSE
H8CXQ7	H8CXQ7_CAMJU	unreviewed	Acetate kinase (EC 2.7.2.1) (Acetokinase)	ackA cje95_06353	Campylobacter jejuni subsp. jejuni LMG 23210	396		FALSE	FALSE	FALSE	TRUE	FALSE	TRUE	FALSE
H8D2Q7	H8D2Q7_CAMJU	unreviewed	Acetate kinase (EC 2.7.2.1) (Acetokinase)	ackA cje96_04771	Campylobacter jejuni subsp. jejuni LMG 23211	395		FALSE	FALSE	FALSE	TRUE	FALSE	TRUE	FALSE
H7XCU8	H7XCU8_CAMJU	unreviewed	Acetate kinase (EC 2.7.2.1) (Acetokinase)	ackA cje100_06170	Campylobacter jejuni subsp. jejuni LMG 23216	395		FALSE	FALSE	FALSE	TRUE	FALSE	TRUE	FALSE
H7XHW6	H7XHW6_CAMJU	unreviewed	Acetate kinase (EC 2.7.2.1) (Acetokinase)	ackA cje102_07344	Campylobacter jejuni subsp. jejuni LMG 23218	396		FALSE	FALSE	FALSE	TRUE	FALSE	TRUE	FALSE
H7XL31	H7XL31_CAMJU	unreviewed	Acetate kinase (EC 2.7.2.1) (Acetokinase)	ackA cje104_03897	Campylobacter jejuni subsp. jejuni LMG 23223	396		FALSE	FALSE	FALSE	TRUE	FALSE	TRUE	FALSE
H7XQ09	H7XQ09_CAMJU	unreviewed	Acetate kinase (EC 2.7.2.1) (Acetokinase)	ackA cje109_02419	Campylobacter jejuni subsp. jejuni LMG 23263	396		FALSE	FALSE	FALSE	TRUE	FALSE	TRUE	FALSE
H7XZF3	H7XZF3_CAMJU	unreviewed	Acetate kinase (EC 2.7.2.1) (Acetokinase)	ackA cje110_00659	Campylobacter jejuni subsp. jejuni LMG 23264	396		FALSE	FALSE	FALSE	TRUE	FALSE	TRUE	FALSE
H7Y735	H7Y735_CAMJU	unreviewed	Acetate kinase (EC 2.7.2.1) (Acetokinase)	ackA cje114_04950	Campylobacter jejuni subsp. jejuni LMG 23269	396		FALSE	FALSE	FALSE	TRUE	FALSE	TRUE	FALSE
H7YPC0	H7YPC0_CAMJU	unreviewed	Acetate kinase (EC 2.7.2.1) (Acetokinase)	ackA cje133_00925	Campylobacter jejuni subsp. jejuni LMG 23357	395		FALSE	FALSE	FALSE	TRUE	FALSE	TRUE	FALSE
H7Z0T8	H7Z0T8_CAMJU	unreviewed	Acetate kinase (EC 2.7.2.1) (Acetokinase)	ackA cje139_02980	Campylobacter jejuni subsp. jejuni LMG 9081	396		FALSE	FALSE	FALSE	TRUE	FALSE	TRUE	FALSE
H7ZAR3	H7ZAR3_CAMJU	unreviewed	Acetate kinase (EC 2.7.2.1) (Acetokinase)	ackA cje140_04051	Campylobacter jejuni subsp. jejuni LMG 9217	396		FALSE	FALSE	FALSE	TRUE	FALSE	TRUE	FALSE
H8CS43	H8CS43_CAMJU	unreviewed	Acetate kinase (EC 2.7.2.1) (Acetokinase)	ackA cje89_04802	Campylobacter jejuni subsp. jejuni LMG 9872	395		FALSE	FALSE	FALSE	TRUE	FALSE	TRUE	FALSE
H7YHX8	H7YHX8_CAMJU	unreviewed	Acetate kinase (EC 2.7.2.1) (Acetokinase)	ackA cje120_07119	Campylobacter jejuni subsp. jejuni LMG 9879	396		FALSE	FALSE	FALSE	TRUE	FALSE	TRUE	FALSE
J7RBI6	J7RBI6_CAMJE	unreviewed	Acetate kinase (EC 2.7.2.1) (Acetokinase)	ackA BN148_0689	Campylobacter jejuni subsp. jejuni NCTC 11168-BN148	396		FALSE	FALSE	FALSE	TRUE	FALSE	TRUE	FALSE
G8F9A7	G8F9A7_CAMJU	unreviewed	Acetate kinase (EC 2.7.2.1) (Acetokinase)	ackA KW1_05153	Campylobacter jejuni subsp. jejuni NW	396		FALSE	FALSE	FALSE	TRUE	FALSE	TRUE	FALSE
K0HI49	K0HI49_CAMJU	unreviewed	Acetate kinase (EC 2.7.2.1) (Acetokinase)	ackA A911_03355	Campylobacter jejuni subsp. jejuni PT14	396		FALSE	FALSE	FALSE	TRUE	FALSE	TRUE	FALSE
E6RXA0	E6RXA0_CAMJC	unreviewed	Acetate kinase (EC 2.7.2.1) (Acetokinase)	ackA ICDCCJ07001_626	Campylobacter jejuni subsp. jejuni serotype HS:41 (strain ICDCCJ07001)	395		FALSE	FALSE	FALSE	TRUE	FALSE	TRUE	FALSE
E1PMK8	E1PMK8_CAMJM	unreviewed	Acetate kinase (EC 2.7.2.1) (Acetokinase)	ackA CJM1_0672	Campylobacter jejuni subsp. jejuni serotype HS21 (strain M1 / 99/308)	395		FALSE	FALSE	FALSE	TRUE	FALSE	TRUE	FALSE
Q9PPL8	ACKA_CAMJE	reviewed	Acetate kinase (EC 2.7.2.1) (Acetokinase)	ackA Cj0689	Campylobacter jejuni subsp. jejuni serotype O:2 (strain NCTC 11168)	396		FALSE	FALSE	FALSE	TRUE	FALSE	TRUE	FALSE
A1VZ44	ACKA_CAMJJ	reviewed	Acetate kinase (EC 2.7.2.1) (Acetokinase)	ackA CJJ81176_0712	Campylobacter jejuni subsp. jejuni serotype O:23/36 (strain 81-176)	396		FALSE	FALSE	FALSE	TRUE	FALSE	TRUE	FALSE
A8FLB9	ACKA_CAMJ8	reviewed	Acetate kinase (EC 2.7.2.1) (Acetokinase)	ackA C8J_0657	Campylobacter jejuni subsp. jejuni serotype O:6 (strain 81116 / NCTC 11828)	395		FALSE	FALSE	FALSE	TRUE	FALSE	TRUE	FALSE
B9KFY4	ACKA_CAMLR	reviewed	Acetate kinase (EC 2.7.2.1) (Acetokinase)	ackA Cla_0640	Campylobacter lari (strain RM2100 / D67 / ATCC BAA-1060)	394		FALSE	FALSE	FALSE	TRUE	FALSE	TRUE	FALSE
B9D5V8	B9D5V8_WOLRE	unreviewed	Acetate kinase (EC 2.7.2.1) (Acetokinase)	ackA CAMRE0001_3292	Campylobacter rectus RM3267	404		FALSE	FALSE	FALSE	TRUE	FALSE	TRUE	FALSE
M3H084	M3H084_9PROT	unreviewed	Acetate kinase (EC 2.7.2.1) (Acetokinase)	ackA H740_03012	Campylobacter showae CC57C	399		FALSE	FALSE	FALSE	TRUE	FALSE	TRUE	FALSE
M5ISF1	M5ISF1_9PROT	unreviewed	Acetate kinase (EC 2.7.2.1)	CSUNSWCD_1751	Campylobacter showae CSUNSWCD	399		FALSE	FALSE	FALSE	TRUE	FALSE	TRUE	FALSE
C6RF39	C6RF39_9PROT	unreviewed	Acetate kinase (EC 2.7.2.1) (Acetokinase)	ackA CAMSH0001_0345	Campylobacter showae RM3277	399		FALSE	FALSE	FALSE	TRUE	FALSE	TRUE	FALSE
G9QRP2	G9QRP2_9PROT	unreviewed	Acetate kinase (EC 2.7.2.1) (Acetokinase)	ackA HMPREF1019_00272	Campylobacter sp. 10_1_50	397		FALSE	FALSE	FALSE	TRUE	FALSE	TRUE	FALSE
J5KXU3	J5KXU3_9PROT	unreviewed	Acetate kinase (EC 2.7.2.1) (Acetokinase)	ackA HMPREF1139_0823	Campylobacter sp. FOBRC14	398		FALSE	FALSE	FALSE	TRUE	FALSE	TRUE	FALSE
E6L9L5	E6L9L5_CAMUP	unreviewed	Acetate kinase (EC 2.7.2.1) (Acetokinase)	ackA HMPREF9400_0760	Campylobacter upsaliensis JV21	394		FALSE	FALSE	FALSE	TRUE	FALSE	TRUE	FALSE
Q4HRR2	Q4HRR2_CAMUP	unreviewed	Acetate kinase (EC 2.7.2.1) (Acetokinase)	ackA CUP0445	Campylobacter upsaliensis RM3195	394		FALSE	FALSE	FALSE	TRUE	FALSE	TRUE	FALSE
I0R354	I0R354_9MICO	unreviewed	Acetate kinase (EC 2.7.2.1) (Acetokinase)	ackA IMCC13023_00310	Candidatus Aquiluna sp. IMCC13023	368		FALSE	FALSE	FALSE	TRUE	FALSE	TRUE	FALSE
H7D455	H7D455_9CLOT	unreviewed	Acetate kinase (EC 2.7.2.1) (Acetokinase)	ackA SFB1_296G2	Candidatus Arthromitus sp. SFB-1	398		FALSE	FALSE	FALSE	TRUE	FALSE	TRUE	FALSE
H7D5G1	H7D5G1_9CLOT	unreviewed	Acetate kinase (EC 2.7.2.1) (Acetokinase)	ackA SFB2_039G3	Candidatus Arthromitus sp. SFB-2	398		FALSE	FALSE	FALSE	TRUE	FALSE	TRUE	FALSE
H7DGC7	H7DGC7_9CLOT	unreviewed	Acetate kinase (EC 2.7.2.1) (Acetokinase)	ackA SFB4_286G7	Candidatus Arthromitus sp. SFB-4	398		FALSE	FALSE	FALSE	TRUE	FALSE	TRUE	FALSE
H7DHM8	H7DHM8_9CLOT	unreviewed	Acetate kinase (EC 2.7.2.1) (Acetokinase)	ackA SFB5_024G17	Candidatus Arthromitus sp. SFB-5	398		FALSE	FALSE	FALSE	TRUE	FALSE	TRUE	FALSE
H7DLB8	H7DLB8_9CLOT	unreviewed	Acetate kinase (EC 2.7.2.1) (Acetokinase)	ackA SFB6_015G13	Candidatus Arthromitus sp. SFB-co	398		FALSE	FALSE	FALSE	TRUE	FALSE	TRUE	FALSE
G4CDG4	G4CDG4_9CLOT	unreviewed	Acetate kinase (EC 2.7.2.1) (Acetokinase)	ackA SFBNYU_009560	Candidatus Arthromitus sp. SFB-mouse-NYU	398		FALSE	FALSE	FALSE	TRUE	FALSE	TRUE	FALSE
H7FCL0	H7FCL0_9CLOT	unreviewed	Acetate kinase (EC 2.7.2.1) (Acetokinase)	ackA SFBSU_006G356	Candidatus Arthromitus sp. SFB-mouse-SU	398		FALSE	FALSE	FALSE	TRUE	FALSE	TRUE	FALSE
G2IBE9	G2IBE9_9CLOT	unreviewed	Acetate kinase (EC 2.7.2.1) (Acetokinase)	ackA MOUSESFB_0586	Candidatus Arthromitus sp. SFB-mouse-Yit	398		FALSE	FALSE	FALSE	TRUE	FALSE	TRUE	FALSE
G2IH05	G2IH05_9CLOT	unreviewed	Acetate kinase (EC 2.7.2.1) (Acetokinase)	ackA RATSFB_0521	Candidatus Arthromitus sp. SFB-rat-Yit	398		FALSE	FALSE	FALSE	TRUE	FALSE	TRUE	FALSE
C5WC57	C5WC57_9ENTR	unreviewed	Acetate kinase (EC 2.7.2.1) (Acetokinase)	ackA ICMP_047	Candidatus Ishikawaella capsulata Mpkobe	407		FALSE	FALSE	FALSE	TRUE	FALSE	TRUE	FALSE
M9UAM4	M9UAM4_9ENTR	unreviewed	Acetate kinase	ackA MPC_201	Candidatus Moranella endobia PCVAL	400		FALSE	FALSE	FALSE	TRUE	FALSE	TRUE	FALSE
D8PIW4	D8PIW4_9BACT	unreviewed	Acetate kinase (EC 2.7.2.1) (Acetokinase)	ackA NIDE3516	Candidatus Nitrospira defluvii	404		FALSE	FALSE	FALSE	TRUE	FALSE	TRUE	FALSE
E0WSL6	E0WSL6_9ENTR	unreviewed	Acetate kinase (EC 2.7.2.1) (Acetokinase)	ackA REG_0949	Candidatus Regiella insecticola LSR1	411		FALSE	FALSE	FALSE	TRUE	FALSE	TRUE	FALSE
G2GXW9	G2GXW9_9ENTR	unreviewed	Acetate kinase (EC 2.7.2.1) (Acetokinase)	ackA Rin_00006130	Candidatus Regiella insecticola R5.15	411		FALSE	FALSE	TRUE	TRUE	FALSE	TRUE	FALSE
G2GYA5	G2GYA5_9ENTR	unreviewed	Acetate kinase (Fragment)	Rin_00007610	Candidatus Regiella insecticola R5.15	190		TRUE	TRUE	FALSE	FALSE	FALSE	TRUE	FALSE
R4PXX2	R4PXX2_9BACT	unreviewed	Acetate kinase (EC 2.7.2.1)	ackA L336_0912	Candidatus Saccharimonas aalborgensis	394		FALSE	FALSE	FALSE	TRUE	FALSE	TRUE	FALSE
L7VJT6	L7VJT6_9FLAO	unreviewed	Acetate kinase (EC 2.7.2.1) (Acetokinase)	ackA ASNER_228	Candidatus Uzinura diaspidicola str. ASNER	398		FALSE	FALSE	FALSE	TRUE	FALSE	TRUE	FALSE
F9YQN3	F9YQN3_CAPCC	unreviewed	Acetate kinase (EC 2.7.2.1) (Acetokinase)	ackA Ccan_14560	Capnocytophaga canimorsus (strain 5)	405		FALSE	FALSE	FALSE	TRUE	FALSE	TRUE	FALSE
C2M309	C2M309_CAPGI	unreviewed	Acetate kinase (EC 2.7.2.1) (Acetokinase)	ackA CAPGI0001_0654	Capnocytophaga gingivalis ATCC 33624	399		FALSE	FALSE	FALSE	TRUE	FALSE	TRUE	FALSE
C7M8N6	C7M8N6_CAPOD	unreviewed	Acetate kinase (EC 2.7.2.1) (Acetokinase)	ackA Coch_1870	Capnocytophaga ochracea (strain ATCC 27872 / DSM 7271 / JCM 12966 / VPI 2845) (Bacteroides ochraceus)	401		FALSE	FALSE	FALSE	TRUE	FALSE	TRUE	FALSE
E4MQ26	E4MQ26_CAPOC	unreviewed	Acetate kinase (EC 2.7.2.1) (Acetokinase)	ackA HMPREF1977_0486	Capnocytophaga ochracea F0287	401		FALSE	FALSE	FALSE	TRUE	FALSE	TRUE	FALSE
J1HD29	J1HD29_CAPOC	unreviewed	Acetate kinase (EC 2.7.2.1) (Acetokinase)	ackA HMPREF1319_2119	Capnocytophaga ochracea str. Holt 25	401		FALSE	FALSE	FALSE	TRUE	FALSE	TRUE	FALSE
J5XP54	J5XP54_9FLAO	unreviewed	Acetate kinase (EC 2.7.2.1) (Acetokinase)	ackA HMPREF1154_2172	Capnocytophaga sp. CM59	399		FALSE	FALSE	FALSE	TRUE	FALSE	TRUE	FALSE
L1PEE1	L1PEE1_9FLAO	unreviewed	Acetate kinase (EC 2.7.2.1) (Acetokinase)	ackA HMPREF9072_01326	Capnocytophaga sp. oral taxon 324 str. F0483	401		FALSE	FALSE	FALSE	TRUE	FALSE	TRUE	FALSE
L1PZQ9	L1PZQ9_9FLAO	unreviewed	Acetate kinase (EC 2.7.2.1) (Acetokinase)	ackA HMPREF9073_00486	Capnocytophaga sp. oral taxon 326 str. F0382	401		FALSE	FALSE	FALSE	TRUE	FALSE	TRUE	FALSE
F3XQ58	F3XQ58_9FLAO	unreviewed	Acetate kinase (EC 2.7.2.1) (Acetokinase)	ackA HMPREF9074_00864	Capnocytophaga sp. oral taxon 329 str. F0087	397		FALSE	FALSE	TRUE	TRUE	TRUE	TRUE	TRUE
F3Y2R0	F3Y2R0_9FLAO	unreviewed	Acetate kinase (EC 2.7.2.1) (Acetokinase)	ackA HMPREF9074_05329	Capnocytophaga sp. oral taxon 329 str. F0087	401		FALSE	TRUE	FALSE	TRUE	TRUE	TRUE	TRUE
L1NVF4	L1NVF4_9FLAO	unreviewed	Acetate kinase (EC 2.7.2.1) (Acetokinase)	ackA HMPREF9075_02089	Capnocytophaga sp. oral taxon 332 str. F0381	401		FALSE	FALSE	FALSE	TRUE	FALSE	TRUE	FALSE
J0WGJ7	J0WGJ7_9FLAO	unreviewed	Acetate kinase (EC 2.7.2.1) (Acetokinase)	ackA HMPREF1320_0407	Capnocytophaga sp. oral taxon 335 str. F0486	401		FALSE	FALSE	FALSE	TRUE	FALSE	TRUE	FALSE
F0IH22	F0IH22_9FLAO	unreviewed	Acetate kinase (EC 2.7.2.1) (Acetokinase)	ackA HMPREF9071_1869	Capnocytophaga sp. oral taxon 338 str. F0234	399		FALSE	FALSE	FALSE	TRUE	FALSE	TRUE	FALSE
L1P3I9	L1P3I9_9FLAO	unreviewed	Acetate kinase (EC 2.7.2.1) (Acetokinase)	ackA HMPREF9078_00206	Capnocytophaga sp. oral taxon 380 str. F0488	401		FALSE	FALSE	FALSE	TRUE	FALSE	TRUE	FALSE
I9P9G5	I9P9G5_9FLAO	unreviewed	Acetate kinase (EC 2.7.2.1) (Acetokinase)	ackA HMPREF1321_1672	Capnocytophaga sp. oral taxon 412 str. F0487	401		FALSE	FALSE	FALSE	TRUE	FALSE	TRUE	FALSE
E2N285	E2N285_CAPSP	unreviewed	Acetate kinase (EC 2.7.2.1) (Acetokinase)	ackA CAPSP0001_1901	Capnocytophaga sputigena ATCC 33612	401		FALSE	FALSE	FALSE	TRUE	FALSE	TRUE	FALSE
B7R9T6	B7R9T6_9THEO	unreviewed	Acetate kinase (EC 2.7.2.1) (Acetokinase)	ackA CDSM653_238	Carboxydibrachium pacificum DSM 12653	320		FALSE	FALSE	FALSE	FALSE	FALSE	TRUE	FALSE
Q3AC47	ACKA_CARHZ	reviewed	Acetate kinase (EC 2.7.2.1) (Acetokinase)	ackA CHY_1455	Carboxydothermus hydrogenoformans (strain Z-2901 / DSM 6008)	398		FALSE	FALSE	FALSE	TRUE	FALSE	TRUE	FALSE
C8N9P9	C8N9P9_9GAMM	unreviewed	Acetate kinase (EC 2.7.2.1) (Acetokinase)	ackA HMPREF0198_1227	Cardiobacterium hominis ATCC 15826	394		FALSE	FALSE	FALSE	TRUE	FALSE	TRUE	FALSE
G9ZBU6	G9ZBU6_9GAMM	unreviewed	Acetate kinase (EC 2.7.2.1) (Acetokinase)	ackA HMPREF9080_00223	Cardiobacterium valvarum F0432	171		FALSE	FALSE	FALSE	FALSE	FALSE	TRUE	FALSE
K8E3H2	K8E3H2_CARML	unreviewed	Acetate kinase (EC 2.7.2.1)	ackA BN424_1308	Carnobacterium maltaromaticum LMA28	396		FALSE	FALSE	TRUE	TRUE	FALSE	TRUE	FALSE
K8EQK3	K8EQK3_CARML	unreviewed	Acetate kinase (EC 2.7.2.1) (Acetokinase)	ackA pdhC BN424_1369	Carnobacterium maltaromaticum LMA28	542		FALSE	TRUE	FALSE	FALSE	FALSE	TRUE	FALSE
F4BPD4	F4BPD4_CARS1	unreviewed	Acetate kinase (EC 2.7.2.1) (Acetokinase)	ackA CAR_c08550	Carnobacterium sp. (strain 17-4)	396		FALSE	FALSE	FALSE	TRUE	FALSE	TRUE	FALSE
A8U8G2	A8U8G2_9LACT	unreviewed	Acetate kinase (EC 2.7.2.1) (Acetokinase)	ackA CAT7_07938	Carnobacterium sp. AT7	396		FALSE	FALSE	FALSE	TRUE	FALSE	TRUE	FALSE
K8Z8C6	K8Z8C6_9ENTE	unreviewed	Acetate kinase (EC 2.7.2.1) (Acetokinase)	ackA C683_1086	Catellicoccus marimammalium M35/04/3	397		FALSE	FALSE	FALSE	TRUE	FALSE	TRUE	FALSE
E2NPL5	E2NPL5_9FIRM	unreviewed	Acetate kinase (EC 2.7.2.1) (Acetokinase)	ackA CATMIT_00506	Catenibacterium mitsuokai DSM 15897	399		FALSE	FALSE	TRUE	TRUE	TRUE	TRUE	TRUE
E2NVW3	E2NVW3_9FIRM	unreviewed	Acetate kinase (EC 2.7.2.1) (Acetokinase)	ackA CATMIT_02753	Catenibacterium mitsuokai DSM 15897	396		FALSE	TRUE	FALSE	TRUE	TRUE	TRUE	TRUE
R7GPK5	R7GPK5_9FIRM	unreviewed	Acetate kinase 2	BN591_00096	Catenibacterium sp. CAG:290	396		FALSE	FALSE	TRUE	TRUE	TRUE	TRUE	TRUE
R7GL97	R7GL97_9FIRM	unreviewed	Acetate kinase 1	BN591_01810	Catenibacterium sp. CAG:290	399		FALSE	TRUE	FALSE	TRUE	TRUE	TRUE	TRUE
C7QIH3	C7QIH3_CATAD	unreviewed	Acetate kinase (EC 2.7.2.1) (Acetokinase)	ackA Caci_6196	Catenulispora acidiphila (strain DSM 44928 / NRRL B-24433 / NBRC 102108 / JCM 14897)	380		FALSE	FALSE	FALSE	TRUE	FALSE	TRUE	FALSE
B0T5S5	B0T5S5_CAUSK	unreviewed	Acetate kinase (EC 2.7.2.1) (Acetokinase)	ackA Caul_1954	Caulobacter sp. (strain K31)	400		FALSE	FALSE	FALSE	TRUE	FALSE	TRUE	FALSE
K1L522	K1L522_9BACT	unreviewed	Acetate kinase (EC 2.7.2.1) (Acetokinase)	ackA B879_01510	Cecembia lonarensis LW9	399		FALSE	FALSE	FALSE	TRUE	FALSE	TRUE	FALSE
K2JZX7	K2JZX7_9RHOB	unreviewed	Acetate kinase (EC 2.7.2.1) (Acetokinase)	ackA B30_12517	Celeribacter baekdonensis B30	387		FALSE	FALSE	FALSE	TRUE	FALSE	TRUE	FALSE
F4H2J4	F4H2J4_CELFA	unreviewed	Acetate kinase (EC 2.7.2.1) (Acetokinase)	ackA Celf_1085	Cellulomonas fimi (strain ATCC 484 / DSM 20113 / JCM 1341 / NBRC 15513 / NCIMB 8980 / NCTC 7547)	425		FALSE	FALSE	FALSE	TRUE	FALSE	TRUE	FALSE
D5UIC1	D5UIC1_CELFN	unreviewed	Acetate kinase (EC 2.7.2.1) (Acetokinase)	ackA Cfla_2578	Cellulomonas flavigena (strain ATCC 482 / DSM 20109 / NCIB 8073 / NRS 134)	408		FALSE	FALSE	FALSE	TRUE	FALSE	TRUE	FALSE
E6XF81	E6XF81_CELAD	unreviewed	Acetate kinase (EC 2.7.2.1) (Acetokinase)	ackA Celal_3042	Cellulophaga algicola (strain DSM 14237 / IC166 / ACAM 630)	394		FALSE	FALSE	FALSE	TRUE	FALSE	TRUE	FALSE
F2JS86	F2JS86_CELLD	unreviewed	Acetate kinase (EC 2.7.2.1) (Acetokinase)	ackA Clole_2315	Cellulosilyticum lentocellum (strain ATCC 49066 / DSM 5427 / NCIMB 11756 / RHM5) (Clostridium lentocellum)	397		FALSE	FALSE	FALSE	TRUE	FALSE	TRUE	FALSE
F8A000	F8A000_CELGA	unreviewed	Acetate kinase (EC 2.7.2.1) (Acetokinase)	ackA Celgi_0900	Cellvibrio gilvus (strain ATCC 13127 / NRRL B-14078)	403		FALSE	FALSE	FALSE	TRUE	FALSE	TRUE	FALSE
M2R586	M2R586_CERSU	unreviewed	Probable acetate kinase (EC 2.7.2.1) (Acetokinase)	CERSUDRAFT_117576	Ceriporiopsis subvermispora B	466		FALSE	FALSE	FALSE	FALSE	FALSE	TRUE	FALSE
M7NKT1	M7NKT1_9BACT	unreviewed	Acetate kinase (EC 2.7.2.1)	ackA ADICEAN_02492	Cesiribacter andamanensis AMV16	398		FALSE	FALSE	FALSE	TRUE	FALSE	TRUE	FALSE
Q2HAJ4	ACKA_CHAGB	reviewed	Probable acetate kinase (EC 2.7.2.1) (Acetokinase)	CHGG_02760	Chaetomium globosum (strain ATCC 6205 / CBS 148.51 / DSM 1962 / NBRC 6347 / NRRL 1970) (Soil fungus)	459		FALSE	FALSE	FALSE	FALSE	FALSE	TRUE	FALSE
G0S0H4	G0S0H4_CHATD	unreviewed	Probable acetate kinase (EC 2.7.2.1) (Acetokinase)	CTHT_0010030	Chaetomium thermophilum (strain DSM 1495 / CBS 144.50 / IMI 039719)	431		FALSE	FALSE	FALSE	TRUE	FALSE	TRUE	FALSE
K9UN12	K9UN12_9CHRO	unreviewed	Acetate kinase (EC 2.7.2.1) (Acetokinase)	ackA Cha6605_5169	Chamaesiphon minutus PCC 6605	412		FALSE	FALSE	FALSE	TRUE	FALSE	TRUE	FALSE
C7PJN0	C7PJN0_CHIPD	unreviewed	Acetate kinase (EC 2.7.2.1) (Acetokinase)	ackA Cpin_6386	Chitinophaga pinensis (strain ATCC 43595 / DSM 2588 / NCIB 11800 / UQM 2034)	394		FALSE	FALSE	FALSE	TRUE	FALSE	TRUE	FALSE
A8J000	A8J000_CHLRE	unreviewed	Probable acetate kinase (EC 2.7.2.1) (Acetokinase)	ACK1 CHLREDRAFT_129982	Chlamydomonas reinhardtii (Chlamydomonas smithii)	433		FALSE	FALSE	TRUE	TRUE	FALSE	TRUE	FALSE
A8IR49	A8IR49_CHLRE	unreviewed	Acetate kinase (EC 2.7.2.1) (Fragment)	ACK2 CHLREDRAFT_128476	Chlamydomonas reinhardtii (Chlamydomonas smithii)	405		TRUE	TRUE	FALSE	TRUE	FALSE	TRUE	FALSE
G2LL67	G2LL67_CHLTF	unreviewed	Acetate kinase (EC 2.7.2.1) (Acetokinase)	ackA Cabther_B0746	Chloracidobacterium thermophilum (strain B)	414		FALSE	FALSE	FALSE	TRUE	FALSE	TRUE	FALSE
O05278	ACKA_CHAYP	reviewed	Acetate kinase (EC 2.7.2.1) (Acetokinase)	ackA	Chlorante-Aster yellows phytoplasma	410		FALSE	FALSE	FALSE	TRUE	FALSE	TRUE	FALSE
B3QQ07	B3QQ07_CHLP8	unreviewed	Acetate kinase (EC 2.7.2.1) (Acetokinase)	ackA Cpar_1612	Chlorobaculum parvum (strain NCIB 8327) (Chlorobium vibrioforme subsp. thiosulfatophilum (strain DSM 263 / NCIB 8327))	397		FALSE	FALSE	FALSE	TRUE	FALSE	TRUE	FALSE
Q0YRQ2	Q0YRQ2_9CHLB	unreviewed	Acetate kinase (EC 2.7.2.1) (Acetokinase)	ackA CferDRAFT_0935	Chlorobium ferrooxidans DSM 13031	401		FALSE	FALSE	FALSE	TRUE	FALSE	TRUE	FALSE
B3ECW6	B3ECW6_CHLL2	unreviewed	Acetate kinase (EC 2.7.2.1) (Acetokinase)	ackA Clim_1325	Chlorobium limicola (strain DSM 245 / NBRC 103803)	397		FALSE	FALSE	FALSE	TRUE	FALSE	TRUE	FALSE
Q8KC99	Q8KC99_CHLTE	unreviewed	Acetate kinase (EC 2.7.2.1) (Acetokinase)	ackA CT1525	Chlorobium tepidum (strain ATCC 49652 / DSM 12025 / TLS)	410		FALSE	FALSE	FALSE	TRUE	FALSE	TRUE	FALSE
B3QV27	ACKA_CHLT3	reviewed	Acetate kinase (EC 2.7.2.1) (Acetokinase)	ackA Ctha_0510	Chloroherpeton thalassium (strain ATCC 35110 / GB-78)	417		FALSE	FALSE	FALSE	TRUE	FALSE	TRUE	FALSE
Q7NXU5	ACKA_CHRVO	reviewed	Acetate kinase (EC 2.7.2.1) (Acetokinase)	ackA CV_1531	Chromobacterium violaceum (strain ATCC 12472 / DSM 30191 / JCM 1249 / NBRC 12614 / NCIMB 9131 / NCTC 9757)	397		FALSE	FALSE	TRUE	TRUE	TRUE	TRUE	TRUE
Q7NRN5	Q7NRN5_CHRVO	unreviewed	Acetate kinase (EC 2.7.2.1) (Acetokinase)	ackA CV_3745	Chromobacterium violaceum (strain ATCC 12472 / DSM 30191 / JCM 1249 / NBRC 12614 / NCIMB 9131 / NCTC 9757)	383		FALSE	TRUE	FALSE	TRUE	TRUE	TRUE	TRUE
K9TVB6	K9TVB6_9CYAN	unreviewed	Acetate kinase (EC 2.7.2.1) (Acetokinase)	ackA Chro_0399	Chroococcidiopsis thermalis PCC 7203	406		FALSE	FALSE	FALSE	TRUE	FALSE	TRUE	FALSE
I1AZY4	I1AZY4_9RHOB	unreviewed	Acetate kinase (EC 2.7.2.1) (Acetokinase)	ackA C357_05663	Citreicella sp. 357	408		FALSE	FALSE	FALSE	TRUE	FALSE	TRUE	FALSE
D0D4V9	D0D4V9_9RHOB	unreviewed	Acetate kinase (EC 2.7.2.1) (Acetokinase)	ackA_2 ackA CSE45_2440	Citreicella sp. SE45	397		FALSE	FALSE	TRUE	TRUE	TRUE	TRUE	TRUE
D0D2Z3	D0D2Z3_9RHOB	unreviewed	Acetate kinase (EC 2.7.2.1) (Acetokinase)	ackA_1 ackA CSE45_2118	Citreicella sp. SE45	380		FALSE	TRUE	FALSE	TRUE	TRUE	TRUE	TRUE
M1K730	M1K730_CITAM	unreviewed	Probable propionate kinase (EC 2.7.2.1) (EC 2.7.2.15) (Acetate kinase) (Acetokinase)	pduW	Citrobacter amalonaticus Y19	404		FALSE	FALSE	FALSE	TRUE	FALSE	TRUE	FALSE
B1VB81	B1VB81_CITFR	unreviewed	Probable propionate kinase (EC 2.7.2.1) (EC 2.7.2.15) (Acetate kinase) (Acetokinase)	pduW ackA	Citrobacter freundii	404		FALSE	FALSE	FALSE	TRUE	FALSE	FALSE	FALSE
G9SM19	G9SM19_CITFR	unreviewed	Acetate kinase (EC 2.7.2.1) (Acetokinase)	ackA HMPREF9428_02257	Citrobacter freundii 4_7_47CFAA	400		FALSE	FALSE	TRUE	TRUE	TRUE	TRUE	TRUE
G9SD13	G9SD13_CITFR	unreviewed	Propionate kinase (EC 2.7.2.1) (EC 2.7.2.15) (Acetate kinase) (Acetokinase)	tdcD ackA HMPREF9428_04240	Citrobacter freundii 4_7_47CFAA	402		FALSE	TRUE	TRUE	TRUE	TRUE	TRUE	TRUE
G9SL85	G9SL85_CITFR	unreviewed	Probable propionate kinase (EC 2.7.2.1) (EC 2.7.2.15) (Acetate kinase) (Acetokinase)	ackA pduW HMPREF9428_01973	Citrobacter freundii 4_7_47CFAA	404		FALSE	TRUE	FALSE	TRUE	TRUE	TRUE	TRUE
K8QRD5	K8QRD5_CITFR	unreviewed	Probable propionate kinase (EC 2.7.2.1) (EC 2.7.2.15) (Acetate kinase) (Acetokinase)	pduW ackA D186_11892	Citrobacter freundii ATCC 8090 = MTCC 1658	404		FALSE	FALSE	TRUE	TRUE	TRUE	TRUE	TRUE
K8QLY0	K8QLY0_CITFR	unreviewed	Propionate kinase (EC 2.7.2.1) (EC 2.7.2.15) (Acetate kinase) (Acetokinase)	tdcD ackA D186_21131	Citrobacter freundii ATCC 8090 = MTCC 1658	402		FALSE	TRUE	TRUE	TRUE	TRUE	TRUE	TRUE
K8QSM2	K8QSM2_CITFR	unreviewed	Acetate kinase (EC 2.7.2.1) (Acetokinase)	ackA D186_13112	Citrobacter freundii ATCC 8090 = MTCC 1658	400		FALSE	TRUE	FALSE	TRUE	TRUE	TRUE	TRUE
M3D5T4	M3D5T4_CITFR	unreviewed	Probable propionate kinase (EC 2.7.2.1) (EC 2.7.2.15) (Acetate kinase) (Acetokinase)	ackA pduW H262_04770	Citrobacter freundii GTC 09479	404		FALSE	FALSE	TRUE	TRUE	TRUE	TRUE	TRUE
M3D0B5	M3D0B5_CITFR	unreviewed	Propionate kinase (EC 2.7.2.1) (EC 2.7.2.15) (Acetate kinase) (Acetokinase)	tdcD ackA H262_10866	Citrobacter freundii GTC 09479	402		FALSE	TRUE	TRUE	TRUE	TRUE	TRUE	TRUE
M3BI91	M3BI91_CITFR	unreviewed	Acetate kinase (EC 2.7.2.1) (Acetokinase)	ackA H262_09681	Citrobacter freundii GTC 09479	400		FALSE	TRUE	FALSE	TRUE	TRUE	TRUE	TRUE
R1HBI3	R1HBI3_CITFR	unreviewed	Propionate/acetate kinase (EC 2.7.2.15)	H922_08878	Citrobacter freundii GTC 09629	402		FALSE	FALSE	TRUE	TRUE	TRUE	TRUE	TRUE
R1FLG4	R1FLG4_CITFR	unreviewed	Acetate kinase A/propionate kinase 2 (EC 2.7.2.1)	H922_12223	Citrobacter freundii GTC 09629	400		FALSE	TRUE	FALSE	TRUE	TRUE	TRUE	TRUE
A8ADU1	A8ADU1_CITK8	unreviewed	Acetate kinase (EC 2.7.2.1) (Acetokinase)	ackA CKO_00498	Citrobacter koseri (strain ATCC BAA-895 / CDC 4225-83 / SGSC4696)	400		FALSE	FALSE	FALSE	TRUE	FALSE	TRUE	FALSE
D2TH35	D2TH35_CITRI	unreviewed	Acetate kinase (EC 2.7.2.1) (Acetokinase)	ackA ROD_26981	Citrobacter rodentium (strain ICC168) (Citrobacter freundii biotype 4280)	431		FALSE	FALSE	TRUE	TRUE	TRUE	TRUE	TRUE
D2TQA0	D2TQA0_CITRI	unreviewed	Propionate kinase (EC 2.7.2.1) (EC 2.7.2.15) (Acetate kinase) (Acetokinase)	tdcD ackA ROD_47621	Citrobacter rodentium (strain ICC168) (Citrobacter freundii biotype 4280)	402		FALSE	TRUE	FALSE	TRUE	TRUE	TRUE	TRUE
C1M9S6	C1M9S6_9ENTR	unreviewed	Propionate kinase (EC 2.7.2.1) (EC 2.7.2.15) (Acetate kinase) (Acetokinase)	ackA tdcD CSAG_02921	Citrobacter sp. 30_2	402		FALSE	FALSE	TRUE	TRUE	TRUE	TRUE	TRUE
C1M735	C1M735_9ENTR	unreviewed	Acetate kinase (EC 2.7.2.1) (Acetokinase)	ackA CSAG_02140	Citrobacter sp. 30_2	400		FALSE	TRUE	TRUE	TRUE	TRUE	TRUE	TRUE
C1M643	C1M643_9ENTR	unreviewed	Probable propionate kinase (EC 2.7.2.1) (EC 2.7.2.15) (Acetate kinase) (Acetokinase)	ackA pduW CSAG_01867	Citrobacter sp. 30_2	404		FALSE	TRUE	FALSE	TRUE	TRUE	TRUE	TRUE
J0M119	J0M119_9ENTR	unreviewed	Acetate kinase (EC 2.7.2.1) (Acetokinase)	ackA WYG_3402	Citrobacter sp. A1	400		FALSE	FALSE	TRUE	TRUE	TRUE	TRUE	TRUE
J0LRY0	J0LRY0_9ENTR	unreviewed	Probable propionate kinase (EC 2.7.2.1) (EC 2.7.2.15) (Acetate kinase) (Acetokinase)	pduW ackA WYG_4605	Citrobacter sp. A1	404		FALSE	TRUE	TRUE	TRUE	TRUE	TRUE	TRUE
J0M6V9	J0M6V9_9ENTR	unreviewed	Propionate kinase (EC 2.7.2.1) (EC 2.7.2.15) (Acetate kinase) (Acetokinase)	tdcD ackA WYG_1232	Citrobacter sp. A1	402		FALSE	TRUE	FALSE	TRUE	TRUE	TRUE	TRUE
R8WVV5	R8WVV5_9ENTR	unreviewed	Acetate kinase	WC7_02986	Citrobacter sp. KTE151	400		FALSE	FALSE	TRUE	TRUE	TRUE	TRUE	TRUE
R8WU39	R8WU39_9ENTR	unreviewed	Acetate kinase	WC7_02654	Citrobacter sp. KTE151	404		FALSE	TRUE	FALSE	TRUE	TRUE	TRUE	TRUE
R8US86	R8US86_9ENTR	unreviewed	Acetate kinase	WC1_02667	Citrobacter sp. KTE30	404		FALSE	FALSE	TRUE	TRUE	TRUE	TRUE	TRUE
R8USA8	R8USA8_9ENTR	unreviewed	Acetate kinase	WC1_02944	Citrobacter sp. KTE30	400		FALSE	TRUE	FALSE	TRUE	TRUE	TRUE	TRUE
R8VGI9	R8VGI9_9ENTR	unreviewed	Acetate kinase	WEU_02916	Citrobacter sp. KTE32	400		FALSE	FALSE	TRUE	TRUE	TRUE	TRUE	TRUE
R8VBV3	R8VBV3_9ENTR	unreviewed	Acetate kinase	WEU_02629	Citrobacter sp. KTE32	404		FALSE	TRUE	FALSE	TRUE	TRUE	TRUE	TRUE
K8ZGX6	K8ZGX6_9ENTR	unreviewed	Acetate kinase (EC 2.7.2.1) (Acetokinase)	ackA B397_2863	Citrobacter sp. L17	400		FALSE	FALSE	TRUE	TRUE	TRUE	TRUE	TRUE
K8ZLH2	K8ZLH2_9ENTR	unreviewed	Probable propionate kinase (EC 2.7.2.1) (EC 2.7.2.15) (Acetate kinase) (Acetokinase)	ackA pduW B397_1846	Citrobacter sp. L17	404		FALSE	TRUE	TRUE	TRUE	TRUE	TRUE	TRUE
K8ZHY2	K8ZHY2_9ENTR	unreviewed	Propionate kinase (EC 2.7.2.1) (EC 2.7.2.15) (Acetate kinase) (Acetokinase)	tdcD ackA B397_3436	Citrobacter sp. L17	402		FALSE	TRUE	FALSE	TRUE	TRUE	TRUE	TRUE
D4B794	D4B794_9ENTR	unreviewed	Acetate kinase (EC 2.7.2.1) (Acetokinase)	ackA CIT292_06190	Citrobacter youngae ATCC 29220	400		FALSE	FALSE	TRUE	TRUE	TRUE	TRUE	TRUE
D4B8H9	D4B8H9_9ENTR	unreviewed	Probable propionate kinase (EC 2.7.2.1) (EC 2.7.2.15) (Acetate kinase) (Acetokinase)	ackA pduW CIT292_06521	Citrobacter youngae ATCC 29220	399		FALSE	TRUE	TRUE	TRUE	TRUE	TRUE	TRUE
D4BJE1	D4BJE1_9ENTR	unreviewed	Propionate kinase (EC 2.7.2.1) (EC 2.7.2.15) (Acetate kinase) (Acetokinase)	ackA tdcD CIT292_10784	Citrobacter youngae ATCC 29220	372		FALSE	TRUE	FALSE	TRUE	TRUE	TRUE	TRUE
A5CPD5	ACKA_CLAM3	reviewed	Acetate kinase (EC 2.7.2.1) (Acetokinase)	ackA CMM_0896	Clavibacter michiganensis subsp. michiganensis (strain NCPPB 382)	396		FALSE	FALSE	FALSE	TRUE	FALSE	TRUE	FALSE
B0RIG4	ACKA_CLAMS	reviewed	Acetate kinase (EC 2.7.2.1) (Acetokinase)	ackA CMS0154	Clavibacter michiganensis subsp. sepedonicus (strain ATCC 33113 / JCM 9667)	396		FALSE	FALSE	FALSE	TRUE	FALSE	TRUE	FALSE
M1VYV3	M1VYV3_CLAPU	unreviewed	Probable acetate kinase (EC 2.7.2.1) (Acetokinase)	CPUR_08344	Claviceps purpurea 20.1	415		FALSE	FALSE	FALSE	TRUE	FALSE	TRUE	FALSE
B0VF39	B0VF39_CLOAI	unreviewed	Acetate kinase (EC 2.7.2.1) (Acetokinase)	ackA CLOAM0181	Cloacamonas acidaminovorans (strain Evry)	405		FALSE	FALSE	FALSE	TRUE	FALSE	TRUE	FALSE
R1ATV2	R1ATV2_9CLOT	unreviewed	Acetate kinase (EC 2.7.2.1)	L21TH_1391	Clostridiaceae bacterium L21-TH-D2	378		FALSE	FALSE	FALSE	TRUE	FALSE	TRUE	FALSE
C5EVA6	C5EVA6_9FIRM	unreviewed	Acetate kinase (EC 2.7.2.1) (Acetokinase)	ackA CBFG_05662	Clostridiales bacterium 1_7_47FAA	398		FALSE	FALSE	TRUE	TRUE	TRUE	TRUE	TRUE
C5EVF7	C5EVF7_9FIRM	unreviewed	Acetate kinase (EC 2.7.2.1) (Acetokinase)	ackA CBFG_05713	Clostridiales bacterium 1_7_47FAA	400		FALSE	TRUE	FALSE	TRUE	TRUE	TRUE	TRUE
K0XF99	K0XF99_9FIRM	unreviewed	Acetate kinase (EC 2.7.2.1) (Acetokinase)	ackA HMPREF1135_01457	Clostridiales bacterium OBRC5-5	400		FALSE	FALSE	FALSE	TRUE	FALSE	TRUE	FALSE
D3R325	D3R325_CLOB3	unreviewed	Acetate kinase (EC 2.7.2.1) (Acetokinase)	ackA HMPREF0868_1316	Clostridiales genomosp. BVAB3 (strain UPII9-5)	399		FALSE	FALSE	FALSE	TRUE	FALSE	TRUE	FALSE
P71104	ACKA_CLOAB	reviewed	Acetate kinase (EC 2.7.2.1) (Acetokinase)	ackA ack CA_C1743	Clostridium acetobutylicum (strain ATCC 824 / DSM 792 / JCM 1419 / LMG 5710 / VKM B-1787)	401		FALSE	FALSE	FALSE	TRUE	FALSE	TRUE	FALSE
F0K5Z0	F0K5Z0_CLOAE	unreviewed	Acetate kinase (EC 2.7.2.1) (Acetokinase)	askA ackA CEA_G1756	Clostridium acetobutylicum (strain EA 2018)	401		FALSE	FALSE	FALSE	TRUE	FALSE	TRUE	FALSE
F7ZQG0	F7ZQG0_CLOAT	unreviewed	Acetate kinase (EC 2.7.2.1) (Acetokinase)	ackA SMB_G1768	Clostridium acetobutylicum DSM 1731	401		FALSE	FALSE	FALSE	TRUE	FALSE	TRUE	FALSE
K0B0P4	K0B0P4_CLOA9	unreviewed	Acetate kinase (EC 2.7.2.1) (Acetokinase)	ackA Curi_c16390	Clostridium acidurici (strain ATCC 7906 / DSM 604 / KCTC 5404 / 9a)	394		FALSE	FALSE	FALSE	TRUE	FALSE	TRUE	FALSE
C0D441	C0D441_9CLOT	unreviewed	Acetate kinase (EC 2.7.2.1) (Acetokinase)	ackA CLOSTASPAR_04033	Clostridium asparagiforme DSM 15981	415		FALSE	FALSE	FALSE	TRUE	FALSE	TRUE	FALSE
R5Y427	R5Y427_9CLOT	unreviewed	Acetate kinase	BN488_02459	Clostridium bartlettii CAG:1329	398		FALSE	FALSE	FALSE	TRUE	FALSE	TRUE	FALSE
B0AAW6	B0AAW6_9FIRM	unreviewed	Acetate kinase (EC 2.7.2.1) (Acetokinase)	ackA CLOBAR_02271	Clostridium bartlettii DSM 16795	398		FALSE	FALSE	FALSE	TRUE	FALSE	TRUE	FALSE
A6LSL7	ACKA_CLOB8	reviewed	Acetate kinase (EC 2.7.2.1) (Acetokinase)	ackA Cbei_1165	Clostridium beijerinckii (strain ATCC 51743 / NCIMB 8052) (Clostridium acetobutylicum)	400		FALSE	FALSE	FALSE	TRUE	FALSE	TRUE	FALSE
R0CFK5	R0CFK5_9CLOT	unreviewed	Acetate kinase	HMPREF1095_01909	Clostridium bolteae 90A5	397		FALSE	FALSE	FALSE	TRUE	FALSE	TRUE	FALSE
R0C642	R0C642_9CLOT	unreviewed	Acetate kinase	HMPREF1085_01295	Clostridium bolteae 90A9	397		FALSE	FALSE	FALSE	TRUE	FALSE	TRUE	FALSE
N9ZSN5	N9ZSN5_9CLOT	unreviewed	Acetate kinase	HMPREF1089_02185	Clostridium bolteae 90B3	397		FALSE	FALSE	FALSE	TRUE	FALSE	TRUE	FALSE
R0CD01	R0CD01_9CLOT	unreviewed	Acetate kinase	HMPREF1096_00042	Clostridium bolteae 90B7	397		FALSE	FALSE	FALSE	TRUE	FALSE	TRUE	FALSE
R0ADM6	R0ADM6_9CLOT	unreviewed	Acetate kinase	HMPREF1097_03893	Clostridium bolteae 90B8	397		FALSE	FALSE	FALSE	TRUE	FALSE	TRUE	FALSE
A8RR60	A8RR60_9CLOT	unreviewed	Acetate kinase (EC 2.7.2.1) (Acetokinase)	ackA CLOBOL_02926	Clostridium bolteae ATCC BAA-613	397		FALSE	FALSE	FALSE	TRUE	FALSE	TRUE	FALSE
R5F690	R5F690_9CLOT	unreviewed	Acetate kinase	BN723_03895	Clostridium bolteae CAG:59	397		FALSE	FALSE	FALSE	TRUE	FALSE	TRUE	FALSE
D5W254	D5W254_CLOB2	unreviewed	Acetate kinase (EC 2.7.2.1) (Acetokinase)	ackA CBF_2507	Clostridium botulinum (strain 230613 / Type F)	397		FALSE	FALSE	FALSE	TRUE	FALSE	TRUE	FALSE
C3L0F7	ACKA_CLOB6	reviewed	Acetate kinase (EC 2.7.2.1) (Acetokinase)	ackA CLJ_B2684	Clostridium botulinum (strain 657 / Type Ba4)	397		FALSE	FALSE	FALSE	TRUE	FALSE	TRUE	FALSE
B2V4D1	ACKA_CLOBA	reviewed	Acetate kinase (EC 2.7.2.1) (Acetokinase)	ackA CLH_1186	Clostridium botulinum (strain Alaska E43 / Type E3)	398		FALSE	FALSE	FALSE	TRUE	FALSE	TRUE	FALSE
A7FW24	ACKA_CLOB1	reviewed	Acetate kinase (EC 2.7.2.1) (Acetokinase)	ackA CLB_2324	Clostridium botulinum (strain ATCC 19397 / Type A)	397		FALSE	FALSE	FALSE	TRUE	FALSE	TRUE	FALSE
B2TJ17	ACKA_CLOBB	reviewed	Acetate kinase (EC 2.7.2.1) (Acetokinase)	ackA CLL_A1235	Clostridium botulinum (strain Eklund 17B / Type B)	398		FALSE	FALSE	FALSE	TRUE	FALSE	TRUE	FALSE
E8ZT28	E8ZT28_CLOB0	unreviewed	Acetate kinase (EC 2.7.2.1) (Acetokinase)	ackA H04402_02486	Clostridium botulinum (strain H04402 065 / Type A5)	397		FALSE	FALSE	FALSE	TRUE	FALSE	TRUE	FALSE
A5I4N7	ACKA_CLOBH	reviewed	Acetate kinase (EC 2.7.2.1) (Acetokinase)	ackA CBO2458 CLC_2308	Clostridium botulinum (strain Hall / ATCC 3502 / NCTC 13319 / Type A)	397		FALSE	FALSE	FALSE	TRUE	FALSE	TRUE	FALSE
C1FSN0	ACKA_CLOBJ	reviewed	Acetate kinase (EC 2.7.2.1) (Acetokinase)	ackA CLM_2753	Clostridium botulinum (strain Kyoto / Type A2)	397		FALSE	FALSE	FALSE	TRUE	FALSE	TRUE	FALSE
A7GG48	ACKA_CLOBL	reviewed	Acetate kinase (EC 2.7.2.1) (Acetokinase)	ackA CLI_2516	Clostridium botulinum (strain Langeland / NCTC 10281 / Type F)	397		FALSE	FALSE	FALSE	TRUE	FALSE	TRUE	FALSE
B1KWP9	ACKA_CLOBM	reviewed	Acetate kinase (EC 2.7.2.1) (Acetokinase)	ackA CLK_1836	Clostridium botulinum (strain Loch Maree / Type A3)	397		FALSE	FALSE	FALSE	TRUE	FALSE	TRUE	FALSE
B1II90	ACKA_CLOBK	reviewed	Acetate kinase (EC 2.7.2.1) (Acetokinase)	ackA CLD_2181	Clostridium botulinum (strain Okra / Type B1)	397		FALSE	FALSE	FALSE	TRUE	FALSE	TRUE	FALSE
B1QQ69	B1QQ69_CLOBO	unreviewed	Acetate kinase (EC 2.7.2.1) (Acetokinase)	ackA CBB_2696	Clostridium botulinum Bf	397		FALSE	FALSE	FALSE	TRUE	FALSE	TRUE	FALSE
F4A9N1	F4A9N1_CLOBO	unreviewed	Acetate kinase (EC 2.7.2.1) (Acetokinase)	ackA CbC4_1482	Clostridium botulinum BKT015925	401		FALSE	FALSE	FALSE	TRUE	FALSE	TRUE	FALSE
B1BEA6	B1BEA6_CLOBO	unreviewed	Acetate kinase (EC 2.7.2.1) (Acetokinase)	ackA CBC_A0012	Clostridium botulinum C str. Eklund	401		FALSE	FALSE	FALSE	TRUE	FALSE	TRUE	FALSE
F7MQE2	F7MQE2_CLOBO	unreviewed	Acetate kinase (EC 2.7.2.1) (Acetokinase)	ackA CBCST_14881	Clostridium botulinum C str. Stockholm	401		FALSE	FALSE	FALSE	TRUE	FALSE	TRUE	FALSE
M1ZV68	M1ZV68_CLOBO	unreviewed	Acetate kinase A/propionate kinase 2 (EC 2.7.2.1) (Fragment)	CFSAN001627_18578	Clostridium botulinum CFSAN001627	358		TRUE	FALSE	FALSE	TRUE	FALSE	TRUE	FALSE
L1LR55	L1LR55_CLOBO	unreviewed	Acetate kinase (EC 2.7.2.1) (Acetokinase)	ackA CFSAN001628_000200	Clostridium botulinum CFSAN001628	397		FALSE	FALSE	FALSE	TRUE	FALSE	TRUE	FALSE
C5VSG2	C5VSG2_CLOBO	unreviewed	Acetate kinase (EC 2.7.2.1) (Acetokinase)	ackA CLG_B0908	Clostridium botulinum D str. 1873	401		FALSE	FALSE	FALSE	TRUE	FALSE	TRUE	FALSE
C5UXT8	C5UXT8_CLOBO	unreviewed	Acetate kinase (EC 2.7.2.1) (Acetokinase)	ackA CLO_2574	Clostridium botulinum E1 str. 'BoNT E Beluga'	398		FALSE	FALSE	FALSE	TRUE	FALSE	TRUE	FALSE
B1QE87	B1QE87_CLOBO	unreviewed	Acetate kinase (EC 2.7.2.1) (Acetokinase)	ackA CBN_2434	Clostridium botulinum NCTC 2916	397		FALSE	FALSE	FALSE	TRUE	FALSE	TRUE	FALSE
B1QU26	B1QU26_CLOBU	unreviewed	Acetate kinase (EC 2.7.2.1) (Acetokinase)	ackA CBY_0206	Clostridium butyricum 5521	398		FALSE	FALSE	FALSE	TRUE	FALSE	TRUE	FALSE
N9Z7X8	N9Z7X8_CLOBU	unreviewed	Acetate kinase	HMPREF1084_00574	Clostridium butyricum 60E.3	398		FALSE	FALSE	FALSE	TRUE	FALSE	TRUE	FALSE
M8J8V2	M8J8V2_CLOBU	unreviewed	Acetate kinase (EC 2.7.2.1)	CBDKU1_19460	Clostridium butyricum DKU-01	398		FALSE	FALSE	FALSE	TRUE	FALSE	TRUE	FALSE
C4IJF6	C4IJF6_CLOBU	unreviewed	Acetate kinase (EC 2.7.2.1) (Acetokinase)	ackA CLP_2545	Clostridium butyricum E4 str. BoNT E BL5262	398		FALSE	FALSE	FALSE	TRUE	FALSE	TRUE	FALSE
C6PR14	C6PR14_9CLOT	unreviewed	Acetate kinase (EC 2.7.2.1) (Acetokinase)	ackA Ccar_3990 CcarbDRAFT_1231 CLCAR_0814	Clostridium carboxidivorans P7	399		FALSE	FALSE	FALSE	TRUE	FALSE	TRUE	FALSE
L1QK40	L1QK40_9CLOT	unreviewed	Acetate kinase (EC 2.7.2.1) (Acetokinase)	ackA HMPREF0216_00850	Clostridium celatum DSM 1785	378		FALSE	FALSE	TRUE	TRUE	TRUE	TRUE	TRUE
L1QF38	L1QF38_9CLOT	unreviewed	Acetate kinase (EC 2.7.2.1) (Acetokinase)	ackA HMPREF0216_01799	Clostridium celatum DSM 1785	393		FALSE	TRUE	FALSE	TRUE	TRUE	TRUE	TRUE
B8I447	ACKA_CLOCE	reviewed	Acetate kinase (EC 2.7.2.1) (Acetokinase)	ackA Ccel_2136	Clostridium cellulolyticum (strain ATCC 35319 / DSM 5812 / JCM 6584 / H10)	397		FALSE	FALSE	FALSE	TRUE	FALSE	TRUE	FALSE
D9SLC0	D9SLC0_CLOC7	unreviewed	Acetate kinase (EC 2.7.2.1) (Acetokinase)	ackA Clocel_1892	Clostridium cellulovorans (strain ATCC 35296 / DSM 3052 / OCM 3 / 743B)	398		FALSE	FALSE	FALSE	TRUE	FALSE	TRUE	FALSE
G5HT22	G5HT22_9CLOT	unreviewed	Acetate kinase (EC 2.7.2.1) (Acetokinase)	ackA HMPREF9469_05734	Clostridium citroniae WAL-17108	398		FALSE	FALSE	TRUE	TRUE	TRUE	TRUE	TRUE
G5HTQ8	G5HTQ8_9CLOT	unreviewed	Acetate kinase (EC 2.7.2.1) (Acetokinase)	ackA HMPREF9469_05970	Clostridium citroniae WAL-17108	410		FALSE	TRUE	FALSE	TRUE	TRUE	TRUE	TRUE
G8M0L2	G8M0L2_CLOCD	unreviewed	Acetate kinase (EC 2.7.2.1) (Acetokinase)	ackA Clocl_2523	Clostridium clariflavum (strain DSM 19732 / NBRC 101661 / EBR45)	397		FALSE	FALSE	FALSE	TRUE	FALSE	TRUE	FALSE
G5I3W9	G5I3W9_9CLOT	unreviewed	Acetate kinase (EC 2.7.2.1) (Acetokinase)	ackA HMPREF9467_03572	Clostridium clostridioforme 2_1_49FAA	397		FALSE	FALSE	FALSE	TRUE	FALSE	TRUE	FALSE
N9ZY65	N9ZY65_9CLOT	unreviewed	Acetate kinase	HMPREF1087_00503	Clostridium clostridioforme 90A1	397		FALSE	FALSE	FALSE	TRUE	FALSE	TRUE	FALSE
N9Y3I8	N9Y3I8_9CLOT	unreviewed	Acetate kinase	HMPREF1088_02739	Clostridium clostridioforme 90A3	397		FALSE	FALSE	FALSE	TRUE	FALSE	TRUE	FALSE
R0D546	R0D546_9CLOT	unreviewed	Acetate kinase	HMPREF1081_03392	Clostridium clostridioforme 90A4	397		FALSE	FALSE	FALSE	TRUE	FALSE	TRUE	FALSE
R0DLM7	R0DLM7_9CLOT	unreviewed	Acetate kinase	HMPREF1083_00128	Clostridium clostridioforme 90A6	397		FALSE	FALSE	FALSE	TRUE	FALSE	TRUE	FALSE
N9X690	N9X690_9CLOT	unreviewed	Acetate kinase	HMPREF1082_04445	Clostridium clostridioforme 90A7	397		FALSE	FALSE	FALSE	TRUE	FALSE	TRUE	FALSE
N9ZA11	N9ZA11_9CLOT	unreviewed	Acetate kinase	HMPREF1090_02049	Clostridium clostridioforme 90A8	397		FALSE	FALSE	FALSE	TRUE	FALSE	TRUE	FALSE
N9WMU3	N9WMU3_9CLOT	unreviewed	Acetate kinase	HMPREF1086_03490	Clostridium clostridioforme 90B1	397		FALSE	FALSE	FALSE	TRUE	FALSE	TRUE	FALSE
R6JSP3	R6JSP3_9CLOT	unreviewed	Acetate kinase	BN486_01971	Clostridium clostridioforme CAG:132	397		FALSE	FALSE	FALSE	TRUE	FALSE	TRUE	FALSE
N9UZJ6	N9UZJ6_9CLOT	unreviewed	Acetate kinase	HMPREF1098_05038	Clostridium clostridioforme CM201	397		FALSE	FALSE	FALSE	TRUE	FALSE	TRUE	FALSE
N9Y5T0	N9Y5T0_9CLOT	unreviewed	Acetate kinase 1	HMPREF1092_00746	Clostridium colicanis 209318	397		FALSE	FALSE	TRUE	TRUE	TRUE	TRUE	TRUE
N9WFX1	N9WFX1_9CLOT	unreviewed	Acetate kinase	HMPREF1092_00989	Clostridium colicanis 209318	397		FALSE	TRUE	FALSE	TRUE	TRUE	TRUE	TRUE
Q18B36	ACKA_CLOD6	reviewed	Acetate kinase (EC 2.7.2.1) (Acetokinase)	ackA CD630_11750	Clostridium difficile (strain 630)	398		FALSE	FALSE	FALSE	TRUE	FALSE	TRUE	FALSE
C9XNQ1	C9XNQ1_CLODC	unreviewed	Acetate kinase (EC 2.7.2.1) (Acetokinase)	ackA CD196_1034	Clostridium difficile (strain CD196)	398		FALSE	FALSE	FALSE	TRUE	FALSE	TRUE	FALSE
C9YKB1	C9YKB1_CLODR	unreviewed	Acetate kinase (EC 2.7.2.1) (Acetokinase)	ackA CDR20291_1012	Clostridium difficile (strain R20291)	398		FALSE	FALSE	FALSE	TRUE	FALSE	TRUE	FALSE
G6B7Y1	G6B7Y1_CLODI	unreviewed	Acetate kinase (EC 2.7.2.1) (Acetokinase)	ackA HMPREF1122_02007	Clostridium difficile 002-P50-2011	400		FALSE	FALSE	FALSE	TRUE	FALSE	TRUE	FALSE
G6BMY9	G6BMY9_CLODI	unreviewed	Acetate kinase (EC 2.7.2.1) (Acetokinase)	ackA HMPREF1123_03379	Clostridium difficile 050-P50-2011	400		FALSE	FALSE	FALSE	TRUE	FALSE	TRUE	FALSE
G6BW01	G6BW01_CLODI	unreviewed	Acetate kinase (EC 2.7.2.1) (Acetokinase)	ackA HMPREF9945_02226	Clostridium difficile 70-100-2010	398		FALSE	FALSE	FALSE	TRUE	FALSE	TRUE	FALSE
D5S338	D5S338_CLODI	unreviewed	Acetate kinase (EC 2.7.2.1) (Acetokinase)	ackA HMPREF0219_2969	Clostridium difficile NAP07	398		FALSE	FALSE	FALSE	TRUE	FALSE	TRUE	FALSE
D5Q5G8	D5Q5G8_CLODI	unreviewed	Acetate kinase (EC 2.7.2.1) (Acetokinase)	ackA HMPREF0220_2150	Clostridium difficile NAP08	398		FALSE	FALSE	FALSE	TRUE	FALSE	TRUE	FALSE
N9XFA6	N9XFA6_9CLOT	unreviewed	Acetate kinase	HMPREF1093_00868	Clostridium hathewayi 12489931	400		FALSE	FALSE	TRUE	TRUE	TRUE	TRUE	TRUE
N9WZ40	N9WZ40_9CLOT	unreviewed	Acetate kinase	HMPREF1093_04496	Clostridium hathewayi 12489931	398		FALSE	TRUE	FALSE	TRUE	TRUE	TRUE	TRUE
R5TXX7	R5TXX7_9CLOT	unreviewed	Acetate kinase	BN544_04012	Clostridium hathewayi CAG:224	399		FALSE	FALSE	TRUE	TRUE	FALSE	TRUE	FALSE
R5TKT4	R5TKT4_9CLOT	unreviewed	Acetate kinase	BN544_02734	Clostridium hathewayi CAG:224	161		FALSE	TRUE	FALSE	FALSE	FALSE	TRUE	FALSE
D3AV62	D3AV62_9CLOT	unreviewed	Acetate kinase (Fragment)	CLOSTHATH_07538	Clostridium hathewayi DSM 13479	233		TRUE	FALSE	TRUE	FALSE	FALSE	TRUE	FALSE
D3AKV2	D3AKV2_9CLOT	unreviewed	Acetate kinase (EC 2.7.2.1) (Acetokinase)	ackA CLOSTHATH_04246	Clostridium hathewayi DSM 13479	437		FALSE	TRUE	FALSE	TRUE	FALSE	TRUE	FALSE
G5IFW3	G5IFW3_9CLOT	unreviewed	Acetate kinase (EC 2.7.2.1) (Acetokinase)	ackA HMPREF9473_02391	Clostridium hathewayi WAL-18680	398		FALSE	FALSE	FALSE	TRUE	FALSE	TRUE	FALSE
B6FZ27	B6FZ27_9FIRM	unreviewed	Acetate kinase (EC 2.7.2.1) (Acetokinase)	ackA CLOHIR_01131	Clostridium hiranonis DSM 13275	398		FALSE	FALSE	FALSE	TRUE	FALSE	TRUE	FALSE
C0C410	C0C410_9CLOT	unreviewed	Acetate kinase (EC 2.7.2.1) (Acetokinase)	ackA CLOHYLEM_06823	Clostridium hylemonae DSM 15053	396		FALSE	FALSE	FALSE	TRUE	FALSE	TRUE	FALSE
N9WQL2	N9WQL2_CLOIN	unreviewed	Acetate kinase	HMPREF1094_03597	Clostridium innocuum 2959	397		FALSE	FALSE	FALSE	TRUE	FALSE	TRUE	FALSE
A5N802	ACKA_CLOK5	reviewed	Acetate kinase (EC 2.7.2.1) (Acetokinase)	ackA CKL_1391	Clostridium kluyveri (strain ATCC 8527 / DSM 555 / NCIMB 10680)	405		FALSE	FALSE	FALSE	TRUE	FALSE	TRUE	FALSE
B9E1G3	B9E1G3_CLOK1	unreviewed	Acetate kinase (EC 2.7.2.1) (Acetokinase)	ackA CKR_1287	Clostridium kluyveri (strain NBRC 12016)	407		FALSE	FALSE	FALSE	TRUE	FALSE	TRUE	FALSE
R6P1C0	R6P1C0_9CLOT	unreviewed	Acetate kinase	BN578_01763	Clostridium leptum CAG:27	402		FALSE	FALSE	FALSE	TRUE	FALSE	TRUE	FALSE
A7VXK3	A7VXK3_9CLOT	unreviewed	Acetate kinase (EC 2.7.2.1) (Acetokinase)	ackA CLOLEP_03328	Clostridium leptum DSM 753	402		FALSE	FALSE	FALSE	TRUE	FALSE	TRUE	FALSE
D8GRZ3	D8GRZ3_CLOLD	unreviewed	Acetate kinase (EC 2.7.2.1) (Acetokinase)	ackA CLJU_c12780	Clostridium ljungdahlii (strain ATCC 55383 / DSM 13528 / PETC)	398		FALSE	FALSE	FALSE	TRUE	FALSE	TRUE	FALSE
C0E8C0	C0E8C0_9CLOT	unreviewed	Acetate kinase (EC 2.7.2.1) (Acetokinase)	ackA CLOSTMETH_00023	Clostridium methylpentosum DSM 5476	400		FALSE	FALSE	TRUE	TRUE	TRUE	TRUE	TRUE
C0E9G9	C0E9G9_9CLOT	unreviewed	Acetate kinase (EC 2.7.2.1) (Acetokinase)	ackA CLOSTMETH_00467	Clostridium methylpentosum DSM 5476	380		FALSE	TRUE	FALSE	TRUE	TRUE	TRUE	TRUE
R6PGE6	R6PGE6_9CLOT	unreviewed	Acetate kinase	BN618_00449	Clostridium nexile CAG:348	396		FALSE	FALSE	FALSE	TRUE	FALSE	TRUE	FALSE
B6FN55	B6FN55_9CLOT	unreviewed	Acetate kinase (EC 2.7.2.1) (Acetokinase)	ackA CLONEX_01563	Clostridium nexile DSM 1787	396		FALSE	FALSE	FALSE	TRUE	FALSE	TRUE	FALSE
A0Q0Z5	ACKA_CLONN	reviewed	Acetate kinase (EC 2.7.2.1) (Acetokinase)	ackA NT01CX_2224	Clostridium novyi (strain NT)	401		FALSE	FALSE	FALSE	TRUE	FALSE	TRUE	FALSE
F1TIR7	F1TIR7_9CLOT	unreviewed	Acetate kinase (EC 2.7.2.1) (Acetokinase)	ackA Cpap_0101	Clostridium papyrosolvens DSM 2782	397		FALSE	FALSE	FALSE	TRUE	FALSE	TRUE	FALSE
R4K423	R4K423_CLOPA	unreviewed	Acetate kinase	Clopa_2470	Clostridium pasteurianum BC1	399		FALSE	FALSE	FALSE	TRUE	FALSE	TRUE	FALSE
L7EPU6	L7EPU6_CLOPA	unreviewed	Acetate kinase (EC 2.7.2.1) (Acetokinase)	ackA F502_04387	Clostridium pasteurianum DSM 525	401		FALSE	FALSE	FALSE	TRUE	FALSE	TRUE	FALSE
Q8XNW5	ACKA1_CLOPE	reviewed	Acetate kinase 1 (EC 2.7.2.1) (Acetokinase 1)	ackA1 CPE0217	Clostridium perfringens (strain 13 / Type A)	398		FALSE	FALSE	TRUE	TRUE	TRUE	TRUE	TRUE
Q8XJN2	ACKA2_CLOPE	reviewed	Acetate kinase 2 (EC 2.7.2.1) (Acetokinase 2)	ackA2 ackB CPE1724	Clostridium perfringens (strain 13 / Type A)	398		FALSE	TRUE	FALSE	TRUE	TRUE	TRUE	TRUE
Q0TUL9	Q0TUL9_CLOP1	unreviewed	Acetate kinase (EC 2.7.2.1) (Acetokinase)	ackA CPF_0208	Clostridium perfringens (strain ATCC 13124 / NCTC 8237 / Type A)	398		FALSE	FALSE	TRUE	TRUE	TRUE	TRUE	TRUE
Q0TPN0	Q0TPN0_CLOP1	unreviewed	Acetate kinase (EC 2.7.2.1) (Acetokinase)	ackA CPF_1977	Clostridium perfringens (strain ATCC 13124 / NCTC 8237 / Type A)	398		FALSE	TRUE	FALSE	TRUE	TRUE	TRUE	TRUE
Q0SS97	Q0SS97_CLOPS	unreviewed	Acetate kinase (EC 2.7.2.1) (Acetokinase)	ackA_2 ackA CPR_1695	Clostridium perfringens (strain SM101 / Type A)	398		FALSE	FALSE	TRUE	TRUE	TRUE	TRUE	TRUE
Q0SWF9	Q0SWF9_CLOPS	unreviewed	Acetate kinase (EC 2.7.2.1) (Acetokinase)	ackA_1 ackA CPR_0206	Clostridium perfringens (strain SM101 / Type A)	398		FALSE	TRUE	FALSE	TRUE	TRUE	TRUE	TRUE
B1R8H3	B1R8H3_CLOPF	unreviewed	Acetate kinase (EC 2.7.2.1) (Acetokinase)	ackA AC1_2148	Clostridium perfringens B str. ATCC 3626	398		FALSE	FALSE	TRUE	TRUE	TRUE	TRUE	TRUE
B1R8A7	B1R8A7_CLOPF	unreviewed	Acetate kinase (EC 2.7.2.1) (Acetokinase)	ackA AC1_0231	Clostridium perfringens B str. ATCC 3626	398		FALSE	TRUE	FALSE	TRUE	TRUE	TRUE	TRUE
B1BH60	B1BH60_CLOPF	unreviewed	Acetate kinase (EC 2.7.2.1) (Acetokinase)	ackA CPC_0235	Clostridium perfringens C str. JGS1495	398		FALSE	FALSE	TRUE	TRUE	TRUE	TRUE	TRUE
B1BFY8	B1BFY8_CLOPF	unreviewed	Acetate kinase (EC 2.7.2.1) (Acetokinase)	ackA CPC_1967	Clostridium perfringens C str. JGS1495	398		FALSE	TRUE	FALSE	TRUE	TRUE	TRUE	TRUE
B1RHU7	B1RHU7_CLOPF	unreviewed	Acetate kinase (EC 2.7.2.1) (Acetokinase)	ackA AC5_2085	Clostridium perfringens CPE str. F4969	398		FALSE	FALSE	TRUE	TRUE	TRUE	TRUE	TRUE
B1RHF2	B1RHF2_CLOPF	unreviewed	Acetate kinase (EC 2.7.2.1) (Acetokinase)	ackA AC5_0268	Clostridium perfringens CPE str. F4969	398		FALSE	TRUE	FALSE	TRUE	TRUE	TRUE	TRUE
B1V472	B1V472_CLOPF	unreviewed	Acetate kinase (EC 2.7.2.1) (Acetokinase)	ackA CJD_2301	Clostridium perfringens D str. JGS1721	398		FALSE	FALSE	TRUE	TRUE	TRUE	TRUE	TRUE
B1V2F3	B1V2F3_CLOPF	unreviewed	Acetate kinase (EC 2.7.2.1) (Acetokinase)	ackA CJD_0262	Clostridium perfringens D str. JGS1721	398		FALSE	TRUE	FALSE	TRUE	TRUE	TRUE	TRUE
B1BUF3	B1BUF3_CLOPF	unreviewed	Acetate kinase (EC 2.7.2.1) (Acetokinase)	ackA AC3_0337	Clostridium perfringens E str. JGS1987	398		FALSE	FALSE	TRUE	TRUE	TRUE	TRUE	TRUE
B1BW70	B1BW70_CLOPF	unreviewed	Acetate kinase (EC 2.7.2.1) (Acetokinase)	ackA AC3_2203	Clostridium perfringens E str. JGS1987	398		FALSE	TRUE	FALSE	TRUE	TRUE	TRUE	TRUE
H7CXB9	H7CXB9_CLOPF	unreviewed	Acetate kinase (EC 2.7.2.1) (Acetokinase)	ackA HA1_10431	Clostridium perfringens F262	398		FALSE	FALSE	TRUE	TRUE	TRUE	TRUE	TRUE
H7CS11	H7CS11_CLOPF	unreviewed	Acetate kinase (EC 2.7.2.1) (Acetokinase)	ackA HA1_01088	Clostridium perfringens F262	398		FALSE	TRUE	FALSE	TRUE	TRUE	TRUE	TRUE
B1RRS8	B1RRS8_CLOPF	unreviewed	Acetate kinase (EC 2.7.2.1) (Acetokinase)	ackA AC7_0240	Clostridium perfringens NCTC 8239	398		FALSE	FALSE	TRUE	TRUE	TRUE	TRUE	TRUE
B1RQ91	B1RQ91_CLOPF	unreviewed	Acetate kinase (EC 2.7.2.1) (Acetokinase)	ackA AC7_1979	Clostridium perfringens NCTC 8239	398		FALSE	TRUE	FALSE	TRUE	TRUE	TRUE	TRUE
H1CWK5	H1CWK5_CLOPF	unreviewed	Acetate kinase (EC 2.7.2.1) (Acetokinase)	ackA HMPREF9476_02926	Clostridium perfringens WAL-14572	398		FALSE	FALSE	TRUE	TRUE	TRUE	TRUE	TRUE
H1CS60	H1CS60_CLOPF	unreviewed	Acetate kinase (EC 2.7.2.1) (Acetokinase)	ackA HMPREF9476_01381	Clostridium perfringens WAL-14572	398		FALSE	TRUE	FALSE	TRUE	TRUE	TRUE	TRUE
A9KNV3	ACKA_CLOPH	reviewed	Acetate kinase (EC 2.7.2.1) (Acetokinase)	ackA Cphy_1327	Clostridium phytofermentans (strain ATCC 700394 / DSM 18823 / ISDg)	395		FALSE	FALSE	FALSE	TRUE	FALSE	TRUE	FALSE
B0N6D1	B0N6D1_9FIRM	unreviewed	Acetate kinase (EC 2.7.2.1) (Acetokinase)	ackA CLORAM_02152	Clostridium ramosum DSM 1402	396		FALSE	FALSE	TRUE	TRUE	TRUE	TRUE	TRUE
B0N739	B0N739_9FIRM	unreviewed	Acetate kinase (EC 2.7.2.1) (Acetokinase)	ackA CLORAM_02422	Clostridium ramosum DSM 1402	398		FALSE	TRUE	FALSE	TRUE	TRUE	TRUE	TRUE
D6DK90	D6DK90_CLOSC	unreviewed	Acetate kinase (EC 2.7.2.1) (Acetokinase)	ackA CLS_27750	Clostridium saccharolyticum	396		FALSE	FALSE	FALSE	TRUE	FALSE	FALSE	FALSE
D9R023	D9R023_CLOSW	unreviewed	Acetate kinase (EC 2.7.2.1) (Acetokinase)	ackA Closa_1894	Clostridium saccharolyticum (strain ATCC 35040 / DSM 2544 / NRCC 2533 / WM1)	397		FALSE	FALSE	FALSE	TRUE	FALSE	TRUE	FALSE
M1MAU4	M1MAU4_9CLOT	unreviewed	Acetate kinase (EC 2.7.2.1) (Acetokinase)	ackA1 ackA Cspa_c13020	Clostridium saccharoperbutylacetonicum N1-4(HMT)	399		FALSE	FALSE	TRUE	TRUE	TRUE	TRUE	TRUE
M1LUM2	M1LUM2_9CLOT	unreviewed	Acetate kinase (EC 2.7.2.1) (Acetokinase)	ackA2 ackA Cspa_c30040	Clostridium saccharoperbutylacetonicum N1-4(HMT)	411		FALSE	TRUE	FALSE	TRUE	TRUE	TRUE	TRUE
R9CEU9	R9CEU9_9CLOT	unreviewed	Acetate kinase A/propionate kinase 2 (EC 2.7.2.1)	A500_02306	Clostridium sartagoforme AAU1	399		FALSE	FALSE	TRUE	TRUE	TRUE	TRUE	TRUE
R9BSM6	R9BSM6_9CLOT	unreviewed	Acetate kinase A/propionate kinase 2 (EC 2.7.2.1)	A500_19149	Clostridium sartagoforme AAU1	398		FALSE	TRUE	TRUE	TRUE	TRUE	TRUE	TRUE
R9CEI8	R9CEI8_9CLOT	unreviewed	Acetate kinase A/propionate kinase 2 (EC 2.7.2.1)	A500_04751	Clostridium sartagoforme AAU1	398		FALSE	TRUE	FALSE	TRUE	TRUE	TRUE	TRUE
B0NB17	B0NB17_EUBSP	unreviewed	Acetate kinase (EC 2.7.2.1) (Acetokinase)	ackA CLOSCI_00636	Clostridium scindens ATCC 35704	396		FALSE	FALSE	FALSE	TRUE	FALSE	TRUE	FALSE
F7V5K1	F7V5K1_CLOSS	unreviewed	Acetate kinase (EC 2.7.2.1) (Acetokinase)	ackA CXIVA_20630	Clostridium sp. (strain SY8519)	396		FALSE	FALSE	FALSE	TRUE	FALSE	TRUE	FALSE
G5FG49	G5FG49_9CLOT	unreviewed	Acetate kinase (EC 2.7.2.1) (Acetokinase)	ackA HMPREF1020_03445	Clostridium sp. 7_3_54FAA	396		FALSE	FALSE	FALSE	TRUE	FALSE	TRUE	FALSE
N1ZIY5	N1ZIY5_9CLOT	unreviewed	Acetate kinase	C820_01665	Clostridium sp. ASF356	405		FALSE	FALSE	FALSE	TRUE	FALSE	TRUE	FALSE
N2B5M6	N2B5M6_9CLOT	unreviewed	Acetate kinase	C824_00286	Clostridium sp. ASF502	397		FALSE	FALSE	FALSE	TRUE	FALSE	TRUE	FALSE
H2JG01	H2JG01_9CLOT	unreviewed	Acetate kinase (EC 2.7.2.1) (Acetokinase)	ackA Clo1100_2541	Clostridium sp. BNL1100	397		FALSE	FALSE	FALSE	TRUE	FALSE	TRUE	FALSE
R5A2L0	R5A2L0_9CLOT	unreviewed	Acetate kinase	BN451_00456	Clostridium sp. CAG:1000	392		FALSE	FALSE	FALSE	TRUE	FALSE	TRUE	FALSE
R5ACT8	R5ACT8_9CLOT	unreviewed	Acetate kinase	BN452_01183	Clostridium sp. CAG:1013	402		FALSE	FALSE	FALSE	TRUE	FALSE	TRUE	FALSE
R5ATF2	R5ATF2_9CLOT	unreviewed	Acetate kinase	BN454_01721	Clostridium sp. CAG:1024	403		FALSE	FALSE	FALSE	TRUE	FALSE	TRUE	FALSE
R5IT35	R5IT35_9CLOT	unreviewed	Acetate kinase 1	BN475_00282	Clostridium sp. CAG:1193	394		FALSE	FALSE	FALSE	TRUE	FALSE	TRUE	FALSE
R5TAS5	R5TAS5_9CLOT	unreviewed	Acetate kinase A/propionate kinase 2	BN478_00062	Clostridium sp. CAG:1219	400		FALSE	FALSE	FALSE	TRUE	FALSE	TRUE	FALSE
R5S211	R5S211_9CLOT	unreviewed	Acetate kinase	BN479_01263	Clostridium sp. CAG:122	395		FALSE	FALSE	FALSE	TRUE	FALSE	TRUE	FALSE
R5NYT7	R5NYT7_9CLOT	unreviewed	Acetate kinase	BN482_01585	Clostridium sp. CAG:127	396		FALSE	FALSE	FALSE	TRUE	FALSE	TRUE	FALSE
R6AXC9	R6AXC9_9CLOT	unreviewed	Acetate kinase	BN491_00469	Clostridium sp. CAG:138	399		FALSE	FALSE	FALSE	TRUE	FALSE	TRUE	FALSE
R5LTY1	R5LTY1_9CLOT	unreviewed	Acetate kinase	BN500_01309	Clostridium sp. CAG:149	396		FALSE	FALSE	FALSE	TRUE	FALSE	TRUE	FALSE
R5VMG9	R5VMG9_9CLOT	unreviewed	Acetate kinase	BN512_00476	Clostridium sp. CAG:167	397		FALSE	FALSE	FALSE	TRUE	FALSE	TRUE	FALSE
R6BGJ0	R6BGJ0_9CLOT	unreviewed	Acetate kinase	BN513_00008	Clostridium sp. CAG:169	171		FALSE	FALSE	FALSE	FALSE	FALSE	TRUE	FALSE
R6JPV0	R6JPV0_9CLOT	unreviewed	Acetate kinase	BN539_00339	Clostridium sp. CAG:217	407		FALSE	FALSE	FALSE	TRUE	FALSE	TRUE	FALSE
R6FR48	R6FR48_9CLOT	unreviewed	Acetate kinase 1	BN542_00902	Clostridium sp. CAG:221	397		FALSE	FALSE	TRUE	TRUE	TRUE	TRUE	TRUE
R6G5E0	R6G5E0_9CLOT	unreviewed	Acetate kinase 2	BN542_01722	Clostridium sp. CAG:221	399		FALSE	TRUE	FALSE	TRUE	TRUE	TRUE	TRUE
R5B9N0	R5B9N0_9CLOT	unreviewed	Acetate kinase	BN545_01002	Clostridium sp. CAG:226	400		FALSE	FALSE	FALSE	TRUE	FALSE	TRUE	FALSE
R6DHW0	R6DHW0_9CLOT	unreviewed	Acetate kinase	BN547_00190	Clostridium sp. CAG:230	395		FALSE	FALSE	FALSE	TRUE	FALSE	TRUE	FALSE
R6DIV5	R6DIV5_9CLOT	unreviewed	Acetate kinase	BN558_01561	Clostridium sp. CAG:242	397		FALSE	FALSE	FALSE	TRUE	FALSE	TRUE	FALSE
R6BHW3	R6BHW3_9CLOT	unreviewed	Acetate kinase	BN559_01192	Clostridium sp. CAG:245	396		FALSE	FALSE	TRUE	TRUE	TRUE	TRUE	TRUE
R6BZY6	R6BZY6_9CLOT	unreviewed	Acetate kinase	BN559_01193	Clostridium sp. CAG:245	397		FALSE	TRUE	FALSE	TRUE	TRUE	TRUE	TRUE
R6MX42	R6MX42_9CLOT	unreviewed	Acetate kinase	BN565_00117	Clostridium sp. CAG:253	395		FALSE	FALSE	FALSE	TRUE	FALSE	TRUE	FALSE
R5KKU2	R5KKU2_9CLOT	unreviewed	Acetate kinase	BN572_00888	Clostridium sp. CAG:264	395		FALSE	FALSE	FALSE	TRUE	FALSE	TRUE	FALSE
R6KZ69	R6KZ69_9CLOT	unreviewed	Acetate kinase 2	BN573_01414	Clostridium sp. CAG:265	399		FALSE	FALSE	TRUE	TRUE	TRUE	TRUE	TRUE
R6L007	R6L007_9CLOT	unreviewed	Acetate kinase 1	BN573_01659	Clostridium sp. CAG:265	397		FALSE	TRUE	FALSE	TRUE	TRUE	TRUE	TRUE
R7IUJ6	R7IUJ6_9CLOT	unreviewed	Acetate kinase	BN577_00606	Clostridium sp. CAG:269	396		FALSE	FALSE	TRUE	TRUE	TRUE	TRUE	TRUE
R7IVJ3	R7IVJ3_9CLOT	unreviewed	Acetate kinase 2	BN577_00605	Clostridium sp. CAG:269	396		FALSE	TRUE	FALSE	TRUE	TRUE	TRUE	TRUE
R7L178	R7L178_9CLOT	unreviewed	Acetate kinase 2	BN581_00611	Clostridium sp. CAG:273	396		FALSE	FALSE	FALSE	TRUE	FALSE	TRUE	FALSE
R7K291	R7K291_9CLOT	unreviewed	Acetate kinase	BN584_01324	Clostridium sp. CAG:277	396		FALSE	FALSE	FALSE	TRUE	FALSE	TRUE	FALSE
R7FPS8	R7FPS8_9CLOT	unreviewed	Acetate kinase 1	BN588_00273	Clostridium sp. CAG:288	402		FALSE	FALSE	FALSE	TRUE	FALSE	TRUE	FALSE
R6YU33	R6YU33_9CLOT	unreviewed	Acetate kinase	BN593_01251	Clostridium sp. CAG:299	396		FALSE	FALSE	FALSE	TRUE	FALSE	TRUE	FALSE
R6LXU2	R6LXU2_9CLOT	unreviewed	Acetate kinase	BN595_01013	Clostridium sp. CAG:302	394		FALSE	FALSE	FALSE	TRUE	FALSE	TRUE	FALSE
R7GDF9	R7GDF9_9CLOT	unreviewed	Acetate kinase	BN598_01546	Clostridium sp. CAG:307	405		FALSE	FALSE	FALSE	TRUE	FALSE	TRUE	FALSE
R6N7T7	R6N7T7_9CLOT	unreviewed	Acetate kinase 1	BN615_01292	Clostridium sp. CAG:343	399		FALSE	FALSE	TRUE	TRUE	TRUE	TRUE	TRUE
R6N555	R6N555_9CLOT	unreviewed	Acetate kinase	BN615_01293	Clostridium sp. CAG:343	398		FALSE	TRUE	FALSE	TRUE	TRUE	TRUE	TRUE
R6WGC5	R6WGC5_9CLOT	unreviewed	Acetate kinase	BN619_00594	Clostridium sp. CAG:349	100		FALSE	FALSE	FALSE	FALSE	FALSE	TRUE	FALSE
R6QW75	R6QW75_9CLOT	unreviewed	Acetate kinase	BN621_01234	Clostridium sp. CAG:352	402		FALSE	FALSE	FALSE	TRUE	FALSE	TRUE	FALSE
R7F4N2	R7F4N2_9CLOT	unreviewed	Acetate kinase	BN623_01570	Clostridium sp. CAG:354	396		FALSE	FALSE	FALSE	TRUE	FALSE	TRUE	FALSE
R7A2B2	R7A2B2_9CLOT	unreviewed	Acetate kinase 2	BN624_00658	Clostridium sp. CAG:356	396		FALSE	FALSE	TRUE	TRUE	TRUE	TRUE	TRUE
R6YLP2	R6YLP2_9CLOT	unreviewed	Acetate kinase	BN624_00659	Clostridium sp. CAG:356	398		FALSE	TRUE	FALSE	TRUE	TRUE	TRUE	TRUE
R7LR96	R7LR96_9CLOT	unreviewed	Acetate kinase	BN638_01255	Clostridium sp. CAG:389	399		FALSE	FALSE	TRUE	TRUE	TRUE	TRUE	TRUE
R7LSC8	R7LSC8_9CLOT	unreviewed	Acetate kinase	BN638_01254	Clostridium sp. CAG:389	396		FALSE	TRUE	FALSE	TRUE	TRUE	TRUE	TRUE
R7I219	R7I219_9CLOT	unreviewed	Acetate kinase	BN648_02530	Clostridium sp. CAG:411	397		FALSE	FALSE	FALSE	TRUE	FALSE	TRUE	FALSE
R6NWV3	R6NWV3_9CLOT	unreviewed	Acetate kinase	BN649_01866	Clostridium sp. CAG:413	400		FALSE	FALSE	FALSE	TRUE	FALSE	TRUE	FALSE
R6T2J1	R6T2J1_9CLOT	unreviewed	Acetate kinase 2	BN650_00965	Clostridium sp. CAG:417	394		FALSE	FALSE	FALSE	TRUE	FALSE	TRUE	FALSE
R7B474	R7B474_9CLOT	unreviewed	Acetate kinase	BN653_02039	Clostridium sp. CAG:43	396		FALSE	FALSE	FALSE	TRUE	FALSE	TRUE	FALSE
R6ZD27	R6ZD27_9CLOT	unreviewed	Acetate kinase	BN654_00391	Clostridium sp. CAG:433	393		FALSE	FALSE	FALSE	TRUE	FALSE	TRUE	FALSE
R7GBR4	R7GBR4_9CLOT	unreviewed	Acetate kinase	BN658_00454	Clostridium sp. CAG:440	397		FALSE	FALSE	TRUE	TRUE	TRUE	TRUE	TRUE
R7GCN7	R7GCN7_9CLOT	unreviewed	Acetate kinase 2	BN658_00453	Clostridium sp. CAG:440	399		FALSE	TRUE	FALSE	TRUE	TRUE	TRUE	TRUE
R6SN71	R6SN71_9CLOT	unreviewed	Acetate kinase 1	BN660_01585	Clostridium sp. CAG:448	397		FALSE	FALSE	FALSE	TRUE	FALSE	TRUE	FALSE
R7KCH2	R7KCH2_9CLOT	unreviewed	Acetate kinase	BN663_00896	Clostridium sp. CAG:451	394		FALSE	FALSE	TRUE	TRUE	TRUE	TRUE	TRUE
R7KGH9	R7KGH9_9CLOT	unreviewed	Acetate kinase	BN663_00898	Clostridium sp. CAG:451	397		FALSE	TRUE	FALSE	TRUE	TRUE	TRUE	TRUE
R6Y984	R6Y984_9CLOT	unreviewed	Acetate kinase	BN664_01092	Clostridium sp. CAG:452	420		FALSE	FALSE	FALSE	TRUE	FALSE	TRUE	FALSE
R6UD97	R6UD97_9CLOT	unreviewed	Acetate kinase	BN667_00199	Clostridium sp. CAG:465	401		FALSE	FALSE	FALSE	TRUE	FALSE	TRUE	FALSE
R7FL92	R7FL92_9CLOT	unreviewed	Acetate kinase	BN670_00064	Clostridium sp. CAG:470	399		FALSE	FALSE	TRUE	TRUE	TRUE	TRUE	TRUE
R7FIW2	R7FIW2_9CLOT	unreviewed	Acetate kinase	BN670_00065	Clostridium sp. CAG:470	396		FALSE	TRUE	FALSE	TRUE	TRUE	TRUE	TRUE
R5Z902	R5Z902_9CLOT	unreviewed	Acetate kinase	BN681_00856	Clostridium sp. CAG:492	397		FALSE	FALSE	TRUE	TRUE	TRUE	TRUE	TRUE
R5ZNP7	R5ZNP7_9CLOT	unreviewed	Acetate kinase	BN681_00857	Clostridium sp. CAG:492	396		FALSE	TRUE	FALSE	TRUE	TRUE	TRUE	TRUE
R7AP31	R7AP31_9CLOT	unreviewed	Acetate kinase	BN684_00351	Clostridium sp. CAG:505	398		FALSE	FALSE	FALSE	TRUE	FALSE	TRUE	FALSE
R6Q215	R6Q215_9CLOT	unreviewed	Acetate kinase	BN685_00091	Clostridium sp. CAG:508	397		FALSE	FALSE	TRUE	TRUE	TRUE	TRUE	TRUE
R6QIP4	R6QIP4_9CLOT	unreviewed	Acetate kinase	BN685_00092	Clostridium sp. CAG:508	397		FALSE	TRUE	TRUE	TRUE	TRUE	TRUE	TRUE
R6Q8D3	R6Q8D3_9CLOT	unreviewed	Acetate kinase	BN685_01048	Clostridium sp. CAG:508	392		FALSE	TRUE	FALSE	TRUE	TRUE	TRUE	TRUE
R6C079	R6C079_9CLOT	unreviewed	Acetate kinase	BN687_00831	Clostridium sp. CAG:510	399		FALSE	FALSE	FALSE	TRUE	FALSE	TRUE	FALSE
R6BI04	R6BI04_9CLOT	unreviewed	Acetate kinase 1	BN694_00790	Clostridium sp. CAG:524	397		FALSE	FALSE	FALSE	TRUE	FALSE	TRUE	FALSE
R6APY8	R6APY8_9CLOT	unreviewed	Acetate kinase	BN698_00060	Clostridium sp. CAG:533	392		FALSE	FALSE	FALSE	TRUE	FALSE	TRUE	FALSE
R6GDV2	R6GDV2_9CLOT	unreviewed	Acetate kinase	BN706_01063	Clostridium sp. CAG:557	404		FALSE	FALSE	FALSE	TRUE	FALSE	TRUE	FALSE
R7MAW8	R7MAW8_9CLOT	unreviewed	Acetate kinase	BN712_00998	Clostridium sp. CAG:567	397		FALSE	FALSE	TRUE	TRUE	TRUE	TRUE	TRUE
R7M7L6	R7M7L6_9CLOT	unreviewed	Acetate kinase	BN712_00999	Clostridium sp. CAG:567	397		FALSE	TRUE	FALSE	TRUE	TRUE	TRUE	TRUE
R5ZCP7	R5ZCP7_9CLOT	unreviewed	Acetate kinase	BN713_00881	Clostridium sp. CAG:568	403		FALSE	FALSE	FALSE	TRUE	FALSE	TRUE	FALSE
R5XK76	R5XK76_9CLOT	unreviewed	Acetate kinase	BN716_00677	Clostridium sp. CAG:571	313		FALSE	FALSE	TRUE	FALSE	FALSE	TRUE	FALSE
R5XM82	R5XM82_9CLOT	unreviewed	Acetate kinase	BN716_00679	Clostridium sp. CAG:571	396		FALSE	TRUE	TRUE	TRUE	FALSE	TRUE	FALSE
R5XTI4	R5XTI4_9CLOT	unreviewed	Acetate kinase	BN716_00678	Clostridium sp. CAG:571	81		FALSE	TRUE	FALSE	FALSE	FALSE	TRUE	FALSE
R6HCC9	R6HCC9_9CLOT	unreviewed	Acetate kinase	BN717_00078	Clostridium sp. CAG:575	396		FALSE	FALSE	TRUE	TRUE	TRUE	TRUE	TRUE
R6H480	R6H480_9CLOT	unreviewed	Acetate kinase	BN717_00079	Clostridium sp. CAG:575	420		FALSE	TRUE	FALSE	TRUE	TRUE	TRUE	TRUE
R6S165	R6S165_9CLOT	unreviewed	Acetate kinase	BN719_01923	Clostridium sp. CAG:58	396		FALSE	FALSE	FALSE	TRUE	FALSE	TRUE	FALSE
R5E536	R5E536_9CLOT	unreviewed	Acetate kinase	BN724_01319	Clostridium sp. CAG:590	396		FALSE	FALSE	FALSE	TRUE	FALSE	TRUE	FALSE
R6CVD8	R6CVD8_9CLOT	unreviewed	Acetate kinase	BN726_00971	Clostridium sp. CAG:594	391		FALSE	FALSE	FALSE	TRUE	FALSE	TRUE	FALSE
R7P2W2	R7P2W2_9CLOT	unreviewed	Acetate kinase 1	BN733_00276	Clostridium sp. CAG:609	395		FALSE	FALSE	FALSE	TRUE	FALSE	TRUE	FALSE
R7C831	R7C831_9CLOT	unreviewed	Acetate kinase	BN737_00182	Clostridium sp. CAG:62	396		FALSE	FALSE	FALSE	TRUE	FALSE	TRUE	FALSE
R7MF12	R7MF12_9CLOT	unreviewed	Acetate kinase	BN740_00379	Clostridium sp. CAG:628	392		FALSE	FALSE	FALSE	TRUE	FALSE	TRUE	FALSE
R5K139	R5K139_9CLOT	unreviewed	Acetate kinase	BN743_01985	Clostridium sp. CAG:632	171		FALSE	FALSE	FALSE	FALSE	FALSE	TRUE	FALSE
R5L3L8	R5L3L8_9CLOT	unreviewed	Acetate kinase	BN753_01515	Clostridium sp. CAG:678	406		FALSE	FALSE	FALSE	TRUE	FALSE	TRUE	FALSE
R5IIZ6	R5IIZ6_9CLOT	unreviewed	Acetate kinase	BN757_01968	Clostridium sp. CAG:7	398		FALSE	FALSE	FALSE	TRUE	FALSE	TRUE	FALSE
R5TNI2	R5TNI2_9CLOT	unreviewed	Acetate kinase 1	BN761_00142	Clostridium sp. CAG:710	408		FALSE	FALSE	TRUE	TRUE	TRUE	TRUE	TRUE
R5SZH0	R5SZH0_9CLOT	unreviewed	Acetate kinase 2	BN761_00263	Clostridium sp. CAG:710	392		FALSE	TRUE	FALSE	TRUE	TRUE	TRUE	TRUE
R5TEB1	R5TEB1_9CLOT	unreviewed	Acetate kinase	BN771_00219	Clostridium sp. CAG:75	396		FALSE	FALSE	FALSE	TRUE	FALSE	TRUE	FALSE
R5TK38	R5TK38_9CLOT	unreviewed	Acetate kinase	BN775_00810	Clostridium sp. CAG:762	392		FALSE	FALSE	FALSE	TRUE	FALSE	TRUE	FALSE
R5PMX6	R5PMX6_9CLOT	unreviewed	Acetate kinase	BN780_01179	Clostridium sp. CAG:780	396		FALSE	FALSE	FALSE	TRUE	FALSE	TRUE	FALSE
R5N7W7	R5N7W7_9CLOT	unreviewed	Acetate kinase A/propionate kinase 2	BN786_01091	Clostridium sp. CAG:793	398		FALSE	FALSE	TRUE	TRUE	TRUE	TRUE	TRUE
R5NS05	R5NS05_9CLOT	unreviewed	Acetate kinase	BN786_01092	Clostridium sp. CAG:793	396		FALSE	TRUE	FALSE	TRUE	TRUE	TRUE	TRUE
R6X3Q0	R6X3Q0_9CLOT	unreviewed	Acetate kinase	BN787_00590	Clostridium sp. CAG:798	397		FALSE	FALSE	FALSE	TRUE	FALSE	TRUE	FALSE
R5GHZ9	R5GHZ9_9CLOT	unreviewed	Acetate kinase	BN789_01263	Clostridium sp. CAG:81	397		FALSE	FALSE	FALSE	TRUE	FALSE	TRUE	FALSE
R7M8F4	R7M8F4_9CLOT	unreviewed	Acetate kinase	BN809_01114	Clostridium sp. CAG:914	402		FALSE	FALSE	TRUE	TRUE	TRUE	TRUE	TRUE
R7M6G9	R7M6G9_9CLOT	unreviewed	Acetate kinase 1	BN809_01078	Clostridium sp. CAG:914	404		FALSE	TRUE	FALSE	TRUE	TRUE	TRUE	TRUE
R5LF07	R5LF07_9CLOT	unreviewed	Acetate kinase	BN811_00943	Clostridium sp. CAG:921	401		FALSE	FALSE	TRUE	TRUE	TRUE	TRUE	TRUE
R5KXM4	R5KXM4_9CLOT	unreviewed	Acetate kinase 2	BN811_00995	Clostridium sp. CAG:921	396		FALSE	TRUE	FALSE	TRUE	TRUE	TRUE	TRUE
R6U399	R6U399_9CLOT	unreviewed	Acetate kinase	BN818_00920	Clostridium sp. CAG:964	405		FALSE	FALSE	FALSE	TRUE	FALSE	TRUE	FALSE
F0Z4P0	F0Z4P0_9CLOT	unreviewed	Acetate kinase (EC 2.7.2.1) (Acetokinase)	ackA HMPREF0240_04093	Clostridium sp. D5	396		FALSE	FALSE	FALSE	TRUE	FALSE	TRUE	FALSE
G7LYG4	G7LYG4_9CLOT	unreviewed	Acetate kinase (EC 2.7.2.1) (Acetokinase)	ackA CDLVIII_1769	Clostridium sp. DL-VIII	399		FALSE	FALSE	FALSE	TRUE	FALSE	TRUE	FALSE
E4LNY9	E4LNY9_9CLOT	unreviewed	Acetate kinase (EC 2.7.2.1) (Acetokinase)	ackA HMPREF9406_1871	Clostridium sp. HGF2	397		FALSE	FALSE	FALSE	TRUE	FALSE	TRUE	FALSE
A7VBF9	A7VBF9_9CLOT	unreviewed	Acetate kinase (EC 2.7.2.1) (Acetokinase)	ackA CLOL250_00220	Clostridium sp. L2-50	395		FALSE	FALSE	FALSE	TRUE	FALSE	TRUE	FALSE
D4CEG7	D4CEG7_9CLOT	unreviewed	Acetate kinase (EC 2.7.2.1) (Acetokinase)	ackA CLOM621_07835	Clostridium sp. M62/1	396		FALSE	FALSE	FALSE	TRUE	FALSE	TRUE	FALSE
K6U0L3	K6U0L3_9CLOT	unreviewed	Acetate kinase (EC 2.7.2.1) (Acetokinase)	ackA A370_03430	Clostridium sp. Maddingley MBC34-26	398		FALSE	FALSE	FALSE	TRUE	FALSE	TRUE	FALSE
J1GZS8	J1GZS8_9CLOT	unreviewed	Acetate kinase (EC 2.7.2.1) (Acetokinase)	ackA HMPREF1141_2450	Clostridium sp. MSTE9	402		FALSE	FALSE	FALSE	TRUE	FALSE	TRUE	FALSE
B0NWQ2	B0NWQ2_9CLOT	unreviewed	Acetate kinase (EC 2.7.2.1) (Acetokinase)	ackA CLOSS21_00051	Clostridium sp. SS2/1	396		FALSE	FALSE	FALSE	TRUE	FALSE	TRUE	FALSE
B1C3D6	B1C3D6_9FIRM	unreviewed	Acetate kinase (EC 2.7.2.1) (Acetokinase)	ackA CLOSPI_01752	Clostridium spiroforme DSM 1552	396		FALSE	FALSE	TRUE	TRUE	TRUE	TRUE	TRUE
B1C168	B1C168_9FIRM	unreviewed	Acetate kinase (EC 2.7.2.1) (Acetokinase)	ackA CLOSPI_00951	Clostridium spiroforme DSM 1552	397		FALSE	TRUE	FALSE	TRUE	TRUE	TRUE	TRUE
J7SUA5	J7SUA5_CLOSG	unreviewed	Acetate kinase (EC 2.7.2.1) (Acetokinase)	ackA CLOSPO_02542	Clostridium sporogenes ATCC 15579	403		FALSE	FALSE	FALSE	TRUE	FALSE	TRUE	FALSE
G9EXW6	G9EXW6_CLOSG	unreviewed	Acetate kinase (EC 2.7.2.1) (Acetokinase)	ackA IYC_05474	Clostridium sporogenes PA 3679	397		FALSE	FALSE	FALSE	TRUE	FALSE	TRUE	FALSE
L7VPA4	L7VPA4_CLOSH	unreviewed	Acetate kinase (EC 2.7.2.1) (Acetokinase)	ackA Clst_1243 Cst_c12850	Clostridium stercorarium subsp. stercorarium (strain ATCC 35414 / DSM 8532 / NCIMB 11754)	398		FALSE	FALSE	FALSE	TRUE	FALSE	TRUE	FALSE
E3PXI7	E3PXI7_CLOSD	unreviewed	Acetate kinase (Acetokinase) (EC 2.7.2.1)	CLOST_1029	Clostridium sticklandii (strain ATCC 12662 / DSM 519 / JCM 1433 / NCIB 10654)	49		FALSE	FALSE	TRUE	FALSE	FALSE	TRUE	FALSE
E3PRH0	E3PRH0_CLOSD	unreviewed	Acetate kinase (EC 2.7.2.1) (Acetokinase)	ackA CLOST_1354	Clostridium sticklandii (strain ATCC 12662 / DSM 519 / JCM 1433 / NCIB 10654)	399		FALSE	TRUE	FALSE	TRUE	FALSE	TRUE	FALSE
E7GKB3	E7GKB3_CLOSY	unreviewed	Acetate kinase (EC 2.7.2.1) (Acetokinase)	ackA HMPREF9474_01358	Clostridium symbiosum WAL-14163	396		FALSE	FALSE	FALSE	TRUE	FALSE	TRUE	FALSE
E9STZ9	E9STZ9_CLOSY	unreviewed	Acetate kinase (EC 2.7.2.1) (Acetokinase)	ackA HMPREF9475_03796	Clostridium symbiosum WAL-14673	396		FALSE	FALSE	FALSE	TRUE	FALSE	TRUE	FALSE
Q895N2	ACKA_CLOTE	reviewed	Acetate kinase (EC 2.7.2.1) (Acetokinase)	ackA CTC_01240	Clostridium tetani (strain Massachusetts / E88)	400		FALSE	FALSE	FALSE	TRUE	FALSE	TRUE	FALSE
O52594	ACKA_CLOTH	reviewed	Acetate kinase (EC 2.7.2.1) (Acetokinase)	ackA ack Cthe_1028	Clostridium thermocellum (strain ATCC 27405 / DSM 1237)	399		FALSE	FALSE	FALSE	TRUE	FALSE	TRUE	FALSE
E6UP68	E6UP68_CLOTL	unreviewed	Acetate kinase (EC 2.7.2.1) (Acetokinase)	ackA Clo1313_1186	Clostridium thermocellum (strain DSM 1313 / LMG 6656 / LQ8)	399		FALSE	FALSE	FALSE	TRUE	FALSE	TRUE	FALSE
H8EH13	H8EH13_CLOTM	unreviewed	Acetate kinase (EC 2.7.2.1) (Acetokinase)	ackA AD2_0535	Clostridium thermocellum AD2	399		FALSE	FALSE	FALSE	TRUE	FALSE	TRUE	FALSE
C7HC04	C7HC04_CLOTM	unreviewed	Acetate kinase (EC 2.7.2.1) (Acetokinase)	ackA ClothDRAFT_0319	Clostridium thermocellum DSM 2360	399		FALSE	FALSE	FALSE	TRUE	FALSE	TRUE	FALSE
D1NIY5	D1NIY5_CLOTM	unreviewed	Acetate kinase (EC 2.7.2.1) (Acetokinase)	ackA Cther_2427	Clostridium thermocellum JW20	399		FALSE	FALSE	FALSE	TRUE	FALSE	TRUE	FALSE
H8EJK9	H8EJK9_CLOTM	unreviewed	Acetate kinase (EC 2.7.2.1) (Acetokinase)	ackA YSBL_0518	Clostridium thermocellum YS	399		FALSE	FALSE	FALSE	TRUE	FALSE	TRUE	FALSE
Q66SZ0	Q66SZ0_CLOTY	unreviewed	Acetate kinase (Fragment)	ack	Clostridium tyrobutyricum	188		TRUE	FALSE	FALSE	FALSE	FALSE	FALSE	FALSE
M1Z6I5	M1Z6I5_9CLOT	unreviewed	Acetate kinase (EC 2.7.2.1) (Acetokinase)	ackA CULT_1440005	Clostridium ultunense Esp	398		FALSE	FALSE	TRUE	TRUE	FALSE	TRUE	FALSE
M1ZEX8	M1ZEX8_9CLOT	unreviewed	Acetate kinase (EC 2.7.2.1) (Acetokinase)	ackA CULT_60017	Clostridium ultunense Esp	342		FALSE	TRUE	FALSE	FALSE	FALSE	TRUE	FALSE
J3KCE3	J3KCE3_COCIM	unreviewed	Probable acetate kinase (EC 2.7.2.1) (Acetokinase)	CIMG_03756	Coccidioides immitis (strain RS) (Valley fever fungus)	415		FALSE	FALSE	FALSE	TRUE	FALSE	TRUE	FALSE
C5P9G5	C5P9G5_COCP7	unreviewed	Probable acetate kinase (EC 2.7.2.1) (Acetokinase)	CPC735_005490	Coccidioides posadasii (strain C735) (Valley fever fungus)	418		FALSE	FALSE	FALSE	TRUE	FALSE	TRUE	FALSE
E9D099	E9D099_COCPS	unreviewed	Probable acetate kinase (EC 2.7.2.1) (Acetokinase)	CPSG_03527	Coccidioides posadasii (strain RMSCC 757 / Silveira) (Valley fever fungus)	415		FALSE	FALSE	FALSE	TRUE	FALSE	TRUE	FALSE
I0Z3H5	I0Z3H5_9CHLO	unreviewed	Probable acetate kinase (EC 2.7.2.1) (Acetokinase)	COCSUDRAFT_27864	Coccomyxa subellipsoidea C-169	408		FALSE	FALSE	FALSE	TRUE	FALSE	TRUE	FALSE
B4VSY4	B4VSY4_9CYAN	unreviewed	Acetate kinase (EC 2.7.2.1) (Acetokinase)	ackA MC7420_870	Coleofasciculus chthonoplastes PCC 7420	406		FALSE	FALSE	FALSE	TRUE	FALSE	TRUE	FALSE
[truncated: 9,115 more rows]

## Sheet: Multi ACKs in a single strain
Table S4. ACK entries in Uniprot.
(c) Entries identified as multiple ACKs existing in the same organism, sorted in alphabetical order of organism names.								(d) Counting the number of different strains, species and genera and the number of ACKs in each strain.
Entry	Entry name	Status	Protein names	Gene names	Organism	Length		Species	Genus	#strains	#species	#genus	#ACKs in the strains
R5Y7T0	R5Y7T0_9PROT	unreviewed	Acetate kinase	BN575_01334	Acetobacter sp. CAG:267	384		Acetobacter sp.	Acetobacter	1	1	1	2
R5YP53	R5YP53_9PROT	unreviewed	Acetate kinase	BN575_00940	Acetobacter sp. CAG:267	394		Acetobacter sp.	Acetobacter	1	1	1	2
D9QPU4	D9QPU4_ACEAZ	unreviewed	Acetate kinase (EC 2.7.2.1) (Acetokinase)	ackA Acear_1008	Acetohalobium arabaticum (strain ATCC 49924 / DSM 5501 / Z-7288)	398		Acetohalobium arabaticum	Acetohalobium	2	2	2	2
D9QPT9	D9QPT9_ACEAZ	unreviewed	Acetate kinase (EC 2.7.2.1) (Acetokinase)	ackA Acear_1003	Acetohalobium arabaticum (strain ATCC 49924 / DSM 5501 / Z-7288)	404		Acetohalobium arabaticum	Acetohalobium	2	2	2	2
J4QP77	J4QP77_9BURK	unreviewed	Acetate kinase (EC 2.7.2.1) (Acetokinase)	ackA QWC_20837	Achromobacter piechaudii HLE	377		Achromobacter piechaudii	Achromobacter	3	3	3	2
J4Z2G4	J4Z2G4_9BURK	unreviewed	Acetate kinase (EC 2.7.2.1) (Acetokinase)	ackA QWC_04118	Achromobacter piechaudii HLE	394		Achromobacter piechaudii	Achromobacter	3	3	3	2
E8X535	E8X535_ACISM	unreviewed	Acetate kinase (EC 2.7.2.1) (Acetokinase)	ackA AciX9_0152	Acidobacterium sp. (strain MP5ACTX9)	405		Acidobacterium sp.	Acidobacterium	4	4	4	2
E8WYB2	E8WYB2_ACISM	unreviewed	Acetate kinase (EC 2.7.2.1) (Acetokinase)	ackA AciX9_1690	Acidobacterium sp. (strain MP5ACTX9)	371		Acidobacterium sp.	Acidobacterium	4	4	4	2
C6W9Q2	C6W9Q2_ACTMD	unreviewed	Acetate kinase (EC 2.7.2.1) (Acetokinase)	ackA Amir_3369	Actinosynnema mirum (strain ATCC 29888 / DSM 43827 / NBRC 14064 / IMRU 3971)	363		Actinosynnema mirum	Actinosynnema	5	5	5	2
C6WFD2	C6WFD2_ACTMD	unreviewed	Acetate kinase (EC 2.7.2.1) (Acetokinase)	ackA Amir_1919	Actinosynnema mirum (strain ATCC 29888 / DSM 43827 / NBRC 14064 / IMRU 3971)	361		Actinosynnema mirum	Actinosynnema	5	5	5	2
N9U514	N9U514_9GAMM	unreviewed	Acetate kinase A	G114_02879	Aeromonas diversa 2478-85	400		Aeromonas diversa	Aeromonas	6	6	6	2
N9VNW4	N9VNW4_9GAMM	unreviewed	Acetate kinase A and propionate kinase 2	G114_03703	Aeromonas diversa 2478-85	399		Aeromonas diversa	Aeromonas	6	6	6	2
R4VQJ1	R4VQJ1_AERHY	unreviewed	Acetate kinase	AHML_04515	Aeromonas hydrophila ML09-119	400		Aeromonas hydrophila	Aeromonas	7	7	6	2
R4VHI4	R4VHI4_AERHY	unreviewed	Acetate kinase	AHML_18970	Aeromonas hydrophila ML09-119	399		Aeromonas hydrophila	Aeromonas	7	7	6	2
K1JHV3	K1JHV3_AERHY	unreviewed	Acetate kinase (EC 2.7.2.1) (Acetokinase)	ackA HMPREF1171_02656	Aeromonas hydrophila SSU	400		Aeromonas hydrophila	Aeromonas	8	7	6	2
K1JL74	K1JL74_AERHY	unreviewed	Acetate kinase (EC 2.7.2.1) (Acetokinase)	ackA HMPREF1171_02796	Aeromonas hydrophila SSU	399		Aeromonas hydrophila	Aeromonas	8	7	6	2
A0KP55	A0KP55_AERHH	unreviewed	Acetate kinase (EC 2.7.2.1) (Acetokinase)	ackA-2 ackA AHA_3586	Aeromonas hydrophila subsp. hydrophila (strain ATCC 7966 / NCIB 9240)	399		Aeromonas hydrophila	Aeromonas	9	7	6	2
A0KGN8	A0KGN8_AERHH	unreviewed	Acetate kinase (EC 2.7.2.1) (Acetokinase)	ackA-1 ackA AHA_0891	Aeromonas hydrophila subsp. hydrophila (strain ATCC 7966 / NCIB 9240)	400		Aeromonas hydrophila	Aeromonas	9	7	6	2
K2I7X1	K2I7X1_AERME	unreviewed	Acetate kinase (EC 2.7.2.1) (Acetokinase)	ackA B224_002048	Aeromonas media WS	400		Aeromonas media	Aeromonas	10	8	6	2
K2I1S8	K2I1S8_AERME	unreviewed	Acetate kinase (EC 2.7.2.1) (Acetokinase)	ackA B224_002143	Aeromonas media WS	405		Aeromonas media	Aeromonas	10	8	6	2
R1GPC4	R1GPC4_9GAMM	unreviewed	Acetate kinase	G113_19094	Aeromonas molluscorum 848	399		Aeromonas molluscorum	Aeromonas	11	9	6	2
R1FA99	R1FA99_9GAMM	unreviewed	Acetate kinase	G113_02254	Aeromonas molluscorum 848	400		Aeromonas molluscorum	Aeromonas	11	9	6	2
A4SRJ5	A4SRJ5_AERS4	unreviewed	Acetate kinase (EC 2.7.2.1) (Acetokinase)	ackA ASA_3549	Aeromonas salmonicida (strain A449)	399		Aeromonas salmonicida	Aeromonas	12	10	6	2
A4SR54	A4SR54_AERS4	unreviewed	Acetate kinase (EC 2.7.2.1) (Acetokinase)	ackA ASA_3401	Aeromonas salmonicida (strain A449)	400		Aeromonas salmonicida	Aeromonas	12	10	6	2
G7CYB9	G7CYB9_AERSA	unreviewed	Acetate kinase (EC 2.7.2.1) (Acetokinase)	ackA IYQ_17824	Aeromonas salmonicida subsp. salmonicida 01-B526	399		Aeromonas salmonicida	Aeromonas	13	10	6	2
G7CR89	G7CR89_AERSA	unreviewed	Acetate kinase (EC 2.7.2.1) (Acetokinase)	ackA IYQ_04573	Aeromonas salmonicida subsp. salmonicida 01-B526	400		Aeromonas salmonicida	Aeromonas	13	10	6	2
F4DDL9	F4DDL9_AERVB	unreviewed	Acetate kinase (EC 2.7.2.1) (Acetokinase)	ackA B565_1141	Aeromonas veronii (strain B565)	402		Aeromonas veronii	Aeromonas	14	11	6	3
F4DA59	F4DA59_AERVB	unreviewed	Acetate kinase (EC 2.7.2.1) (Acetokinase)	ackA B565_0712	Aeromonas veronii (strain B565)	399		Aeromonas veronii	Aeromonas	14	11	6	3
F4DBF7	F4DBF7_AERVB	unreviewed	Acetate kinase (EC 2.7.2.1) (Acetokinase)	ackA B565_3347	Aeromonas veronii (strain B565)	400		Aeromonas veronii	Aeromonas	14	11	6	3
K1I755	K1I755_9GAMM	unreviewed	Acetate kinase (EC 2.7.2.1) (Acetokinase)	ackA HMPREF1167_01209	Aeromonas veronii AER39	399		Aeromonas veronii	Aeromonas	15	11	6	3
K1IBQ6	K1IBQ6_9GAMM	unreviewed	Acetate kinase (EC 2.7.2.1) (Acetokinase)	ackA HMPREF1167_03035	Aeromonas veronii AER39	400		Aeromonas veronii	Aeromonas	15	11	6	3
K1ILW6	K1ILW6_9GAMM	unreviewed	Acetate kinase (EC 2.7.2.1) (Acetokinase)	ackA HMPREF1167_00768	Aeromonas veronii AER39	402		Aeromonas veronii	Aeromonas	15	11	6	3
K1ILV3	K1ILV3_9GAMM	unreviewed	Acetate kinase (EC 2.7.2.1) (Acetokinase)	ackA HMPREF1169_00380	Aeromonas veronii AER397	400		Aeromonas veronii	Aeromonas	16	11	6	3
K1J1D5	K1J1D5_9GAMM	unreviewed	Acetate kinase (EC 2.7.2.1) (Acetokinase)	ackA HMPREF1169_02545	Aeromonas veronii AER397	402		Aeromonas veronii	Aeromonas	16	11	6	3
K1I5S4	K1I5S4_9GAMM	unreviewed	Acetate kinase (EC 2.7.2.1) (Acetokinase)	ackA HMPREF1169_02972	Aeromonas veronii AER397	399		Aeromonas veronii	Aeromonas	16	11	6	3
K1J0M2	K1J0M2_9GAMM	unreviewed	Acetate kinase (EC 2.7.2.1) (Acetokinase)	ackA HMPREF1168_00126	Aeromonas veronii AMC34	400		Aeromonas veronii	Aeromonas	17	11	6	3
K1IP97	K1IP97_9GAMM	unreviewed	Acetate kinase (EC 2.7.2.1) (Acetokinase)	ackA HMPREF1168_01984	Aeromonas veronii AMC34	402		Aeromonas veronii	Aeromonas	17	11	6	3
K1JNV4	K1JNV4_9GAMM	unreviewed	Acetate kinase (EC 2.7.2.1) (Acetokinase)	ackA HMPREF1168_01580	Aeromonas veronii AMC34	399		Aeromonas veronii	Aeromonas	17	11	6	3
K1IXW9	K1IXW9_9GAMM	unreviewed	Acetate kinase (EC 2.7.2.1) (Acetokinase)	ackA HMPREF1170_03338	Aeromonas veronii AMC35	402		Aeromonas veronii	Aeromonas	18	11	6	3
K1IUA5	K1IUA5_9GAMM	unreviewed	Acetate kinase (EC 2.7.2.1) (Acetokinase)	ackA HMPREF1170_03767	Aeromonas veronii AMC35	399		Aeromonas veronii	Aeromonas	18	11	6	3
K1JBP0	K1JBP0_9GAMM	unreviewed	Acetate kinase (EC 2.7.2.1) (Acetokinase)	ackA HMPREF1170_01127	Aeromonas veronii AMC35	400		Aeromonas veronii	Aeromonas	18	11	6	3
F4G8K1	F4G8K1_ALIDK	unreviewed	Acetate kinase (EC 2.7.2.1) (Acetokinase)	ackA Alide2_4421	Alicycliphilus denitrificans (strain DSM 14773 / CIP 107495 / K601)	396		Alicycliphilus denitrificans	Alicycliphilus	19	12	7	2
F4GFP9	F4GFP9_ALIDK	unreviewed	Acetate kinase (EC 2.7.2.1) (Acetokinase)	ackA Alide2_2712	Alicycliphilus denitrificans (strain DSM 14773 / CIP 107495 / K601)	421		Alicycliphilus denitrificans	Alicycliphilus	19	12	7	2
E8TVC8	E8TVC8_ALIDB	unreviewed	Acetate kinase (EC 2.7.2.1) (Acetokinase)	ackA Alide_4069	Alicycliphilus denitrificans (strain JCM 14587 / BC)	396		Alicycliphilus denitrificans	Alicycliphilus	20	12	7	2
E8TV58	E8TV58_ALIDB	unreviewed	Acetate kinase (EC 2.7.2.1) (Acetokinase)	ackA Alide_2859	Alicycliphilus denitrificans (strain JCM 14587 / BC)	402		Alicycliphilus denitrificans	Alicycliphilus	20	12	7	2
B6EI59	B6EI59_ALISL	unreviewed	Acetate kinase (EC 2.7.2.1) (Acetokinase)	ackA VSAL_I2112	Aliivibrio salmonicida (strain LFI1238) (Vibrio salmonicida (strain LFI1238))	398		Aliivibrio salmonicida	Aliivibrio	21	13	8	2
B6ESI8	B6ESI8_ALISL	unreviewed	Acetate kinase (EC 2.7.2.1) (Acetokinase)	ackA VSAL_II0923	Aliivibrio salmonicida (strain LFI1238) (Vibrio salmonicida (strain LFI1238))	421		Aliivibrio salmonicida	Aliivibrio	21	13	8	2
K7RBL5	K7RBL5_ALTMA	unreviewed	Acetate kinase (EC 2.7.2.1) (Acetokinase)	ackA amad1_07565	Alteromonas macleodii AltDE1	393		Alteromonas macleodii	Alteromonas	22	14	9	3
K7RGA6	K7RGA6_ALTMA	unreviewed	Acetate kinase (EC 2.7.2.1) (Acetokinase)	ackA amad1_16780	Alteromonas macleodii AltDE1	425		Alteromonas macleodii	Alteromonas	22	14	9	3
K7SBZ3	K7SBZ3_ALTMA	unreviewed	Acetate kinase (EC 2.7.2.1) (Acetokinase)	ackA amad1_16660	Alteromonas macleodii AltDE1	369		Alteromonas macleodii	Alteromonas	22	14	9	3
D8I060	D8I060_AMYMU	unreviewed	Acetate kinase (EC 2.7.2.1) (Acetokinase)	ackA AMED_6574	Amycolatopsis mediterranei (strain U-32)	361		Amycolatopsis mediterranei	Amycolatopsis	23	15	10	2
D8I4Q5	D8I4Q5_AMYMU	unreviewed	Acetate kinase (EC 2.7.2.1) (Acetokinase)	ackA AMED_5469	Amycolatopsis mediterranei (strain U-32)	361		Amycolatopsis mediterranei	Amycolatopsis	23	15	10	2
G0FYD7	G0FYD7_AMYMD	unreviewed	Acetate kinase (EC 2.7.2.1) (Acetokinase)	ackA AMES_5404 RAM_27880	Amycolatopsis mediterranei S699	361		Amycolatopsis mediterranei	Amycolatopsis	24	15	10	2
G0FTZ2	G0FTZ2_AMYMD	unreviewed	Acetate kinase (EC 2.7.2.1) (Acetokinase)	ackA AMES_6477 RAM_33725	Amycolatopsis mediterranei S699	361		Amycolatopsis mediterranei	Amycolatopsis	24	15	10	2
R4SZH3	R4SZH3_AMYOR	unreviewed	Acetate kinase	ackA AORI_2980	Amycolatopsis orientalis HCCB10007	366		Amycolatopsis orientalis	Amycolatopsis	25	16	10	2
R4SXE3	R4SXE3_AMYOR	unreviewed	Acetate kinase	ackA AORI_4631	Amycolatopsis orientalis HCCB10007	360		Amycolatopsis orientalis	Amycolatopsis	25	16	10	2
B8JG20	B8JG20_ANAD2	unreviewed	Acetate kinase (EC 2.7.2.1) (Acetokinase)	ackA A2cp1_3088	Anaeromyxobacter dehalogenans (strain 2CP-1 / ATCC BAA-258)	425		Anaeromyxobacter dehalogenans	Anaeromyxobacter	26	17	11	2
B8J9I1	B8J9I1_ANAD2	unreviewed	Acetate kinase (EC 2.7.2.1) (Acetokinase)	ackA A2cp1_4051	Anaeromyxobacter dehalogenans (strain 2CP-1 / ATCC BAA-258)	411		Anaeromyxobacter dehalogenans	Anaeromyxobacter	26	17	11	2
Q2IDK5	Q2IDK5_ANADE	unreviewed	Acetate kinase (EC 2.7.2.1) (Acetokinase)	ackA Adeh_2897	Anaeromyxobacter dehalogenans (strain 2CP-C)	415		Anaeromyxobacter dehalogenans	Anaeromyxobacter	27	17	11	1
A7HAP9	A7HAP9_ANADF	unreviewed	Acetate kinase (EC 2.7.2.1) (Acetokinase)	ackA Anae109_1591	Anaeromyxobacter sp. (strain Fw109-5)	396		Anaeromyxobacter sp.	Anaeromyxobacter	28	18	11	1
B4UK67	B4UK67_ANASK	unreviewed	Acetate kinase (EC 2.7.2.1) (Acetokinase)	ackA AnaeK_2983	Anaeromyxobacter sp. (strain K)	425		Anaeromyxobacter sp.	Anaeromyxobacter	29	18	11	1
B0P7A9	B0P7A9_9FIRM	unreviewed	Acetate kinase (EC 2.7.2.1) (Acetokinase)	ackA ANACOL_00639	Anaerotruncus colihominis DSM 17241	400		Anaerotruncus colihominis	Anaerotruncus	30	19	12	2
B0PCN7	B0PCN7_9FIRM	unreviewed	Acetate kinase (EC 2.7.2.1) (Acetokinase)	ackA ANACOL_02550	Anaerotruncus colihominis DSM 17241	400		Anaerotruncus colihominis	Anaerotruncus	30	19	12	2
R9LX51	R9LX51_9FIRM	unreviewed	Acetate kinase	C814_00951	Anaerotruncus sp. G3(2012)	397		Anaerotruncus sp.	Anaerotruncus	31	20	12	2
R9LA91	R9LA91_9FIRM	unreviewed	Acetate kinase	C814_03227	Anaerotruncus sp. G3(2012)	398		Anaerotruncus sp.	Anaerotruncus	31	20	12	2
A8ES43	A8ES43_ARCB4	unreviewed	Acetate kinase (EC 2.7.2.1) (Acetokinase)	ackA ackA1 Abu_0492	Arcobacter butzleri (strain RM4018)	404		Arcobacter butzleri	Arcobacter	32	21	13	3
A8ES47	A8ES47_ARCB4	unreviewed	Acetate kinase (EC 2.7.2.1) (Acetokinase)	ackA ackA3 Abu_0496	Arcobacter butzleri (strain RM4018)	396		Arcobacter butzleri	Arcobacter	32	21	13	3
A8ES45	A8ES45_ARCB4	unreviewed	Acetate kinase (EC 2.7.2.1) (Acetokinase)	ackA ackA2 Abu_0494	Arcobacter butzleri (strain RM4018)	396		Arcobacter butzleri	Arcobacter	32	21	13	3
G2HLG5	G2HLG5_9PROT	unreviewed	Acetate kinase (EC 2.7.2.1) (Acetokinase)	ackA ABED_0471	Arcobacter butzleri ED-1	396		Arcobacter butzleri	Arcobacter	33	21	13	3
G2HLG1	G2HLG1_9PROT	unreviewed	Acetate kinase (EC 2.7.2.1) (Acetokinase)	ackA ABED_0467	Arcobacter butzleri ED-1	404		Arcobacter butzleri	Arcobacter	33	21	13	3
G2HLG3	G2HLG3_9PROT	unreviewed	Acetate kinase (EC 2.7.2.1) (Acetokinase)	ackA ABED_0469	Arcobacter butzleri ED-1	396		Arcobacter butzleri	Arcobacter	33	21	13	3
E6L2C8	E6L2C8_9PROT	unreviewed	Acetate kinase (EC 2.7.2.1) (Acetokinase)	ackA HMPREF9401_0604	Arcobacter butzleri JV22	396		Arcobacter butzleri	Arcobacter	34	21	13	3
E6L2D0	E6L2D0_9PROT	unreviewed	Acetate kinase (EC 2.7.2.1) (Acetokinase)	ackA HMPREF9401_0606	Arcobacter butzleri JV22	396		Arcobacter butzleri	Arcobacter	34	21	13	3
E6L2C6	E6L2C6_9PROT	unreviewed	Acetate kinase (EC 2.7.2.1) (Acetokinase)	ackA HMPREF9401_0602	Arcobacter butzleri JV22	404		Arcobacter butzleri	Arcobacter	34	21	13	3
D5V2J0	D5V2J0_ARCNC	unreviewed	Acetate kinase (EC 2.7.2.1) (Acetokinase)	ackA Arnit_0758	Arcobacter nitrofigilis (strain ATCC 33309 / DSM 7299 / LMG 7604 / NCTC 12251 / CI) (Campylobacter nitrofigilis)	398		Arcobacter nitrofigilis	Arcobacter	35	22	13	2
D5V2I6	D5V2I6_ARCNC	unreviewed	Acetate kinase (EC 2.7.2.1) (Acetokinase)	ackA Arnit_0754	Arcobacter nitrofigilis (strain ATCC 33309 / DSM 7299 / LMG 7604 / NCTC 12251 / CI) (Campylobacter nitrofigilis)	399		Arcobacter nitrofigilis	Arcobacter	35	22	13	2
G2HTQ3	G2HTQ3_9PROT	unreviewed	Acetate kinase (EC 2.7.2.1) (Acetokinase)	ackA ABLL_0631	Arcobacter sp. L	402		Arcobacter sp.	Arcobacter	36	23	13	3
G2HTQ5	G2HTQ5_9PROT	unreviewed	Acetate kinase (EC 2.7.2.1) (Acetokinase)	ackA ABLL_0633	Arcobacter sp. L	397		Arcobacter sp.	Arcobacter	36	23	13	3
G2HTQ6	G2HTQ6_9PROT	unreviewed	Acetate kinase (EC 2.7.2.1) (Acetokinase)	ackA ABLL_0634	Arcobacter sp. L	396		Arcobacter sp.	Arcobacter	36	23	13	3
A8I6K9	A8I6K9_AZOC5	unreviewed	Acetate kinase (EC 2.7.2.1) (Acetokinase)	ackA AZC_2421	Azorhizobium caulinodans (strain ATCC 43989 / DSM 5975 / ORS 571)	397		Azorhizobium caulinodans	Azorhizobium	37	24	14	2
A8IH90	A8IH90_AZOC5	unreviewed	Acetate kinase (EC 2.7.2.1) (Acetokinase)	ackA AZC_0190	Azorhizobium caulinodans (strain ATCC 43989 / DSM 5975 / ORS 571)	393		Azorhizobium caulinodans	Azorhizobium	37	24	14	2
G8AFR6	G8AFR6_AZOBR	unreviewed	Acetate kinase (EC 2.7.2.1) (Acetokinase)	ackA2 ackA AZOBR_180141	Azospirillum brasilense Sp245	402		Azospirillum brasilense	Azospirillum	38	25	15	2
G8AJ56	G8AJ56_AZOBR	unreviewed	Acetate kinase (EC 2.7.2.1) (Acetokinase)	ackA1 ackA AZOBR_40437	Azospirillum brasilense Sp245	403		Azospirillum brasilense	Azospirillum	38	25	15	2
G7ZDK8	G7ZDK8_AZOL4	unreviewed	Acetate kinase (EC 2.7.2.1) (Acetokinase)	ackA AZOLI_p20461	Azospirillum lipoferum (strain 4B)	408		Azospirillum lipoferum	Azospirillum	39	26	15	2
G7Z917	G7Z917_AZOL4	unreviewed	Acetate kinase (EC 2.7.2.1) (Acetokinase)	ackA AZOLI_0599	Azospirillum lipoferum (strain 4B)	394		Azospirillum lipoferum	Azospirillum	39	26	15	2
D3P2F0	D3P2F0_AZOS1	unreviewed	Acetate kinase (EC 2.7.2.1) (Acetokinase)	ackA AZL_b03070	Azospirillum sp. (strain B510)	408		Azospirillum sp.	Azospirillum	40	27	15	2
D3NSF8	D3NSF8_AZOS1	unreviewed	Acetate kinase (EC 2.7.2.1) (Acetokinase)	ackA AZL_006990	Azospirillum sp. (strain B510)	394		Azospirillum sp.	Azospirillum	40	27	15	2
R6J6J1	R6J6J1_9PROT	unreviewed	Acetate kinase	BN554_00890	Azospirillum sp. CAG:239	394		Azospirillum sp.	Azospirillum	41	27	15	2
R6IVC5	R6IVC5_9PROT	unreviewed	Acetate kinase	BN554_00889	Azospirillum sp. CAG:239	404		Azospirillum sp.	Azospirillum	41	27	15	2
C1DGM8	C1DGM8_AZOVD	unreviewed	Acetate kinase (EC 2.7.2.1) (Acetokinase)	ackA-3 ackA Avin_44030	Azotobacter vinelandii (strain DJ / ATCC BAA-1303)	394		Azotobacter vinelandii	Azotobacter	42	28	16	3
C1DER6	C1DER6_AZOVD	unreviewed	Acetate kinase (EC 2.7.2.1) (Acetokinase)	ackA-2 ackA Avin_41120	Azotobacter vinelandii (strain DJ / ATCC BAA-1303)	399		Azotobacter vinelandii	Azotobacter	42	28	16	3
C1DQG9	C1DQG9_AZOVD	unreviewed	Acetate kinase (EC 2.7.2.1) (Acetokinase)	ackA-1 ackA Avin_34560	Azotobacter vinelandii (strain DJ / ATCC BAA-1303)	395		Azotobacter vinelandii	Azotobacter	42	28	16	3
M9Y3S6	M9Y3S6_AZOVI	unreviewed	Acetate kinase	ackA-3 AvCA_44030	Azotobacter vinelandii CA	394		Azotobacter vinelandii	Azotobacter	43	28	16	3
M9XW84	M9XW84_AZOVI	unreviewed	Acetate kinase	ackA-2 AvCA_41120	Azotobacter vinelandii CA	399		Azotobacter vinelandii	Azotobacter	43	28	16	3
M9Y041	M9Y041_AZOVI	unreviewed	Acetate kinase	ackA-1 AvCA_34560	Azotobacter vinelandii CA	395		Azotobacter vinelandii	Azotobacter	43	28	16	3
M9YEC3	M9YEC3_AZOVI	unreviewed	Acetate kinase	ackA-1 AvCA6_34560	Azotobacter vinelandii CA6	395		Azotobacter vinelandii	Azotobacter	44	28	16	3
M9Y9K5	M9Y9K5_AZOVI	unreviewed	Acetate kinase	ackA-3 AvCA6_44030	Azotobacter vinelandii CA6	394		Azotobacter vinelandii	Azotobacter	44	28	16	3
M9YAC4	M9YAC4_AZOVI	unreviewed	Acetate kinase	ackA-2 AvCA6_41120	Azotobacter vinelandii CA6	399		Azotobacter vinelandii	Azotobacter	44	28	16	3
F7Z3D5	F7Z3D5_BACC6	unreviewed	Acetate kinase (EC 2.7.2.1) (Acetokinase)	ackA BCO26_0892	Bacillus coagulans (strain 2-6)	407		Bacillus coagulans	Bacillus	45	29	17	2
F7Z0L8	F7Z0L8_BACC6	unreviewed	Acetate kinase (EC 2.7.2.1) (Acetokinase)	ackA BCO26_1984	Bacillus coagulans (strain 2-6)	396		Bacillus coagulans	Bacillus	45	29	17	2
G2TML9	G2TML9_BACCO	unreviewed	Acetate kinase (EC 2.7.2.1) (Acetokinase)	ackA Bcoa_0287	Bacillus coagulans 36D1	407		Bacillus coagulans	Bacillus	46	29	17	2
G2TPF0	G2TPF0_BACCO	unreviewed	Acetate kinase (EC 2.7.2.1) (Acetokinase)	ackA Bcoa_2501	Bacillus coagulans 36D1	396		Bacillus coagulans	Bacillus	46	29	17	2
A3ZX46	A3ZX46_9PLAN	unreviewed	Acetate kinase (EC 2.7.2.1) (Acetokinase)	ackA DSM3645_27623	Blastopirellula marina DSM 3645	403		Blastopirellula marina	Blastopirellula	47	30	18	2
A4A2M4	A4A2M4_9PLAN	unreviewed	Acetate kinase (EC 2.7.2.1) (Acetokinase)	ackA DSM3645_04955	Blastopirellula marina DSM 3645	395		Blastopirellula marina	Blastopirellula	47	30	18	2
Q89PM2	Q89PM2_BRAJA	unreviewed	Acetate kinase (EC 2.7.2.1) (Acetokinase)	ackA ackA2 blr3458	Bradyrhizobium japonicum (strain USDA 110)	404		Bradyrhizobium japonicum	Bradyrhizobium	48	31	19	2
Q89S88	Q89S88_BRAJA	unreviewed	Acetate kinase (EC 2.7.2.1) (Acetokinase)	ackA bll2517	Bradyrhizobium japonicum (strain USDA 110)	398		Bradyrhizobium japonicum	Bradyrhizobium	48	31	19	2
G7D876	G7D876_BRAJP	unreviewed	Acetate kinase (EC 2.7.2.1) (Acetokinase)	ackA BJ6T_73080	Bradyrhizobium japonicum USDA 6	393		Bradyrhizobium japonicum	Bradyrhizobium	49	31	19	3
G7DL08	G7DL08_BRAJP	unreviewed	Acetate kinase (EC 2.7.2.1) (Acetokinase)	ackA BJ6T_34000	Bradyrhizobium japonicum USDA 6	370		Bradyrhizobium japonicum	Bradyrhizobium	49	31	19	3
G7DAU5	G7DAU5_BRAJP	unreviewed	Acetate kinase (EC 2.7.2.1) (Acetokinase)	ackA BJ6T_51520	Bradyrhizobium japonicum USDA 6	407		Bradyrhizobium japonicum	Bradyrhizobium	49	31	19	3
A5ESL9	A5ESL9_BRASB	unreviewed	Acetate kinase (EC 2.7.2.1) (Acetokinase)	ackA BBta_7294	Bradyrhizobium sp. (strain BTAi1 / ATCC BAA-1182)	396		Bradyrhizobium sp.	Bradyrhizobium	50	32	19	3
A5EDX7	A5EDX7_BRASB	unreviewed	Acetate kinase (EC 2.7.2.1) (Acetokinase)	tdcD ackA BBta_2189	Bradyrhizobium sp. (strain BTAi1 / ATCC BAA-1182)	397		Bradyrhizobium sp.	Bradyrhizobium	50	32	19	3
A5EF54	A5EF54_BRASB	unreviewed	Acetate kinase (EC 2.7.2.1) (Acetokinase)	ackA BBta_2655	Bradyrhizobium sp. (strain BTAi1 / ATCC BAA-1182)	405		Bradyrhizobium sp.	Bradyrhizobium	50	32	19	3
A4YPB7	A4YPB7_BRASO	unreviewed	Acetate kinase (EC 2.7.2.1) (Acetokinase)	tdcD ackA BRADO1872	Bradyrhizobium sp. (strain ORS278)	395		Bradyrhizobium sp.	Bradyrhizobium	51	32	19	2
A4Z1H0	A4Z1H0_BRASO	unreviewed	Acetate kinase (EC 2.7.2.1) (Acetokinase)	ackA BRADO6361	Bradyrhizobium sp. (strain ORS278)	407		Bradyrhizobium sp.	Bradyrhizobium	51	32	19	2
H0T069	H0T069_9BRAD	unreviewed	Acetate kinase (EC 2.7.2.1) (Acetokinase)	ackA BRAS3809_3010020	Bradyrhizobium sp. STM 3809	407		Bradyrhizobium sp.	Bradyrhizobium	52	32	19	2
H0T1R9	H0T1R9_9BRAD	unreviewed	Acetate kinase (EC 2.7.2.1) (Acetokinase)	tdcD ackA BRAS3809_3380003	Bradyrhizobium sp. STM 3809	395		Bradyrhizobium sp.	Bradyrhizobium	52	32	19	2
H0TV46	H0TV46_9BRAD	unreviewed	Acetate kinase (EC 2.7.2.1) (Acetokinase)	ackA BRAS3843_470030	Bradyrhizobium sp. STM 3843	403		Bradyrhizobium sp.	Bradyrhizobium	53	32	19	2
H0TTI5	H0TTI5_9BRAD	unreviewed	Acetate kinase (EC 2.7.2.1) (Acetokinase)	tdcD ackA BRAS3843_3330025	Bradyrhizobium sp. STM 3843	393		Bradyrhizobium sp.	Bradyrhizobium	53	32	19	2
I2QBI4	I2QBI4_9BRAD	unreviewed	Acetate kinase (EC 2.7.2.1) (Acetokinase)	ackA Bra1253DRAFT_01795	Bradyrhizobium sp. WSM1253	402		Bradyrhizobium sp.	Bradyrhizobium	54	32	19	3
I2QEK7	I2QEK7_9BRAD	unreviewed	Acetate kinase (EC 2.7.2.1) (Acetokinase)	ackA Bra1253DRAFT_02910	Bradyrhizobium sp. WSM1253	395		Bradyrhizobium sp.	Bradyrhizobium	54	32	19	3
I2QQ38	I2QQ38_9BRAD	unreviewed	Acetate kinase (EC 2.7.2.1) (Acetokinase)	ackA Bra1253DRAFT_06771	Bradyrhizobium sp. WSM1253	404		Bradyrhizobium sp.	Bradyrhizobium	54	32	19	3
H5YGA6	H5YGA6_9BRAD	unreviewed	Acetate kinase (EC 2.7.2.1) (Acetokinase)	ackA Bra471DRAFT_02372	Bradyrhizobium sp. WSM471	390		Bradyrhizobium sp.	Bradyrhizobium	55	32	19	3
H5YI09	H5YI09_9BRAD	unreviewed	Acetate kinase (EC 2.7.2.1) (Acetokinase)	ackA Bra471DRAFT_05726	Bradyrhizobium sp. WSM471	404		Bradyrhizobium sp.	Bradyrhizobium	55	32	19	3
H5Y8E8	H5Y8E8_9BRAD	unreviewed	Acetate kinase (EC 2.7.2.1) (Acetokinase)	ackA Bra471DRAFT_03953	Bradyrhizobium sp. WSM471	404		Bradyrhizobium sp.	Bradyrhizobium	55	32	19	3
B1FT46	B1FT46_9BURK	unreviewed	Acetate kinase (EC 2.7.2.1) (Acetokinase)	ackA BgramDRAFT_0519	Burkholderia graminis C4D1M	382		Burkholderia graminis	Burkholderia	56	33	20	2
B1G6R1	B1G6R1_9BURK	unreviewed	Acetate kinase (EC 2.7.2.1) (Acetokinase)	ackA BgramDRAFT_5048	Burkholderia graminis C4D1M	409		Burkholderia graminis	Burkholderia	56	33	20	2
A9ASN6	A9ASN6_BURM1	unreviewed	Acetate kinase (EC 2.7.2.1) (Acetokinase)	ackA Bmul_5898 BMULJ_05627	Burkholderia multivorans (strain ATCC 17616 / 249)	404		Burkholderia multivorans	Burkholderia	57	34	20	2
A9AS87	A9AS87_BURM1	unreviewed	Acetate kinase (EC 2.7.2.1) (Acetokinase)	ackA Bmul_5745 BMULJ_05778	Burkholderia multivorans (strain ATCC 17616 / 249)	392		Burkholderia multivorans	Burkholderia	57	34	20	2
D5WHE7	D5WHE7_BURSC	unreviewed	Acetate kinase (EC 2.7.2.1) (Acetokinase)	ackA BC1002_3880	Burkholderia sp. (strain CCGE1002)	383		Burkholderia sp.	Burkholderia	58	35	20	2
D5WGL7	D5WGL7_BURSC	unreviewed	Acetate kinase (EC 2.7.2.1) (Acetokinase)	ackA BC1002_5543	Burkholderia sp. (strain CCGE1002)	391		Burkholderia sp.	Burkholderia	58	35	20	2
I2ITT0	I2ITT0_9BURK	unreviewed	Acetate kinase (EC 2.7.2.1) (Acetokinase)	ackA BCh11DRAFT_01930	Burkholderia sp. Ch1-1	386		Burkholderia sp.	Burkholderia	59	35	20	2
I2IWR5	I2IWR5_9BURK	unreviewed	Acetate kinase (EC 2.7.2.1) (Acetokinase)	ackA BCh11DRAFT_02980	Burkholderia sp. Ch1-1	397		Burkholderia sp.	Burkholderia	59	35	20	2
B5WQB9	B5WQB9_9BURK	unreviewed	Acetate kinase (EC 2.7.2.1) (Acetokinase)	ackA BH160DRAFT_5272	Burkholderia sp. H160	392		Burkholderia sp.	Burkholderia	60	35	20	3
B5WAX4	B5WAX4_9BURK	unreviewed	Acetate kinase (EC 2.7.2.1) (Acetokinase)	ackA BH160DRAFT_0224	Burkholderia sp. H160	390		Burkholderia sp.	Burkholderia	60	35	20	3
B5WUQ9	B5WUQ9_9BURK	unreviewed	Acetate kinase (EC 2.7.2.1) (Acetokinase)	ackA BH160DRAFT_6812	Burkholderia sp. H160	383		Burkholderia sp.	Burkholderia	60	35	20	3
I2DZF5	I2DZF5_9BURK	unreviewed	Acetate kinase (EC 2.7.2.1) (Acetokinase)	ackA MYA_5691	Burkholderia sp. KJ006	399		Burkholderia sp.	Burkholderia	61	35	20	2
I2DXF0	I2DXF0_9BURK	unreviewed	Acetate kinase (EC 2.7.2.1) (Acetokinase)	ackA MYA_4978	Burkholderia sp. KJ006	406		Burkholderia sp.	Burkholderia	61	35	20	2
R4WTH6	R4WTH6_9BURK	unreviewed	Acetate kinase	BRPE64_DCDS09870	Burkholderia sp. RPE64	396		Burkholderia sp.	Burkholderia	62	35	20	2
R4WL79	R4WL79_9BURK	unreviewed	Acetate kinase	ackA BRPE64_BCDS06420	Burkholderia sp. RPE64	371		Burkholderia sp.	Burkholderia	62	35	20	2
A4JS34	A4JS34_BURVG	unreviewed	Acetate kinase (EC 2.7.2.1) (Acetokinase)	ackA Bcep1808_6176	Burkholderia vietnamiensis (strain G4 / LMG 22486) (Burkholderia cepacia (strain R1808))	392		Burkholderia vietnamiensis	Burkholderia	63	36	20	4
A4JS24	A4JS24_BURVG	unreviewed	Acetate kinase (EC 2.7.2.1) (Acetokinase)	ackA Bcep1808_6166	Burkholderia vietnamiensis (strain G4 / LMG 22486) (Burkholderia cepacia (strain R1808))	392		Burkholderia vietnamiensis	Burkholderia	63	36	20	4
A4JSI0	A4JSI0_BURVG	unreviewed	Acetate kinase (EC 2.7.2.1) (Acetokinase)	ackA Bcep1808_6333	Burkholderia vietnamiensis (strain G4 / LMG 22486) (Burkholderia cepacia (strain R1808))	399		Burkholderia vietnamiensis	Burkholderia	63	36	20	4
A4JPV1	A4JPV1_BURVG	unreviewed	Acetate kinase (EC 2.7.2.1) (Acetokinase)	ackA Bcep1808_5357	Burkholderia vietnamiensis (strain G4 / LMG 22486) (Burkholderia cepacia (strain R1808))	406		Burkholderia vietnamiensis	Burkholderia	63	36	20	4
Q13JZ9	Q13JZ9_BURXL	unreviewed	Acetate kinase (EC 2.7.2.1) (Acetokinase)	ackA Bxeno_B2622 Bxe_B0356	Burkholderia xenovorans (strain LB400)	397		Burkholderia xenovorans	Burkholderia	64	37	20	3
Q13IW1	Q13IW1_BURXL	unreviewed	Acetate kinase (EC 2.7.2.1) (Acetokinase)	ackA Bxeno_C0050 Bxe_C0051	Burkholderia xenovorans (strain LB400)	397		Burkholderia xenovorans	Burkholderia	64	37	20	3
Q13MS3	Q13MS3_BURXL	unreviewed	Acetate kinase (EC 2.7.2.1) (Acetokinase)	ackA Bxeno_B1648 Bxe_B1346	Burkholderia xenovorans (strain LB400)	388		Burkholderia xenovorans	Burkholderia	64	37	20	3
F3XQ58	F3XQ58_9FLAO	unreviewed	Acetate kinase (EC 2.7.2.1) (Acetokinase)	ackA HMPREF9074_00864	Capnocytophaga sp. oral taxon 329 str. F0087	397		Capnocytophaga sp.	Capnocytophaga	65	38	21	2
F3Y2R0	F3Y2R0_9FLAO	unreviewed	Acetate kinase (EC 2.7.2.1) (Acetokinase)	ackA HMPREF9074_05329	Capnocytophaga sp. oral taxon 329 str. F0087	401		Capnocytophaga sp.	Capnocytophaga	65	38	21	2
E2NPL5	E2NPL5_9FIRM	unreviewed	Acetate kinase (EC 2.7.2.1) (Acetokinase)	ackA CATMIT_00506	Catenibacterium mitsuokai DSM 15897	399		Catenibacterium mitsuokai	Catenibacterium	66	39	22	2
E2NVW3	E2NVW3_9FIRM	unreviewed	Acetate kinase (EC 2.7.2.1) (Acetokinase)	ackA CATMIT_02753	Catenibacterium mitsuokai DSM 15897	396		Catenibacterium mitsuokai	Catenibacterium	66	39	22	2
R7GPK5	R7GPK5_9FIRM	unreviewed	Acetate kinase 2	BN591_00096	Catenibacterium sp. CAG:290	396		Catenibacterium sp.	Catenibacterium	67	40	22	2
R7GL97	R7GL97_9FIRM	unreviewed	Acetate kinase 1	BN591_01810	Catenibacterium sp. CAG:290	399		Catenibacterium sp.	Catenibacterium	67	40	22	2
Q7NXU5	ACKA_CHRVO	reviewed	Acetate kinase (EC 2.7.2.1) (Acetokinase)	ackA CV_1531	Chromobacterium violaceum (strain ATCC 12472 / DSM 30191 / JCM 1249 / NBRC 12614 / NCIMB 9131 / NCTC 9757)	397		Chromobacterium violaceum	Chromobacterium	68	41	23	2
Q7NRN5	Q7NRN5_CHRVO	unreviewed	Acetate kinase (EC 2.7.2.1) (Acetokinase)	ackA CV_3745	Chromobacterium violaceum (strain ATCC 12472 / DSM 30191 / JCM 1249 / NBRC 12614 / NCIMB 9131 / NCTC 9757)	383		Chromobacterium violaceum	Chromobacterium	68	41	23	2
D0D4V9	D0D4V9_9RHOB	unreviewed	Acetate kinase (EC 2.7.2.1) (Acetokinase)	ackA_2 ackA CSE45_2440	Citreicella sp. SE45	397		Citreicella sp.	Citreicella	69	42	24	2
D0D2Z3	D0D2Z3_9RHOB	unreviewed	Acetate kinase (EC 2.7.2.1) (Acetokinase)	ackA_1 ackA CSE45_2118	Citreicella sp. SE45	380		Citreicella sp.	Citreicella	69	42	24	2
G9SM19	G9SM19_CITFR	unreviewed	Acetate kinase (EC 2.7.2.1) (Acetokinase)	ackA HMPREF9428_02257	Citrobacter freundii 4_7_47CFAA	400		Citrobacter freundii	Citrobacter	70	43	25	3
G9SD13	G9SD13_CITFR	unreviewed	Propionate kinase (EC 2.7.2.1) (EC 2.7.2.15) (Acetate kinase) (Acetokinase)	tdcD ackA HMPREF9428_04240	Citrobacter freundii 4_7_47CFAA	402		Citrobacter freundii	Citrobacter	70	43	25	3
G9SL85	G9SL85_CITFR	unreviewed	Probable propionate kinase (EC 2.7.2.1) (EC 2.7.2.15) (Acetate kinase) (Acetokinase)	ackA pduW HMPREF9428_01973	Citrobacter freundii 4_7_47CFAA	404		Citrobacter freundii	Citrobacter	70	43	25	3
K8QRD5	K8QRD5_CITFR	unreviewed	Probable propionate kinase (EC 2.7.2.1) (EC 2.7.2.15) (Acetate kinase) (Acetokinase)	pduW ackA D186_11892	Citrobacter freundii ATCC 8090 = MTCC 1658	404		Citrobacter freundii	Citrobacter	71	43	25	3
K8QLY0	K8QLY0_CITFR	unreviewed	Propionate kinase (EC 2.7.2.1) (EC 2.7.2.15) (Acetate kinase) (Acetokinase)	tdcD ackA D186_21131	Citrobacter freundii ATCC 8090 = MTCC 1658	402		Citrobacter freundii	Citrobacter	71	43	25	3
K8QSM2	K8QSM2_CITFR	unreviewed	Acetate kinase (EC 2.7.2.1) (Acetokinase)	ackA D186_13112	Citrobacter freundii ATCC 8090 = MTCC 1658	400		Citrobacter freundii	Citrobacter	71	43	25	3
M3D5T4	M3D5T4_CITFR	unreviewed	Probable propionate kinase (EC 2.7.2.1) (EC 2.7.2.15) (Acetate kinase) (Acetokinase)	ackA pduW H262_04770	Citrobacter freundii GTC 09479	404		Citrobacter freundii	Citrobacter	72	43	25	3
M3D0B5	M3D0B5_CITFR	unreviewed	Propionate kinase (EC 2.7.2.1) (EC 2.7.2.15) (Acetate kinase) (Acetokinase)	tdcD ackA H262_10866	Citrobacter freundii GTC 09479	402		Citrobacter freundii	Citrobacter	72	43	25	3
M3BI91	M3BI91_CITFR	unreviewed	Acetate kinase (EC 2.7.2.1) (Acetokinase)	ackA H262_09681	Citrobacter freundii GTC 09479	400		Citrobacter freundii	Citrobacter	72	43	25	3
R1HBI3	R1HBI3_CITFR	unreviewed	Propionate/acetate kinase (EC 2.7.2.15)	H922_08878	Citrobacter freundii GTC 09629	402		Citrobacter freundii	Citrobacter	73	43	25	2
R1FLG4	R1FLG4_CITFR	unreviewed	Acetate kinase A/propionate kinase 2 (EC 2.7.2.1)	H922_12223	Citrobacter freundii GTC 09629	400		Citrobacter freundii	Citrobacter	73	43	25	2
D2TH35	D2TH35_CITRI	unreviewed	Acetate kinase (EC 2.7.2.1) (Acetokinase)	ackA ROD_26981	Citrobacter rodentium (strain ICC168) (Citrobacter freundii biotype 4280)	431		Citrobacter rodentium	Citrobacter	74	44	25	2
D2TQA0	D2TQA0_CITRI	unreviewed	Propionate kinase (EC 2.7.2.1) (EC 2.7.2.15) (Acetate kinase) (Acetokinase)	tdcD ackA ROD_47621	Citrobacter rodentium (strain ICC168) (Citrobacter freundii biotype 4280)	402		Citrobacter rodentium	Citrobacter	74	44	25	2
C1M9S6	C1M9S6_9ENTR	unreviewed	Propionate kinase (EC 2.7.2.1) (EC 2.7.2.15) (Acetate kinase) (Acetokinase)	ackA tdcD CSAG_02921	Citrobacter sp. 30_2	402		Citrobacter sp.	Citrobacter	75	45	25	3
C1M735	C1M735_9ENTR	unreviewed	Acetate kinase (EC 2.7.2.1) (Acetokinase)	ackA CSAG_02140	Citrobacter sp. 30_2	400		Citrobacter sp.	Citrobacter	75	45	25	3
C1M643	C1M643_9ENTR	unreviewed	Probable propionate kinase (EC 2.7.2.1) (EC 2.7.2.15) (Acetate kinase) (Acetokinase)	ackA pduW CSAG_01867	Citrobacter sp. 30_2	404		Citrobacter sp.	Citrobacter	75	45	25	3
J0M119	J0M119_9ENTR	unreviewed	Acetate kinase (EC 2.7.2.1) (Acetokinase)	ackA WYG_3402	Citrobacter sp. A1	400		Citrobacter sp.	Citrobacter	76	45	25	3
J0LRY0	J0LRY0_9ENTR	unreviewed	Probable propionate kinase (EC 2.7.2.1) (EC 2.7.2.15) (Acetate kinase) (Acetokinase)	pduW ackA WYG_4605	Citrobacter sp. A1	404		Citrobacter sp.	Citrobacter	76	45	25	3
J0M6V9	J0M6V9_9ENTR	unreviewed	Propionate kinase (EC 2.7.2.1) (EC 2.7.2.15) (Acetate kinase) (Acetokinase)	tdcD ackA WYG_1232	Citrobacter sp. A1	402		Citrobacter sp.	Citrobacter	76	45	25	3
R8WVV5	R8WVV5_9ENTR	unreviewed	Acetate kinase	WC7_02986	Citrobacter sp. KTE151	400		Citrobacter sp.	Citrobacter	77	45	25	2
R8WU39	R8WU39_9ENTR	unreviewed	Acetate kinase	WC7_02654	Citrobacter sp. KTE151	404		Citrobacter sp.	Citrobacter	77	45	25	2
R8US86	R8US86_9ENTR	unreviewed	Acetate kinase	WC1_02667	Citrobacter sp. KTE30	404		Citrobacter sp.	Citrobacter	78	45	25	2
R8USA8	R8USA8_9ENTR	unreviewed	Acetate kinase	WC1_02944	Citrobacter sp. KTE30	400		Citrobacter sp.	Citrobacter	78	45	25	2
R8VGI9	R8VGI9_9ENTR	unreviewed	Acetate kinase	WEU_02916	Citrobacter sp. KTE32	400		Citrobacter sp.	Citrobacter	79	45	25	2
R8VBV3	R8VBV3_9ENTR	unreviewed	Acetate kinase	WEU_02629	Citrobacter sp. KTE32	404		Citrobacter sp.	Citrobacter	79	45	25	2
K8ZGX6	K8ZGX6_9ENTR	unreviewed	Acetate kinase (EC 2.7.2.1) (Acetokinase)	ackA B397_2863	Citrobacter sp. L17	400		Citrobacter sp.	Citrobacter	80	45	25	3
K8ZLH2	K8ZLH2_9ENTR	unreviewed	Probable propionate kinase (EC 2.7.2.1) (EC 2.7.2.15) (Acetate kinase) (Acetokinase)	ackA pduW B397_1846	Citrobacter sp. L17	404		Citrobacter sp.	Citrobacter	80	45	25	3
K8ZHY2	K8ZHY2_9ENTR	unreviewed	Propionate kinase (EC 2.7.2.1) (EC 2.7.2.15) (Acetate kinase) (Acetokinase)	tdcD ackA B397_3436	Citrobacter sp. L17	402		Citrobacter sp.	Citrobacter	80	45	25	3
D4B794	D4B794_9ENTR	unreviewed	Acetate kinase (EC 2.7.2.1) (Acetokinase)	ackA CIT292_06190	Citrobacter youngae ATCC 29220	400		Citrobacter youngae	Citrobacter	81	46	25	3
D4B8H9	D4B8H9_9ENTR	unreviewed	Probable propionate kinase (EC 2.7.2.1) (EC 2.7.2.15) (Acetate kinase) (Acetokinase)	ackA pduW CIT292_06521	Citrobacter youngae ATCC 29220	399		Citrobacter youngae	Citrobacter	81	46	25	3
D4BJE1	D4BJE1_9ENTR	unreviewed	Propionate kinase (EC 2.7.2.1) (EC 2.7.2.15) (Acetate kinase) (Acetokinase)	ackA tdcD CIT292_10784	Citrobacter youngae ATCC 29220	372		Citrobacter youngae	Citrobacter	81	46	25	3
C5EVA6	C5EVA6_9FIRM	unreviewed	Acetate kinase (EC 2.7.2.1) (Acetokinase)	ackA CBFG_05662	Clostridiales bacterium 1_7_47FAA	398		Clostridiales bacterium	Clostridiales	82	47	26	2
C5EVF7	C5EVF7_9FIRM	unreviewed	Acetate kinase (EC 2.7.2.1) (Acetokinase)	ackA CBFG_05713	Clostridiales bacterium 1_7_47FAA	400		Clostridiales bacterium	Clostridiales	82	47	26	2
L1QK40	L1QK40_9CLOT	unreviewed	Acetate kinase (EC 2.7.2.1) (Acetokinase)	ackA HMPREF0216_00850	Clostridium celatum DSM 1785	378		Clostridium celatum	Clostridium	83	48	27	2
L1QF38	L1QF38_9CLOT	unreviewed	Acetate kinase (EC 2.7.2.1) (Acetokinase)	ackA HMPREF0216_01799	Clostridium celatum DSM 1785	393		Clostridium celatum	Clostridium	83	48	27	2
G5HT22	G5HT22_9CLOT	unreviewed	Acetate kinase (EC 2.7.2.1) (Acetokinase)	ackA HMPREF9469_05734	Clostridium citroniae WAL-17108	398		Clostridium citroniae	Clostridium	84	49	27	2
G5HTQ8	G5HTQ8_9CLOT	unreviewed	Acetate kinase (EC 2.7.2.1) (Acetokinase)	ackA HMPREF9469_05970	Clostridium citroniae WAL-17108	410		Clostridium citroniae	Clostridium	84	49	27	2
N9Y5T0	N9Y5T0_9CLOT	unreviewed	Acetate kinase 1	HMPREF1092_00746	Clostridium colicanis 209318	397		Clostridium colicanis	Clostridium	85	50	27	2
N9WFX1	N9WFX1_9CLOT	unreviewed	Acetate kinase	HMPREF1092_00989	Clostridium colicanis 209318	397		Clostridium colicanis	Clostridium	85	50	27	2
N9XFA6	N9XFA6_9CLOT	unreviewed	Acetate kinase	HMPREF1093_00868	Clostridium hathewayi 12489931	400		Clostridium hathewayi	Clostridium	86	51	27	2
N9WZ40	N9WZ40_9CLOT	unreviewed	Acetate kinase	HMPREF1093_04496	Clostridium hathewayi 12489931	398		Clostridium hathewayi	Clostridium	86	51	27	2
C0E8C0	C0E8C0_9CLOT	unreviewed	Acetate kinase (EC 2.7.2.1) (Acetokinase)	ackA CLOSTMETH_00023	Clostridium methylpentosum DSM 5476	400		Clostridium methylpentosum	Clostridium	87	52	27	2
C0E9G9	C0E9G9_9CLOT	unreviewed	Acetate kinase (EC 2.7.2.1) (Acetokinase)	ackA CLOSTMETH_00467	Clostridium methylpentosum DSM 5476	380		Clostridium methylpentosum	Clostridium	87	52	27	2
Q8XNW5	ACKA1_CLOPE	reviewed	Acetate kinase 1 (EC 2.7.2.1) (Acetokinase 1)	ackA1 CPE0217	Clostridium perfringens (strain 13 / Type A)	398		Clostridium perfringens	Clostridium	88	53	27	2
Q8XJN2	ACKA2_CLOPE	reviewed	Acetate kinase 2 (EC 2.7.2.1) (Acetokinase 2)	ackA2 ackB CPE1724	Clostridium perfringens (strain 13 / Type A)	398		Clostridium perfringens	Clostridium	88	53	27	2
Q0TUL9	Q0TUL9_CLOP1	unreviewed	Acetate kinase (EC 2.7.2.1) (Acetokinase)	ackA CPF_0208	Clostridium perfringens (strain ATCC 13124 / NCTC 8237 / Type A)	398		Clostridium perfringens	Clostridium	89	53	27	2
Q0TPN0	Q0TPN0_CLOP1	unreviewed	Acetate kinase (EC 2.7.2.1) (Acetokinase)	ackA CPF_1977	Clostridium perfringens (strain ATCC 13124 / NCTC 8237 / Type A)	398		Clostridium perfringens	Clostridium	89	53	27	2
Q0SS97	Q0SS97_CLOPS	unreviewed	Acetate kinase (EC 2.7.2.1) (Acetokinase)	ackA_2 ackA CPR_1695	Clostridium perfringens (strain SM101 / Type A)	398		Clostridium perfringens	Clostridium	90	53	27	2
Q0SWF9	Q0SWF9_CLOPS	unreviewed	Acetate kinase (EC 2.7.2.1) (Acetokinase)	ackA_1 ackA CPR_0206	Clostridium perfringens (strain SM101 / Type A)	398		Clostridium perfringens	Clostridium	90	53	27	2
B1R8H3	B1R8H3_CLOPF	unreviewed	Acetate kinase (EC 2.7.2.1) (Acetokinase)	ackA AC1_2148	Clostridium perfringens B str. ATCC 3626	398		Clostridium perfringens	Clostridium	91	53	27	2
B1R8A7	B1R8A7_CLOPF	unreviewed	Acetate kinase (EC 2.7.2.1) (Acetokinase)	ackA AC1_0231	Clostridium perfringens B str. ATCC 3626	398		Clostridium perfringens	Clostridium	91	53	27	2
B1BH60	B1BH60_CLOPF	unreviewed	Acetate kinase (EC 2.7.2.1) (Acetokinase)	ackA CPC_0235	Clostridium perfringens C str. JGS1495	398		Clostridium perfringens	Clostridium	92	53	27	2
B1BFY8	B1BFY8_CLOPF	unreviewed	Acetate kinase (EC 2.7.2.1) (Acetokinase)	ackA CPC_1967	Clostridium perfringens C str. JGS1495	398		Clostridium perfringens	Clostridium	92	53	27	2
B1RHU7	B1RHU7_CLOPF	unreviewed	Acetate kinase (EC 2.7.2.1) (Acetokinase)	ackA AC5_2085	Clostridium perfringens CPE str. F4969	398		Clostridium perfringens	Clostridium	93	53	27	2
B1RHF2	B1RHF2_CLOPF	unreviewed	Acetate kinase (EC 2.7.2.1) (Acetokinase)	ackA AC5_0268	Clostridium perfringens CPE str. F4969	398		Clostridium perfringens	Clostridium	93	53	27	2
B1V472	B1V472_CLOPF	unreviewed	Acetate kinase (EC 2.7.2.1) (Acetokinase)	ackA CJD_2301	Clostridium perfringens D str. JGS1721	398		Clostridium perfringens	Clostridium	94	53	27	2
B1V2F3	B1V2F3_CLOPF	unreviewed	Acetate kinase (EC 2.7.2.1) (Acetokinase)	ackA CJD_0262	Clostridium perfringens D str. JGS1721	398		Clostridium perfringens	Clostridium	94	53	27	2
B1BUF3	B1BUF3_CLOPF	unreviewed	Acetate kinase (EC 2.7.2.1) (Acetokinase)	ackA AC3_0337	Clostridium perfringens E str. JGS1987	398		Clostridium perfringens	Clostridium	95	53	27	2
B1BW70	B1BW70_CLOPF	unreviewed	Acetate kinase (EC 2.7.2.1) (Acetokinase)	ackA AC3_2203	Clostridium perfringens E str. JGS1987	398		Clostridium perfringens	Clostridium	95	53	27	2
H7CXB9	H7CXB9_CLOPF	unreviewed	Acetate kinase (EC 2.7.2.1) (Acetokinase)	ackA HA1_10431	Clostridium perfringens F262	398		Clostridium perfringens	Clostridium	96	53	27	2
H7CS11	H7CS11_CLOPF	unreviewed	Acetate kinase (EC 2.7.2.1) (Acetokinase)	ackA HA1_01088	Clostridium perfringens F262	398		Clostridium perfringens	Clostridium	96	53	27	2
B1RRS8	B1RRS8_CLOPF	unreviewed	Acetate kinase (EC 2.7.2.1) (Acetokinase)	ackA AC7_0240	Clostridium perfringens NCTC 8239	398		Clostridium perfringens	Clostridium	97	53	27	2
B1RQ91	B1RQ91_CLOPF	unreviewed	Acetate kinase (EC 2.7.2.1) (Acetokinase)	ackA AC7_1979	Clostridium perfringens NCTC 8239	398		Clostridium perfringens	Clostridium	97	53	27	2
H1CWK5	H1CWK5_CLOPF	unreviewed	Acetate kinase (EC 2.7.2.1) (Acetokinase)	ackA HMPREF9476_02926	Clostridium perfringens WAL-14572	398		Clostridium perfringens	Clostridium	98	53	27	2
H1CS60	H1CS60_CLOPF	unreviewed	Acetate kinase (EC 2.7.2.1) (Acetokinase)	ackA HMPREF9476_01381	Clostridium perfringens WAL-14572	398		Clostridium perfringens	Clostridium	98	53	27	2
B0N6D1	B0N6D1_9FIRM	unreviewed	Acetate kinase (EC 2.7.2.1) (Acetokinase)	ackA CLORAM_02152	Clostridium ramosum DSM 1402	396		Clostridium ramosum	Clostridium	99	54	27	2
B0N739	B0N739_9FIRM	unreviewed	Acetate kinase (EC 2.7.2.1) (Acetokinase)	ackA CLORAM_02422	Clostridium ramosum DSM 1402	398		Clostridium ramosum	Clostridium	99	54	27	2
M1MAU4	M1MAU4_9CLOT	unreviewed	Acetate kinase (EC 2.7.2.1) (Acetokinase)	ackA1 ackA Cspa_c13020	Clostridium saccharoperbutylacetonicum N1-4(HMT)	399		Clostridium saccharoperbutylacetonicum	Clostridium	100	55	27	2
M1LUM2	M1LUM2_9CLOT	unreviewed	Acetate kinase (EC 2.7.2.1) (Acetokinase)	ackA2 ackA Cspa_c30040	Clostridium saccharoperbutylacetonicum N1-4(HMT)	411		Clostridium saccharoperbutylacetonicum	Clostridium	100	55	27	2
R9CEU9	R9CEU9_9CLOT	unreviewed	Acetate kinase A/propionate kinase 2 (EC 2.7.2.1)	A500_02306	Clostridium sartagoforme AAU1	399		Clostridium sartagoforme	Clostridium	101	56	27	3
R9BSM6	R9BSM6_9CLOT	unreviewed	Acetate kinase A/propionate kinase 2 (EC 2.7.2.1)	A500_19149	Clostridium sartagoforme AAU1	398		Clostridium sartagoforme	Clostridium	101	56	27	3
R9CEI8	R9CEI8_9CLOT	unreviewed	Acetate kinase A/propionate kinase 2 (EC 2.7.2.1)	A500_04751	Clostridium sartagoforme AAU1	398		Clostridium sartagoforme	Clostridium	101	56	27	3
R6FR48	R6FR48_9CLOT	unreviewed	Acetate kinase 1	BN542_00902	Clostridium sp. CAG:221	397		Clostridium sp.	Clostridium	102	57	27	2
R6G5E0	R6G5E0_9CLOT	unreviewed	Acetate kinase 2	BN542_01722	Clostridium sp. CAG:221	399		Clostridium sp.	Clostridium	102	57	27	2
R6BHW3	R6BHW3_9CLOT	unreviewed	Acetate kinase	BN559_01192	Clostridium sp. CAG:245	396		Clostridium sp.	Clostridium	103	57	27	2
R6BZY6	R6BZY6_9CLOT	unreviewed	Acetate kinase	BN559_01193	Clostridium sp. CAG:245	397		Clostridium sp.	Clostridium	103	57	27	2
R6KZ69	R6KZ69_9CLOT	unreviewed	Acetate kinase 2	BN573_01414	Clostridium sp. CAG:265	399		Clostridium sp.	Clostridium	104	57	27	2
R6L007	R6L007_9CLOT	unreviewed	Acetate kinase 1	BN573_01659	Clostridium sp. CAG:265	397		Clostridium sp.	Clostridium	104	57	27	2
R7IUJ6	R7IUJ6_9CLOT	unreviewed	Acetate kinase	BN577_00606	Clostridium sp. CAG:269	396		Clostridium sp.	Clostridium	105	57	27	2
R7IVJ3	R7IVJ3_9CLOT	unreviewed	Acetate kinase 2	BN577_00605	Clostridium sp. CAG:269	396		Clostridium sp.	Clostridium	105	57	27	2
R6N7T7	R6N7T7_9CLOT	unreviewed	Acetate kinase 1	BN615_01292	Clostridium sp. CAG:343	399		Clostridium sp.	Clostridium	106	57	27	2
R6N555	R6N555_9CLOT	unreviewed	Acetate kinase	BN615_01293	Clostridium sp. CAG:343	398		Clostridium sp.	Clostridium	106	57	27	2
R7A2B2	R7A2B2_9CLOT	unreviewed	Acetate kinase 2	BN624_00658	Clostridium sp. CAG:356	396		Clostridium sp.	Clostridium	107	57	27	2
R6YLP2	R6YLP2_9CLOT	unreviewed	Acetate kinase	BN624_00659	Clostridium sp. CAG:356	398		Clostridium sp.	Clostridium	107	57	27	2
R7LR96	R7LR96_9CLOT	unreviewed	Acetate kinase	BN638_01255	Clostridium sp. CAG:389	399		Clostridium sp.	Clostridium	108	57	27	2
R7LSC8	R7LSC8_9CLOT	unreviewed	Acetate kinase	BN638_01254	Clostridium sp. CAG:389	396		Clostridium sp.	Clostridium	108	57	27	2
R7GBR4	R7GBR4_9CLOT	unreviewed	Acetate kinase	BN658_00454	Clostridium sp. CAG:440	397		Clostridium sp.	Clostridium	109	57	27	2
R7GCN7	R7GCN7_9CLOT	unreviewed	Acetate kinase 2	BN658_00453	Clostridium sp. CAG:440	399		Clostridium sp.	Clostridium	109	57	27	2
R7KCH2	R7KCH2_9CLOT	unreviewed	Acetate kinase	BN663_00896	Clostridium sp. CAG:451	394		Clostridium sp.	Clostridium	110	57	27	2
R7KGH9	R7KGH9_9CLOT	unreviewed	Acetate kinase	BN663_00898	Clostridium sp. CAG:451	397		Clostridium sp.	Clostridium	110	57	27	2
R7FL92	R7FL92_9CLOT	unreviewed	Acetate kinase	BN670_00064	Clostridium sp. CAG:470	399		Clostridium sp.	Clostridium	111	57	27	2
R7FIW2	R7FIW2_9CLOT	unreviewed	Acetate kinase	BN670_00065	Clostridium sp. CAG:470	396		Clostridium sp.	Clostridium	111	57	27	2
R5Z902	R5Z902_9CLOT	unreviewed	Acetate kinase	BN681_00856	Clostridium sp. CAG:492	397		Clostridium sp.	Clostridium	112	57	27	2
R5ZNP7	R5ZNP7_9CLOT	unreviewed	Acetate kinase	BN681_00857	Clostridium sp. CAG:492	396		Clostridium sp.	Clostridium	112	57	27	2
R6Q215	R6Q215_9CLOT	unreviewed	Acetate kinase	BN685_00091	Clostridium sp. CAG:508	397		Clostridium sp.	Clostridium	113	57	27	3
R6QIP4	R6QIP4_9CLOT	unreviewed	Acetate kinase	BN685_00092	Clostridium sp. CAG:508	397		Clostridium sp.	Clostridium	113	57	27	3
R6Q8D3	R6Q8D3_9CLOT	unreviewed	Acetate kinase	BN685_01048	Clostridium sp. CAG:508	392		Clostridium sp.	Clostridium	113	57	27	3
R7MAW8	R7MAW8_9CLOT	unreviewed	Acetate kinase	BN712_00998	Clostridium sp. CAG:567	397		Clostridium sp.	Clostridium	114	57	27	2
R7M7L6	R7M7L6_9CLOT	unreviewed	Acetate kinase	BN712_00999	Clostridium sp. CAG:567	397		Clostridium sp.	Clostridium	114	57	27	2
R6HCC9	R6HCC9_9CLOT	unreviewed	Acetate kinase	BN717_00078	Clostridium sp. CAG:575	396		Clostridium sp.	Clostridium	115	57	27	2
R6H480	R6H480_9CLOT	unreviewed	Acetate kinase	BN717_00079	Clostridium sp. CAG:575	420		Clostridium sp.	Clostridium	115	57	27	2
R5TNI2	R5TNI2_9CLOT	unreviewed	Acetate kinase 1	BN761_00142	Clostridium sp. CAG:710	408		Clostridium sp.	Clostridium	116	57	27	2
R5SZH0	R5SZH0_9CLOT	unreviewed	Acetate kinase 2	BN761_00263	Clostridium sp. CAG:710	392		Clostridium sp.	Clostridium	116	57	27	2
R5N7W7	R5N7W7_9CLOT	unreviewed	Acetate kinase A/propionate kinase 2	BN786_01091	Clostridium sp. CAG:793	398		Clostridium sp.	Clostridium	117	57	27	2
R5NS05	R5NS05_9CLOT	unreviewed	Acetate kinase	BN786_01092	Clostridium sp. CAG:793	396		Clostridium sp.	Clostridium	117	57	27	2
R7M8F4	R7M8F4_9CLOT	unreviewed	Acetate kinase	BN809_01114	Clostridium sp. CAG:914	402		Clostridium sp.	Clostridium	118	57	27	2
R7M6G9	R7M6G9_9CLOT	unreviewed	Acetate kinase 1	BN809_01078	Clostridium sp. CAG:914	404		Clostridium sp.	Clostridium	118	57	27	2
R5LF07	R5LF07_9CLOT	unreviewed	Acetate kinase	BN811_00943	Clostridium sp. CAG:921	401		Clostridium sp.	Clostridium	119	57	27	2
R5KXM4	R5KXM4_9CLOT	unreviewed	Acetate kinase 2	BN811_00995	Clostridium sp. CAG:921	396		Clostridium sp.	Clostridium	119	57	27	2
B1C3D6	B1C3D6_9FIRM	unreviewed	Acetate kinase (EC 2.7.2.1) (Acetokinase)	ackA CLOSPI_01752	Clostridium spiroforme DSM 1552	396		Clostridium spiroforme	Clostridium	120	58	27	2
B1C168	B1C168_9FIRM	unreviewed	Acetate kinase (EC 2.7.2.1) (Acetokinase)	ackA CLOSPI_00951	Clostridium spiroforme DSM 1552	397		Clostridium spiroforme	Clostridium	120	58	27	2
L2FZN5	L2FZN5_COLGN	unreviewed	Acetate kinase	CGGC5_8348	Colletotrichum gloeosporioides (strain Nara gc5) (Anthracnose fungus) (Glomerella cingulata)	402		Colletotrichum gloeosporioides	Colletotrichum	121	59	28	2
L2FYU5	L2FYU5_COLGN	unreviewed	Probable acetate kinase (EC 2.7.2.1) (Acetokinase)	CGGC5_8349	Colletotrichum gloeosporioides (strain Nara gc5) (Anthracnose fungus) (Glomerella cingulata)	415		Colletotrichum gloeosporioides	Colletotrichum	121	59	28	2
N4UMX9	N4UMX9_COLOR	unreviewed	Acetate kinase	Cob_01741	Colletotrichum orbiculare (strain 104-T / ATCC 96160 / CBS 514.97 / LARS 414 / MAFF 240422) (Cucumber anthracnose fungus) (Colletotrichum lagenarium)	403		Colletotrichum orbiculare	Colletotrichum	122	60	28	2
N4V0K9	N4V0K9_COLOR	unreviewed	Acetate kinase	Cob_01740	Colletotrichum orbiculare (strain 104-T / ATCC 96160 / CBS 514.97 / LARS 414 / MAFF 240422) (Cucumber anthracnose fungus) (Colletotrichum lagenarium)	414		Colletotrichum orbiculare	Colletotrichum	122	60	28	2
A4E7J4	A4E7J4_9ACTN	unreviewed	Acetate kinase (EC 2.7.2.1) (Acetokinase)	ackA COLAER_00375	Collinsella aerofaciens ATCC 25986	392		Collinsella aerofaciens	Collinsella	123	61	29	2
A4E7J3	A4E7J3_9ACTN	unreviewed	Acetate kinase (EC 2.7.2.1) (Acetokinase)	ackA COLAER_00374	Collinsella aerofaciens ATCC 25986	392		Collinsella aerofaciens	Collinsella	123	61	29	2
R5ZB51	R5ZB51_9ACTN	unreviewed	Acetate kinase 2	BN511_00349	Collinsella sp. CAG:166	392		Collinsella sp.	Collinsella	124	62	29	2
R5ZRF0	R5ZRF0_9ACTN	unreviewed	Acetate kinase 1	BN511_00348	Collinsella sp. CAG:166	392		Collinsella sp.	Collinsella	124	62	29	2
B7WQC5	B7WQC5_COMTE	unreviewed	Acetate kinase (EC 2.7.2.1) (Acetokinase)	ackA CtesDRAFT_PD0042	Comamonas testosteroni KF-1	412		Comamonas testosteroni	Comamonas	125	63	30	2
B7X1R0	B7X1R0_COMTE	unreviewed	Acetate kinase (EC 2.7.2.1) (Acetokinase)	ackA CtesDRAFT_PD1466	Comamonas testosteroni KF-1	401		Comamonas testosteroni	Comamonas	125	63	30	2
E7G7T2	E7G7T2_9FIRM	unreviewed	Acetate kinase (EC 2.7.2.1) (Acetokinase)	ackA HMPREF9488_00820	Coprobacillus sp. 29_1	396		Coprobacillus sp.	Coprobacillus	126	64	31	2
E7GFI3	E7GFI3_9FIRM	unreviewed	Acetate kinase (EC 2.7.2.1) (Acetokinase)	ackA HMPREF9488_03526	Coprobacillus sp. 29_1	398		Coprobacillus sp.	Coprobacillus	126	64	31	2
G9R4P3	G9R4P3_9FIRM	unreviewed	Acetate kinase (EC 2.7.2.1) (Acetokinase)	ackA HMPREF1021_02887	Coprobacillus sp. 3_3_56FAA	398		Coprobacillus sp.	Coprobacillus	127	64	31	2
G9R5W8	G9R5W8_9FIRM	unreviewed	Acetate kinase (EC 2.7.2.1) (Acetokinase)	ackA HMPREF1021_03312	Coprobacillus sp. 3_3_56FAA	396		Coprobacillus sp.	Coprobacillus	127	64	31	2
H1AJZ0	H1AJZ0_9FIRM	unreviewed	Acetate kinase (EC 2.7.2.1) (Acetokinase)	ackA HMPREF0978_01400	Coprobacillus sp. 8_2_54BFAA	398		Coprobacillus sp.	Coprobacillus	128	64	31	2
H1AR04	H1AR04_9FIRM	unreviewed	Acetate kinase (EC 2.7.2.1) (Acetokinase)	ackA HMPREF0978_03352	Coprobacillus sp. 8_2_54BFAA	396		Coprobacillus sp.	Coprobacillus	128	64	31	2
R5Q303	R5Q303_9FIRM	unreviewed	Acetate kinase 2	BN550_00844	Coprobacillus sp. CAG:235	399		Coprobacillus sp.	Coprobacillus	129	64	31	2
R5Q8J4	R5Q8J4_9FIRM	unreviewed	Acetate kinase 2	BN550_00254	Coprobacillus sp. CAG:235	396		Coprobacillus sp.	Coprobacillus	129	64	31	2
C3RL27	C3RL27_9FIRM	unreviewed	Acetate kinase (EC 2.7.2.1) (Acetokinase)	ackA MBAG_01446	Coprobacillus sp. D7	398		Coprobacillus sp.	Coprobacillus	130	64	31	2
C3RMQ9	C3RMQ9_9FIRM	unreviewed	Acetate kinase (EC 2.7.2.1) (Acetokinase)	ackA MBAG_02028	Coprobacillus sp. D7	396		Coprobacillus sp.	Coprobacillus	130	64	31	2
Q8FMB7	ACKA_COREF	reviewed	Acetate kinase (EC 2.7.2.1) (Acetokinase)	ackA CE2590	Corynebacterium efficiens (strain DSM 44549 / YS-314 / AJ 12310 / JCM 11189 / NBRC 100395)	398		Corynebacterium efficiens	Corynebacterium	131	65	32	2
C8NJX6	C8NJX6_COREF	unreviewed	Acetate kinase (EC 2.7.2.1) (Acetokinase)	ackA HMPREF0290_0281	Corynebacterium efficiens (strain DSM 44549 / YS-314 / AJ 12310 / JCM 11189 / NBRC 100395)	398		Corynebacterium efficiens	Corynebacterium	131	65	32	2
F8GUU4	F8GUU4_CUPNN	unreviewed	Acetate kinase (EC 2.7.2.1) (Acetokinase)	ackA CNE_BB1p10900	Cupriavidus necator (strain ATCC 43291 / DSM 13513 / N-1) (Ralstonia eutropha)	396		Cupriavidus necator	Cupriavidus	132	66	33	2
G0EWV0	G0EWV0_CUPNN	unreviewed	Acetate kinase (EC 2.7.2.1) (Acetokinase)	ackA CNE_1c06570	Cupriavidus necator (strain ATCC 43291 / DSM 13513 / N-1) (Ralstonia eutropha)	411		Cupriavidus necator	Cupriavidus	132	66	33	2
Q475C6	Q475C6_CUPPJ	unreviewed	Acetate kinase (EC 2.7.2.1) (Acetokinase)	ackA Reut_A0625	Cupriavidus pinatubonensis (strain JMP134 / LMG 1197) (Alcaligenes eutrophus) (Ralstonia eutropha)	407		Cupriavidus pinatubonensis	Cupriavidus	133	67	33	2
Q472V9	Q472V9_CUPPJ	unreviewed	Acetate kinase (EC 2.7.2.1) (Acetokinase)	ackA Reut_A1203	Cupriavidus pinatubonensis (strain JMP134 / LMG 1197) (Alcaligenes eutrophus) (Ralstonia eutropha)	396		Cupriavidus pinatubonensis	Cupriavidus	133	67	33	2
B1X318	B1X318_CYAA5	unreviewed	Acetate kinase (EC 2.7.2.1) (Acetokinase)	ackA ackA2 cce_5183	Cyanothece sp. (strain ATCC 51142)	408		Cyanothece sp.	Cyanothece	134	68	34	2
B1WR93	B1WR93_CYAA5	unreviewed	Acetate kinase (EC 2.7.2.1) (Acetokinase)	ackA ackA1 cce_0800	Cyanothece sp. (strain ATCC 51142)	403		Cyanothece sp.	Cyanothece	134	68	34	2
G6GVP2	G6GVP2_9CHRO	unreviewed	Acetate kinase (EC 2.7.2.1) (Acetokinase)	ackA Cy51472DRAFT_3055	Cyanothece sp. ATCC 51472	403		Cyanothece sp.	Cyanothece	135	68	34	2
G6H025	G6H025_9CHRO	unreviewed	Acetate kinase (EC 2.7.2.1) (Acetokinase)	ackA Cy51472DRAFT_4589	Cyanothece sp. ATCC 51472	408		Cyanothece sp.	Cyanothece	135	68	34	2
Q47E89	Q47E89_DECAR	unreviewed	Acetate kinase (EC 2.7.2.1) (Acetokinase)	ackA Daro_2099	Dechloromonas aromatica (strain RCB)	403		Dechloromonas aromatica	Dechloromonas	136	69	35	2
Q47HF1	Q47HF1_DECAR	unreviewed	Acetate kinase (EC 2.7.2.1) (Acetokinase)	ackA Daro_0974	Dechloromonas aromatica (strain RCB)	393		Dechloromonas aromatica	Dechloromonas	136	69	35	2
B8FJC3	B8FJC3_DESAA	unreviewed	Acetate kinase (EC 2.7.2.1) (Acetokinase)	ackA Dalk_3906	Desulfatibacillum alkenivorans (strain AK-01)	424		Desulfatibacillum alkenivorans	Desulfatibacillum	137	70	36	2
B8FDM3	B8FDM3_DESAA	unreviewed	Acetate kinase (EC 2.7.2.1) (Acetokinase)	ackA Dalk_4983	Desulfatibacillum alkenivorans (strain AK-01)	401		Desulfatibacillum alkenivorans	Desulfatibacillum	137	70	36	2
I4CBT6	I4CBT6_DESTA	unreviewed	Acetate kinase (EC 2.7.2.1) (Acetokinase)	ackA Desti_4395 Desti_5570	Desulfomonile tiedjei (strain ATCC 49306 / DSM 6799 / DCB-1)	406		Desulfomonile tiedjei	Desulfomonile	138	71	37	2
I4C6M1	I4C6M1_DESTA	unreviewed	Acetate kinase (EC 2.7.2.1) (Acetokinase)	ackA Desti_2532	Desulfomonile tiedjei (strain ATCC 49306 / DSM 6799 / DCB-1)	410		Desulfomonile tiedjei	Desulfomonile	138	71	37	2
M1WLG6	M1WLG6_DESPC	unreviewed	Acetate kinase (EC 2.7.2.1) (Acetokinase)	ackA BN4_10593	Desulfovibrio piezophilus (strain DSM 21447 / JCM 15486 / C1TLV30)	399		Desulfovibrio piezophilus	Desulfovibrio	139	72	38	2
M1WSV2	M1WSV2_DESPC	unreviewed	Acetate kinase (EC 2.7.2.1) (Acetokinase)	ackA BN4_20327	Desulfovibrio piezophilus (strain DSM 21447 / JCM 15486 / C1TLV30)	402		Desulfovibrio piezophilus	Desulfovibrio	139	72	38	2
Q1JYY1	Q1JYY1_DESAC	unreviewed	Acetate kinase (EC 2.7.2.1) (Acetokinase)	ackA Dace_1375	Desulfuromonas acetoxidans DSM 684	431		Desulfuromonas acetoxidans	Desulfuromonas	140	73	39	3
Q1JYC7	Q1JYC7_DESAC	unreviewed	Acetate kinase (EC 2.7.2.1) (Acetokinase)	ackA Dace_1248	Desulfuromonas acetoxidans DSM 684	420		Desulfuromonas acetoxidans	Desulfuromonas	140	73	39	3
Q1K1R3	Q1K1R3_DESAC	unreviewed	Acetate kinase (EC 2.7.2.1) (Acetokinase)	ackA Dace_1789	Desulfuromonas acetoxidans DSM 684	410		Desulfuromonas acetoxidans	Desulfuromonas	140	73	39	3
C5ZZE2	C5ZZE2_DINSH	unreviewed	Acetate kinase (EC 2.7.2.1) (Acetokinase)	ackA Dshi_5006	Dinoroseobacter shibae (strain DFL 12)	385		Dinoroseobacter shibae	Dinoroseobacter	141	74	40	2
A8LQ92	A8LQ92_DINSH	unreviewed	Acetate kinase (EC 2.7.2.1) (Acetokinase)	ackA Dshi_0632	Dinoroseobacter shibae (strain DFL 12)	382		Dinoroseobacter shibae	Dinoroseobacter	141	74	40	2
E0T3M1	E0T3M1_EDWTF	unreviewed	Acetate kinase (EC 2.7.2.1) (Acetokinase)	ackA ETAF_2168	Edwardsiella tarda (strain FL6-60)	399		Edwardsiella tarda	Edwardsiella	142	75	41	2
E0T2D0	E0T2D0_EDWTF	unreviewed	Propionate kinase (EC 2.7.2.1) (EC 2.7.2.15) (Acetate kinase) (Acetokinase)	ackA tdcD ETAF_0836	Edwardsiella tarda (strain FL6-60)	402		Edwardsiella tarda	Edwardsiella	142	75	41	2
D4F2Q5	D4F2Q5_EDWTA	unreviewed	Propionate kinase (EC 2.7.2.1) (EC 2.7.2.15) (Acetate kinase) (Acetokinase)	ackA tdcD EDWATA_01006	Edwardsiella tarda ATCC 23685	413		Edwardsiella tarda	Edwardsiella	143	75	41	2
D4F7T1	D4F7T1_EDWTA	unreviewed	Acetate kinase (EC 2.7.2.1) (Acetokinase)	ackA EDWATA_02817	Edwardsiella tarda ATCC 23685	399		Edwardsiella tarda	Edwardsiella	143	75	41	2
M4TFX6	M4TFX6_EDWTA	unreviewed	Propionate/acetate kinase (EC 2.7.2.15)	ETAC_04285	Edwardsiella tarda C07-087	402		Edwardsiella tarda	Edwardsiella	144	75	41	2
M4TJU4	M4TJU4_EDWTA	unreviewed	Acetate kinase A/propionate kinase 2 (EC 2.7.2.1)	ETAC_11335	Edwardsiella tarda C07-087	399		Edwardsiella tarda	Edwardsiella	144	75	41	2
M0QB90	M0QB90_EDWTA	unreviewed	Propionate kinase (EC 2.7.2.1) (EC 2.7.2.15) (Acetate kinase) (Acetokinase)	tdcD ackA ET1_20_00190	Edwardsiella tarda NBRC 105688	402		Edwardsiella tarda	Edwardsiella	145	75	41	2
M0Q6A7	M0Q6A7_EDWTA	unreviewed	Acetate kinase (EC 2.7.2.1) (Acetokinase)	ackA ET1_09_00260	Edwardsiella tarda NBRC 105688	399		Edwardsiella tarda	Edwardsiella	145	75	41	2
F7V122	F7V122_EEGSY	unreviewed	Acetate kinase (EC 2.7.2.1) (Acetokinase)	ackA EGYY_13130	Eggerthella sp. (strain YY7918)	404		Eggerthella sp.	Eggerthella	146	76	42	2
F7UVX2	F7UVX2_EEGSY	unreviewed	Acetate kinase (EC 2.7.2.1) (Acetokinase)	ackA EGYY_22720	Eggerthella sp. (strain YY7918)	406		Eggerthella sp.	Eggerthella	146	76	42	2
R7B636	R7B636_9ACTN	unreviewed	Acetate kinase	BN592_01334	Eggerthella sp. CAG:298	416		Eggerthella sp.	Eggerthella	147	76	42	2
R7ABT1	R7ABT1_9ACTN	unreviewed	Acetate kinase 2	BN592_00327	Eggerthella sp. CAG:298	405		Eggerthella sp.	Eggerthella	147	76	42	2
R7BMZ7	R7BMZ7_9ACTN	unreviewed	Acetate kinase 2	BN629_00030	Eggerthella sp. CAG:368	403		Eggerthella sp.	Eggerthella	148	76	42	2
R7BQX6	R7BQX6_9ACTN	unreviewed	Acetate kinase 1	BN629_01168	Eggerthella sp. CAG:368	411		Eggerthella sp.	Eggerthella	148	76	42	2
C8PYK9	C8PYK9_9GAMM	unreviewed	Acetate kinase (EC 2.7.2.1) (Acetokinase)	ackA ENHAE0001_1388	Enhydrobacter aerosaccus SK60	404		Enhydrobacter aerosaccus	Enhydrobacter	149	77	43	2
C8PV27	C8PV27_9GAMM	unreviewed	Acetate kinase (EC 2.7.2.1) (Acetokinase)	ackA ENHAE0001_0566	Enhydrobacter aerosaccus SK60	391		Enhydrobacter aerosaccus	Enhydrobacter	149	77	43	2
G0DZS9	G0DZS9_ENTAK	unreviewed	Propionate kinase (EC 2.7.2.1) (EC 2.7.2.15) (Acetate kinase) (Acetokinase)	ackA tdcD EAE_22040	Enterobacter aerogenes (strain ATCC 13048 / DSM 30053 / JCM 1235 / KCTC 2190 / NBRC 13534 / NCIMB 10102 / NCTC 10006) (Aerobacter aerogenes)	402		Enterobacter aerogenes	Enterobacter	150	78	44	2
G0E4Q9	G0E4Q9_ENTAK	unreviewed	Acetate kinase (EC 2.7.2.1) (Acetokinase)	ackA EAE_24470	Enterobacter aerogenes (strain ATCC 13048 / DSM 30053 / JCM 1235 / KCTC 2190 / NBRC 13534 / NCIMB 10102 / NCTC 10006) (Aerobacter aerogenes)	400		Enterobacter aerogenes	Enterobacter	150	78	44	2
L8BEQ0	L8BEQ0_ENTAE	unreviewed	Propionate kinase (EC 2.7.2.1) (EC 2.7.2.15) (Acetate kinase) (Acetokinase)	tdcD	Enterobacter aerogenes EA1509E	402		Enterobacter aerogenes	Enterobacter	151	78	44	2
L8BBK7	L8BBK7_ENTAE	unreviewed	Acetate kinase (EC 2.7.2.1) (Acetokinase)	ackA	Enterobacter aerogenes EA1509E	400		Enterobacter aerogenes	Enterobacter	151	78	44	2
G2SCC4	G2SCC4_ENTAL	unreviewed	Propionate kinase (EC 2.7.2.1) (EC 2.7.2.15) (Acetate kinase) (Acetokinase)	ackA tdcD Entas_3790	Enterobacter asburiae (strain LF7a)	402		Enterobacter asburiae	Enterobacter	152	79	44	2
G2S256	G2S256_ENTAL	unreviewed	Acetate kinase (EC 2.7.2.1) (Acetokinase)	ackA Entas_3012	Enterobacter asburiae (strain LF7a)	400		Enterobacter asburiae	Enterobacter	152	79	44	2
D2ZEZ0	D2ZEZ0_9ENTR	unreviewed	Acetate kinase (EC 2.7.2.1) (Acetokinase)	ackA ENTCAN_07038	Enterobacter cancerogenus ATCC 35316	400		Enterobacter cancerogenus	Enterobacter	153	80	44	2
D2ZKS2	D2ZKS2_9ENTR	unreviewed	Propionate kinase (EC 2.7.2.1) (EC 2.7.2.15) (Acetate kinase) (Acetokinase)	ackA tdcD ENTCAN_09136	Enterobacter cancerogenus ATCC 35316	402		Enterobacter cancerogenus	Enterobacter	153	80	44	2
E3G1Q5	E3G1Q5_ENTCS	unreviewed	Propionate kinase (EC 2.7.2.1) (EC 2.7.2.15) (Acetate kinase) (Acetokinase)	tdcD ackA Entcl_0583	Enterobacter cloacae (strain SCF1)	402		Enterobacter cloacae	Enterobacter	154	81	44	3
E3G1V4	E3G1V4_ENTCS	unreviewed	Probable propionate kinase (EC 2.7.2.1) (EC 2.7.2.15) (Acetate kinase) (Acetokinase)	ackA pduW Entcl_1740	Enterobacter cloacae (strain SCF1)	404		Enterobacter cloacae	Enterobacter	154	81	44	3
E3GAF8	E3GAF8_ENTCS	unreviewed	Acetate kinase (EC 2.7.2.1) (Acetokinase)	ackA Entcl_1433	Enterobacter cloacae (strain SCF1)	400		Enterobacter cloacae	Enterobacter	154	81	44	3
G8LFI7	G8LFI7_ENTCL	unreviewed	Propionate kinase (EC 2.7.2.1) (EC 2.7.2.15) (Acetate kinase) (Acetokinase)	tdcD ackA EcWSU1_03927	Enterobacter cloacae EcWSU1	402		Enterobacter cloacae	Enterobacter	155	81	44	2
G8LKT7	G8LKT7_ENTCL	unreviewed	Acetate kinase (EC 2.7.2.1) (Acetokinase)	ackA EcWSU1_03170	Enterobacter cloacae EcWSU1	400		Enterobacter cloacae	Enterobacter	155	81	44	2
D5CC71	D5CC71_ENTCC	unreviewed	Propionate kinase (EC 2.7.2.1) (EC 2.7.2.15) (Acetate kinase) (Acetokinase)	tdcD ackA ECL_04509	Enterobacter cloacae subsp. cloacae (strain ATCC 13047 / DSM 30054 / NBRC 13535 / NCDC 279-56)	402		Enterobacter cloacae	Enterobacter	156	81	44	2
D5C677	D5C677_ENTCC	unreviewed	Acetate kinase (EC 2.7.2.1) (Acetokinase)	ackA ECL_03640	Enterobacter cloacae subsp. cloacae (strain ATCC 13047 / DSM 30054 / NBRC 13535 / NCDC 279-56)	400		Enterobacter cloacae	Enterobacter	156	81	44	2
J7GKM5	J7GKM5_ENTCL	unreviewed	Propionate kinase (EC 2.7.2.1) (EC 2.7.2.15) (Acetate kinase) (Acetokinase)	ackA tdcD ECENHK_19385	Enterobacter cloacae subsp. cloacae ENHKU01	402		Enterobacter cloacae	Enterobacter	157	81	44	2
J7GKK4	J7GKK4_ENTCL	unreviewed	Acetate kinase (EC 2.7.2.1) (Acetokinase)	ackA ECENHK_15520	Enterobacter cloacae subsp. cloacae ENHKU01	400		Enterobacter cloacae	Enterobacter	157	81	44	2
I4ZE38	I4ZE38_ENTCL	unreviewed	Propionate kinase (EC 2.7.2.1) (EC 2.7.2.15) (Acetate kinase) (Acetokinase)	ackA tdcD PGS1_21082	Enterobacter cloacae subsp. cloacae GS1	402		Enterobacter cloacae	Enterobacter	158	81	44	2
I4ZFR1	I4ZFR1_ENTCL	unreviewed	Acetate kinase (EC 2.7.2.1) (Acetokinase)	ackA PGS1_17176	Enterobacter cloacae subsp. cloacae GS1	400		Enterobacter cloacae	Enterobacter	158	81	44	2
I6SH05	I6SH05_ENTCL	unreviewed	Acetate kinase (EC 2.7.2.1) (Acetokinase)	ackA A3UG_16085	Enterobacter cloacae subsp. dissolvens SDM	400		Enterobacter cloacae	Enterobacter	159	81	44	2
I6RD36	I6RD36_ENTCL	unreviewed	Propionate kinase (EC 2.7.2.1) (EC 2.7.2.15) (Acetate kinase) (Acetokinase)	ackA tdcD A3UG_19935	Enterobacter cloacae subsp. dissolvens SDM	402		Enterobacter cloacae	Enterobacter	159	81	44	2
F5S0F7	F5S0F7_9ENTR	unreviewed	Acetate kinase (EC 2.7.2.1) (Acetokinase)	ackA HMPREF9086_3207	Enterobacter hormaechei ATCC 49162	400		Enterobacter hormaechei	Enterobacter	160	82	44	2
F5S2D0	F5S2D0_9ENTR	unreviewed	Propionate kinase (EC 2.7.2.1) (EC 2.7.2.15) (Acetate kinase) (Acetokinase)	ackA2 ackA tdcD HMPREF9086_3990	Enterobacter hormaechei ATCC 49162	402		Enterobacter hormaechei	Enterobacter	160	82	44	2
J0M817	J0M817_9ENTR	unreviewed	Acetate kinase (EC 2.7.2.1) (Acetokinase)	ackA A936_16367	Enterobacter sp. Ag1	400		Enterobacter sp.	Enterobacter	161	83	44	2
J1G8P6	J1G8P6_9ENTR	unreviewed	Acetate kinase (EC 2.7.2.1) (Acetokinase)	ackA A936_21622	Enterobacter sp. Ag1	402		Enterobacter sp.	Enterobacter	161	83	44	2
K4YMX2	K4YMX2_9ENTR	unreviewed	Acetate kinase (EC 2.7.2.1) (Acetokinase)	ackA B498_3631	Enterobacter sp. SST3	400		Enterobacter sp.	Enterobacter	162	83	44	2
K4YPL3	K4YPL3_9ENTR	unreviewed	Propionate kinase (EC 2.7.2.1) (EC 2.7.2.15) (Acetate kinase) (Acetokinase)	ackA tdcD B498_2224	Enterobacter sp. SST3	402		Enterobacter sp.	Enterobacter	162	83	44	2
L0M0H4	L0M0H4_ENTBF	unreviewed	Acetate kinase (EC 2.7.2.1) (Acetokinase)	ackA D782_1375	Enterobacteriaceae bacterium (strain FGI 57)	400		Enterobacteriaceae bacterium	Enterobacteriaceae	163	84	45	2
L0LY96	L0LY96_ENTBF	unreviewed	Propionate kinase (EC 2.7.2.1) (EC 2.7.2.15) (Acetate kinase) (Acetokinase)	tdcD ackA D782_0577	Enterobacteriaceae bacterium (strain FGI 57)	402		Enterobacteriaceae bacterium	Enterobacteriaceae	163	84	45	2
E5YEV5	E5YEV5_9ENTR	unreviewed	Probable propionate kinase (EC 2.7.2.1) (EC 2.7.2.15) (Acetate kinase) (Acetokinase)	ackA pduW HMPREF0864_00903	Enterobacteriaceae bacterium 9_2_54FAA	409		Enterobacteriaceae bacterium	Enterobacteriaceae	164	84	45	3
E5YMN4	E5YMN4_9ENTR	unreviewed	Acetate kinase (EC 2.7.2.1) (Acetokinase)	ackA HMPREF0864_03689	Enterobacteriaceae bacterium 9_2_54FAA	402		Enterobacteriaceae bacterium	Enterobacteriaceae	164	84	45	3
E5YH16	E5YH16_9ENTR	unreviewed	Acetate kinase (EC 2.7.2.1) (Acetokinase)	ackA HMPREF0864_01826	Enterobacteriaceae bacterium 9_2_54FAA	399		Enterobacteriaceae bacterium	Enterobacteriaceae	164	84	45	3
R2PCN9	R2PCN9_9ENTE	unreviewed	Acetate kinase	UAI_01037	Enterococcus malodoratus ATCC 43197	398		Enterococcus malodoratus	Enterococcus	165	85	46	2
R2P9Q2	R2P9Q2_9ENTE	unreviewed	Acetate kinase	UAI_01016	Enterococcus malodoratus ATCC 43197	394		Enterococcus malodoratus	Enterococcus	165	85	46	2
R2QSC3	R2QSC3_9ENTE	unreviewed	Acetate kinase	UAK_03372	Enterococcus raffinosus ATCC 49464	398		Enterococcus raffinosus	Enterococcus	166	86	46	2
R2NU19	R2NU19_9ENTE	unreviewed	Acetate kinase	UAK_03350	Enterococcus raffinosus ATCC 49464	394		Enterococcus raffinosus	Enterococcus	166	86	46	2
B1EF40	B1EF40_9ESCH	unreviewed	Propionate kinase (EC 2.7.2.1) (EC 2.7.2.15) (Acetate kinase) (Acetokinase)	tdcD ackA ESCAB7627_0607	Escherichia albertii TW07627	402		Escherichia albertii	Escherichia	167	87	47	2
B1EJI4	B1EJI4_9ESCH	unreviewed	Acetate kinase (EC 2.7.2.1) (Acetokinase)	ackA ESCAB7627_1577	Escherichia albertii TW07627	400		Escherichia albertii	Escherichia	167	87	47	2
B7LH47	B7LH47_ECO55	unreviewed	Propionate kinase (EC 2.7.2.1) (EC 2.7.2.15) (Acetate kinase) (Acetokinase)	tdcD ackA EC55989_3532	Escherichia coli (strain 55989 / EAEC)	406		Escherichia coli	Escherichia	168	88	47	2
B7LBF0	B7LBF0_ECO55	unreviewed	Acetate kinase (EC 2.7.2.1) (Acetokinase)	ackA EC55989_2540	Escherichia coli (strain 55989 / EAEC)	400		Escherichia coli	Escherichia	168	88	47	2
C9QR11	C9QR11_ECOD1	unreviewed	Acetate kinase (EC 2.7.2.1) (Acetokinase)	ackA ECDH1ME8569_2233	Escherichia coli (strain ATCC 33849 / DSM 4235 / NCIB 12045 / K12 / DH1)	400		Escherichia coli	Escherichia	169	88	47	2
C9QYC7	C9QYC7_ECOD1	unreviewed	Propionate kinase (EC 2.7.2.1) (EC 2.7.2.15) (Acetate kinase) (Acetokinase)	tdcD ackA ECDH1ME8569_3008	Escherichia coli (strain ATCC 33849 / DSM 4235 / NCIB 12045 / K12 / DH1)	402		Escherichia coli	Escherichia	169	88	47	2
E8YD53	E8YD53_ECOKO	unreviewed	Acetate kinase (EC 2.7.2.1) (Acetokinase)	ackA EKO11_1469 KO11_11215	Escherichia coli (strain ATCC 55124 / KO11)	400		Escherichia coli	Escherichia	170	88	47	2
E8Y3C1	E8Y3C1_ECOKO	unreviewed	Propionate kinase (EC 2.7.2.1) (EC 2.7.2.15) (Acetate kinase) (Acetokinase)	tdcD ackA EKO11_0602 KO11_07110	Escherichia coli (strain ATCC 55124 / KO11)	402		Escherichia coli	Escherichia	170	88	47	2
B1IXP6	B1IXP6_ECOLC	unreviewed	Acetate kinase (EC 2.7.2.1) (Acetokinase)	ackA EcolC_1356	Escherichia coli (strain ATCC 8739 / DSM 1576 / Crooks)	400		Escherichia coli	Escherichia	171	88	47	2
B1IRK0	B1IRK0_ECOLC	unreviewed	Propionate kinase (EC 2.7.2.1) (EC 2.7.2.15) (Acetate kinase) (Acetokinase)	ackA tdcD EcolC_0583	Escherichia coli (strain ATCC 8739 / DSM 1576 / Crooks)	402		Escherichia coli	Escherichia	171	88	47	2
C6ELF7	C6ELF7_ECOBD	unreviewed	Acetate kinase (EC 2.7.2.1) (Acetokinase)	ackA	Escherichia coli (strain B / BL21-DE3)	400		Escherichia coli	Escherichia	172	88	47	2
C6EHA9	C6EHA9_ECOBD	unreviewed	Propionate kinase (EC 2.7.2.1) (EC 2.7.2.15) (Acetate kinase) (Acetokinase)	tdcD ackA ECBD_0625	Escherichia coli (strain B / BL21-DE3)	402		Escherichia coli	Escherichia	172	88	47	2
C6UEG3	C6UEG3_ECOBR	unreviewed	Propionate kinase (EC 2.7.2.1) (EC 2.7.2.15) (Acetate kinase) (Acetokinase)	tdcD ackA ECB_02982	Escherichia coli (strain B / REL606)	406		Escherichia coli	Escherichia	173	88	47	2
C6UMH1	C6UMH1_ECOBR	unreviewed	Acetate kinase (EC 2.7.2.1) (Acetokinase)	ackA ECB_02221	Escherichia coli (strain B / REL606)	400		Escherichia coli	Escherichia	173	88	47	2
G7RJS1	G7RJS1_ECOC1	unreviewed	Propionate kinase (EC 2.7.2.1) (EC 2.7.2.15) (Acetate kinase) (Acetokinase)	tdcD ackA i14_3561	Escherichia coli (strain 'clone D i14')	406		Escherichia coli	Escherichia	174	88	47	2
G7RN51	G7RN51_ECOC1	unreviewed	Acetate kinase (EC 2.7.2.1) (Acetokinase)	ackA i14_2637	Escherichia coli (strain 'clone D i14')	400		Escherichia coli	Escherichia	174	88	47	2
G7RBA4	G7RBA4_ECOC2	unreviewed	Propionate kinase (EC 2.7.2.1) (EC 2.7.2.15) (Acetate kinase) (Acetokinase)	tdcD ackA i02_3561	Escherichia coli (strain 'clone D i2')	406		Escherichia coli	Escherichia	175	88	47	2
G7RFB8	G7RFB8_ECOC2	unreviewed	Acetate kinase (EC 2.7.2.1) (Acetokinase)	ackA i02_2637	Escherichia coli (strain 'clone D i2')	400		Escherichia coli	Escherichia	175	88	47	2
B1X907	B1X907_ECODH	unreviewed	Acetate kinase (EC 2.7.2.1) (Acetokinase)	ackA ECDH10B_2458	Escherichia coli (strain K12 / DH10B)	400		Escherichia coli	Escherichia	176	88	47	2
B1XGT0	B1XGT0_ECODH	unreviewed	Propionate kinase (EC 2.7.2.1) (EC 2.7.2.15) (Acetate kinase) (Acetokinase)	ackA tdcD ECDH10B_3289	Escherichia coli (strain K12 / DH10B)	406		Escherichia coli	Escherichia	176	88	47	2
C4ZVI9	C4ZVI9_ECOBW	unreviewed	Acetate kinase (EC 2.7.2.1) (Acetokinase)	ackA BWG_2070	Escherichia coli (strain K12 / MC4100 / BW2952)	400		Escherichia coli	Escherichia	177	88	47	2
C4ZR29	C4ZR29_ECOBW	unreviewed	Propionate kinase (EC 2.7.2.1) (EC 2.7.2.15) (Acetate kinase) (Acetokinase)	tdcD ackA BWG_2823	Escherichia coli (strain K12 / MC4100 / BW2952)	402		Escherichia coli	Escherichia	177	88	47	2
B6I490	B6I490_ECOSE	unreviewed	Propionate kinase (EC 2.7.2.1) (EC 2.7.2.15) (Acetate kinase) (Acetokinase)	ackA tdcD ECSE_3399	Escherichia coli (strain SE11)	402		Escherichia coli	Escherichia	178	88	47	2
B6I7L9	B6I7L9_ECOSE	unreviewed	Acetate kinase (EC 2.7.2.1) (Acetokinase)	ackA ECSE_2554	Escherichia coli (strain SE11)	400		Escherichia coli	Escherichia	178	88	47	2
B1LLQ1	B1LLQ1_ECOSM	unreviewed	Acetate kinase (EC 2.7.2.1) (Acetokinase)	ackA EcSMS35_2452	Escherichia coli (strain SMS-3-5 / SECEC)	400		Escherichia coli	Escherichia	179	88	47	2
B1LFL7	B1LFL7_ECOSM	unreviewed	Propionate kinase (EC 2.7.2.1) (EC 2.7.2.15) (Acetate kinase) (Acetokinase)	tdcD ackA EcSMS35_3411	Escherichia coli (strain SMS-3-5 / SECEC)	402		Escherichia coli	Escherichia	179	88	47	2
E1RT65	E1RT65_ECOUM	unreviewed	Acetate kinase (EC 2.7.2.1) (Acetokinase)	ackA UM146_05330	Escherichia coli (strain UM146)	400		Escherichia coli	Escherichia	180	88	47	2
E1RWR0	E1RWR0_ECOUM	unreviewed	Propionate kinase (EC 2.7.2.1) (EC 2.7.2.15) (Acetate kinase) (Acetokinase)	ackA tdcD UM146_00755	Escherichia coli (strain UM146)	402		Escherichia coli	Escherichia	180	88	47	2
Q1R9B8	Q1R9B8_ECOUT	unreviewed	Acetate kinase (EC 2.7.2.1) (Acetokinase)	ackA UTI89_C2579	Escherichia coli (strain UTI89 / UPEC)	400		Escherichia coli	Escherichia	181	88	47	2
Q1R6L8	Q1R6L8_ECOUT	unreviewed	Propionate kinase (EC 2.7.2.1) (EC 2.7.2.15) (Acetate kinase) (Acetokinase)	tdcD ackA UTI89_C3550	Escherichia coli (strain UTI89 / UPEC)	406		Escherichia coli	Escherichia	181	88	47	2
K3UAZ7	K3UAZ7_ECOLX	unreviewed	Acetate kinase (EC 2.7.2.1) (Acetokinase)	ackA EC01288_2462	Escherichia coli 0.1288	400		Escherichia coli	Escherichia	182	88	47	2
K3V2X1	K3V2X1_ECOLX	unreviewed	Propionate kinase (EC 2.7.2.1) (EC 2.7.2.15) (Acetate kinase) (Acetokinase)	ackA tdcD EC01288_3347	Escherichia coli 0.1288	402		Escherichia coli	Escherichia	182	88	47	2
K3ULR0	K3ULR0_ECOLX	unreviewed	Acetate kinase (EC 2.7.2.1) (Acetokinase)	ackA EC01304_3510	Escherichia coli 0.1304	400		Escherichia coli	Escherichia	183	88	47	2
K3TJJ9	K3TJJ9_ECOLX	unreviewed	Propionate kinase (EC 2.7.2.1) (EC 2.7.2.15) (Acetate kinase) (Acetokinase)	tdcD ackA EC01304_4387	Escherichia coli 0.1304	402		Escherichia coli	Escherichia	183	88	47	2
K3IMC3	K3IMC3_ECOLX	unreviewed	Acetate kinase (EC 2.7.2.1) (Acetokinase)	ackA EC07798_2980	Escherichia coli 07798	400		Escherichia coli	Escherichia	184	88	47	2
K3JCJ7	K3JCJ7_ECOLX	unreviewed	Propionate kinase (EC 2.7.2.1) (EC 2.7.2.15) (Acetate kinase) (Acetokinase)	ackA tdcD EC07798_3816	Escherichia coli 07798	395		Escherichia coli	Escherichia	184	88	47	2
L8YTA7	L8YTA7_ECOLX	unreviewed	Acetate kinase (EC 2.7.2.1) (Acetokinase)	ackA EC09BKT78844_3481	Escherichia coli 09BKT078844	400		Escherichia coli	Escherichia	185	88	47	2
L8YPS8	L8YPS8_ECOLX	unreviewed	Propionate kinase (EC 2.7.2.1) (EC 2.7.2.15) (Acetate kinase) (Acetokinase)	ackA tdcD EC09BKT78844_4367	Escherichia coli 09BKT078844	402		Escherichia coli	Escherichia	185	88	47	2
I2SX70	I2SX70_ECOLX	unreviewed	Acetate kinase (EC 2.7.2.1) (Acetokinase)	ackA EC12264_2731	Escherichia coli 1.2264	400		Escherichia coli	Escherichia	186	88	47	2
I2SVP7	I2SVP7_ECOLX	unreviewed	Propionate kinase (EC 2.7.2.1) (EC 2.7.2.15) (Acetate kinase) (Acetokinase)	ackA tdcD EC12264_1552	Escherichia coli 1.2264	402		Escherichia coli	Escherichia	186	88	47	2
I2RJB4	I2RJB4_ECOLX	unreviewed	Acetate kinase (EC 2.7.2.1) (Acetokinase)	ackA EC12741_1437	Escherichia coli 1.2741	400		Escherichia coli	Escherichia	187	88	47	2
I2REL5	I2REL5_ECOLX	unreviewed	Propionate kinase (EC 2.7.2.1) (EC 2.7.2.15) (Acetate kinase) (Acetokinase)	ackA tdcD EC12741_2532	Escherichia coli 1.2741	402		Escherichia coli	Escherichia	187	88	47	2
K5L2Q5	K5L2Q5_ECOLX	unreviewed	Acetate kinase (EC 2.7.2.1) (Acetokinase)	ackA EC100821_2983	Escherichia coli 10.0821	400		Escherichia coli	Escherichia	188	88	47	2
K5KWK2	K5KWK2_ECOLX	unreviewed	Propionate kinase (EC 2.7.2.1) (EC 2.7.2.15) (Acetate kinase) (Acetokinase)	tdcD ackA EC100821_3825	Escherichia coli 10.0821	402		Escherichia coli	Escherichia	188	88	47	2
K5HTQ4	K5HTQ4_ECOLX	unreviewed	Acetate kinase (EC 2.7.2.1) (Acetokinase)	ackA EC100833_3543	Escherichia coli 10.0833	400		Escherichia coli	Escherichia	189	88	47	2
K5HB07	K5HB07_ECOLX	unreviewed	Propionate kinase (EC 2.7.2.1) (EC 2.7.2.15) (Acetate kinase) (Acetokinase)	ackA tdcD EC100833_4571	Escherichia coli 10.0833	402		Escherichia coli	Escherichia	189	88	47	2
K5IQD3	K5IQD3_ECOLX	unreviewed	Acetate kinase (EC 2.7.2.1) (Acetokinase)	ackA EC100869_3222	Escherichia coli 10.0869	400		Escherichia coli	Escherichia	190	88	47	2
K5IKF9	K5IKF9_ECOLX	unreviewed	Propionate kinase (EC 2.7.2.1) (EC 2.7.2.15) (Acetate kinase) (Acetokinase)	ackA tdcD EC100869_4108	Escherichia coli 10.0869	402		Escherichia coli	Escherichia	190	88	47	2
B3X9P3	B3X9P3_ECOLX	unreviewed	Acetate kinase (EC 2.7.2.1) (Acetokinase)	ackA EC1011_0977	Escherichia coli 101-1	400		Escherichia coli	Escherichia	191	88	47	3
B3XGU7	B3XGU7_ECOLX	unreviewed	Propionate kinase (EC 2.7.2.1) (EC 2.7.2.15) (Acetate kinase) (Acetokinase)	tdcD ackA EC1011_4018	Escherichia coli 101-1	402		Escherichia coli	Escherichia	191	88	47	3
B3XE17	B3XE17_ECOLX	unreviewed	Acetate kinase (EC 2.7.2.1) (Acetokinase)	ackA EC1011_0187	Escherichia coli 101-1	406		Escherichia coli	Escherichia	191	88	47	3
M9EKN1	M9EKN1_ECOLX	unreviewed	Acetate kinase (EC 2.7.2.1)	EC174750_3420	Escherichia coli 174750	402		Escherichia coli	Escherichia	192	88	47	2
M9EC14	M9EC14_ECOLX	unreviewed	Acetate kinase (EC 2.7.2.1)	EC174750_2399	Escherichia coli 174750	400		Escherichia coli	Escherichia	192	88	47	2
N2DKV0	N2DKV0_ECOLX	unreviewed	Acetate kinase (EC 2.7.2.1)	EC174900_3412	Escherichia coli 174900	402		Escherichia coli	Escherichia	193	88	47	2
N2DSA2	N2DSA2_ECOLX	unreviewed	Acetate kinase (EC 2.7.2.1)	EC174900_2504	Escherichia coli 174900	400		Escherichia coli	Escherichia	193	88	47	2
[truncated: 4,571 more rows]
